# Supplementary material for: Comparative transcriptome analysis revealed key factors for differential cadmium transport and retention in roots of two contrasting peanut cultivars
Source: BMC Genomics. 2018 Dec 17;19:938. doi: 10.1186/s12864-018-5304-7 (PMC6296094; doi:10.1186/s12864-018-5304-7)
Supplement: Supplementary file 1 — Table S1. Overview of raw and clean reads in Cd-free (CK) and Cd-treated (Cd) for two peanut cultivars. (XLSX 10 kb) [file 12864_2018_5304_MOESM1_ESM.xlsx]

## Sheet: Sheet1
Additional file 1: Table S1. Overview of raw and clean reads in Cd-free (CK) and Cd-treated (Cd) for two peanut cultivars.
Sample	Total Raw Reads (Mb)	Total Clean Reads (Mb)	Total Clean Bases (Gb)	Clean Reads Q20 (%)	Clean Reads Q30 (%)	Clean Reads in raw reads (%)	GC content (%)
FCK_1	81.24	64.76	6.48	97.41	90.28	79.71	46.24
FCK_2	83.63	63.52	6.35	97.19	89.7	75.95	46.42
FCd_1	83.47	66	6.6	97.37	90.22	79.06	46.16
FCd_2	83.71	65.12	6.51	97.11	89.38	77.8	46.32
SCK_1	81.08	63.36	6.34	97.3	90.01	78.14	46.04
SCK_2	83.51	65.53	6.55	97.09	89.37	78.47	46.14
SCd_1	83.51	64.48	6.45	97.16	89.58	77.2	46.25
SCd_2	83.52	64.54	6.45	97.06	89.27	77.28	46.27
