# Supplementary material for: Comparative transcriptome analysis revealed key factors for differential cadmium transport and retention in roots of two contrasting peanut cultivars
Source: BMC Genomics. 2018 Dec 17;19:938. doi: 10.1186/s12864-018-5304-7 (PMC6296094; doi:10.1186/s12864-018-5304-7)
Supplement: Supplementary file 2 — Table S2. Mapping results of clean reads against the peanut reference sequence. (XLSX 11 kb) [file 12864_2018_5304_MOESM2_ESM.xlsx]

## Sheet: Sheet1
Additional file 2: Table S2. Mapping results of clean reads against the peanut reference sequence.
Mapping Type	FCK_1	FCK_2	FCd_1	FCd_2	SCK_1	SCK_2	SCd_1	SCd_2
Total clean reads	64757032	63516444	65998690	65124054	63357596	65529922	64475064	64544364
Genome mapping
Total mapped reads (%)a	58,186,580 (89.85)	57,400,352 (90.37)	60,045,552 (90.98)	58,545,838 (89.90)	57,185,432 (90.26)	59,036,820 (90.09)	57,699,642 (89.49)	58,312,312 (90.34)
Uniquely mapped reads (%)a	33,967,730 (52.45)	32,696,066 (51.48)	34,913,988 (52.90)	33,890,546 (52.04)	33,414,456 (52.74)	33,745,144 (51.50)	33,079,716 (51.31)	33,131,032 (51.33)
Multiple mapped reads (%)a	24,218,850 (37.40)	24,704,286 (38.89)	2,5131,564 (38.08)	24,655,292 (37.86)	23,770,976 (37.52)	25,291,676 (38.60)	24,619,926 (38.19)	25,181,280 (39.01)
Total unmapped reads (%)a	6,570,452 (10.15)	6,116,092 (9.63)	5,953,138 (9.02)	6,578,216 (10.10)	6,172,164 (9.74)	6,493,102 (9.91)	6,775,422 (10.51)	6,232,052 (9.66)
Gene mapping
Total mapped reads (%)a	55,520,012 (85.74)	55,080,060 (86.72)	57,628,066 (87.32)	55,758,742 (85.62)	54,260,116 (85.64)	56,373,502 (86.03)	54,762,402 (84.94)	55,759,298 (86.39)
Perfect match (%)a	35,249,999 (54.43)	34,721,343 (54.67)	37,166,956 (56.31)	34,761,918 (53.38)	34,111,654 (53.84)	34,715,902 (52.98)	34,016,432 (52.76)	34,536,009 (53.51)
Mismatch (%)a	20,270,013 (31.30)	20,358,717 (32.05)	20,461,110 (31.00)	20,996,824 (32.24)	20,148,462 (31.8)	21,657,600 (33.05)	20,745,970 (32.18)	21,223,289 (32.88)
Uniquely match (%)a	8,936,470 (13.80)	8,609,112 (13.55)	9,074,456 (13.75)	9,199,172 (14.13)	8,786,708 (13.87)	9,121,754 (13.92)	8,955,502 (13.89)	8,801,378 (13.64)
Multi-position match (%)a	46,583,542 (71.94)	46,470,948 (73.16)	48,553,610 (73.57)	46,559,570 (71.49)	45,473,408 (71.77)	47,251,748 (72.11)	45,806,900 (71.05)	46,957,920 (72.75)
Total unmapped reads (%)a	9,237,020 (14.26)	8,436,384 (13.28)	8,370,624 (12.68)	9,365,312 (14.38)	9,097,480 (14.36)	9,156,420 (13.97)	9,712,662 (15.06)	8,785,066 (13.61)
a The numbers in parentheses are the percentage of reads over total number of clean reads.
