# Supplementary material for: Comparative transcriptome analysis revealed key factors for differential cadmium transport and retention in roots of two contrasting peanut cultivars
Source: BMC Genomics. 2018 Dec 17;19:938. doi: 10.1186/s12864-018-5304-7 (PMC6296094; doi:10.1186/s12864-018-5304-7)
Supplement: Supplementary file 3 — Table S3. Summary of novel transcripts. (XLSX 9 kb) [file 12864_2018_5304_MOESM3_ESM.xlsx]

## Sheet: Sheet1
Additional file 3: Table S3. Summary of novel transcripts.
Total novel transcripta	Coding transcriptb	Noncoding transcriptc	Novel isoformd	Novel genee
33772	28508	5264	24024	4484
a The amount of predicted novel transcripts
bThe amount of predicted coding transcripts
cThe amount of predicted noncoding transcripts
dThe amount of predicted coding transcripts that previously unknown splicing event for a known gene
eThe amount of predicted novel coding transcripts that previously unknown features
