# Supplementary material for: Comparative transcriptome analysis revealed key factors for differential cadmium transport and retention in roots of two contrasting peanut cultivars
Source: BMC Genomics. 2018 Dec 17;19:938. doi: 10.1186/s12864-018-5304-7 (PMC6296094; doi:10.1186/s12864-018-5304-7)
Supplement: Supplementary file 6 — Table S5. List of differentially expressed genes in four groups based on pairwise comparisons. (XLSX 27764 kb) [file 12864_2018_5304_MOESM6_ESM.xlsx]

## Sheet: Total DEGs
Additional file 6: Table S5 List of differentially expressed genes in four groups based on pairwise comparisons.
Gene ID	Length	Expression Value								log2 FoldChange				Padj-value				Up/Down-Regulation				Description-1	Description-2	Symbol	Cellular component	Molecular function	Biological process	Kegg orthology
		FCd/FCK		SCd/SCK		FCd/SCd		FCK/SCK
		FCK	FCd	SCK	SCd	SCd	FCd	SCK	FCK	FCd/FCK	SCd/SCK	FCd/SCd	FCK/SCK	FCd/FCK	SCd/SCK	FCd/SCd	FCK/SCK	FCd/FCK	SCd/SCK	FCd/SCd	FCK/SCK
BGI_novel_G002860	#N/A	#N/A	#N/A	88.7429	12.2625	#N/A	#N/A	96.8063	4.23256	#N/A	-2.85537	#N/A	-4.5155	#N/A	0.0318269	#N/A	0.000701433	#N/A	Down	#N/A	Down	#N/A	#N/A	#N/A	#N/A	#N/A	#N/A	#N/A
BGI_novel_G003276	#N/A	#N/A	#N/A	22.3976	2.64534	#N/A	#N/A	23.4719	1.45067	#N/A	-3.08182	#N/A	-4.01614	#N/A	0.0133083	#N/A	0.00345195	#N/A	Down	#N/A	Down	#N/A	#N/A	#N/A	#N/A	#N/A	#N/A	#N/A
107615277	#N/A	#N/A	#N/A	17.2337	2.55973	#N/A	#N/A	18.2642	1.44307	#N/A	-2.75117	#N/A	-3.66181	#N/A	0.043519	#N/A	0.0119376	#N/A	Down	#N/A	Down	#N/A	#N/A	#N/A	#N/A	#N/A	#N/A	#N/A
107637425	#N/A	#N/A	#N/A	138.007	15.5165	0.551641	0.442297	147.986	4.66595	#N/A	-3.15287	-0.318714	-4.98715	#N/A	0.0105766	0.999998	8.15331e-05	#N/A	Down	*	Down	#N/A	#N/A	#N/A	#N/A	#N/A	#N/A	#N/A
110273248	#N/A	#N/A	#N/A	38.763	8.70212	#N/A	#N/A	43.7119	3.78029	#N/A	-2.15524	#N/A	-3.53145	#N/A	0.224879	#N/A	0.0201692	#N/A	*	#N/A	Down	#N/A	#N/A	#N/A	#N/A	#N/A	#N/A	#N/A
110278806	#N/A	#N/A	#N/A	61.3091	9.61584	#N/A	#N/A	67.2683	3.67772	#N/A	-2.67262	#N/A	-4.19304	#N/A	0.0569787	#N/A	0.00242576	#N/A	*	#N/A	Down	#N/A	#N/A	#N/A	#N/A	#N/A	#N/A	#N/A
110273206	#N/A	#N/A	#N/A	56.4784	10.1212	#N/A	#N/A	62.6812	3.94864	#N/A	-2.48032	#N/A	-3.98861	#N/A	0.0994442	#N/A	0.00502782	#N/A	*	#N/A	Down	#N/A	#N/A	#N/A	#N/A	#N/A	#N/A	#N/A
BGI_novel_G002487	#N/A	#N/A	#N/A	11.2882	2.0966	#N/A	#N/A	11.8512	1.26209	#N/A	-2.42869	#N/A	-3.23114	#N/A	0.114059	#N/A	0.0402827	#N/A	*	#N/A	Down	#N/A	#N/A	#N/A	#N/A	#N/A	#N/A	#N/A
107634241	#N/A	#N/A	#N/A	27.3809	6.56282	#N/A	#N/A	30.846	3.11338	#N/A	-2.06078	#N/A	-3.30853	#N/A	0.280067	#N/A	0.0359851	#N/A	*	#N/A	Down	#N/A	#N/A	#N/A	#N/A	#N/A	#N/A	#N/A
107480735	#N/A	#N/A	#N/A	17.3042	2.85288	#N/A	#N/A	18.5237	1.57314	#N/A	-2.60063	#N/A	-3.55765	#N/A	0.0700644	#N/A	0.0167888	#N/A	*	#N/A	Down	#N/A	#N/A	#N/A	#N/A	#N/A	#N/A	#N/A
107478244	#N/A	#N/A	#N/A	24.1876	5.06717	#N/A	#N/A	26.7777	2.47593	#N/A	-2.25501	#N/A	-3.43499	#N/A	0.179147	#N/A	0.0254599	#N/A	*	#N/A	Down	#N/A	#N/A	#N/A	#N/A	#N/A	#N/A	#N/A
BGI_novel_G001410	#N/A	#N/A	#N/A	22.8083	4.33299	#N/A	#N/A	24.9614	2.16409	#N/A	-2.39613	#N/A	-3.52787	#N/A	0.124011	#N/A	0.0193028	#N/A	*	#N/A	Down	#N/A	#N/A	#N/A	#N/A	#N/A	#N/A	#N/A
110271681	#N/A	#N/A	#N/A	43.1252	8.02136	#N/A	#N/A	47.7959	3.36795	#N/A	-2.42661	#N/A	-3.82694	#N/A	0.113414	#N/A	0.00829068	#N/A	*	#N/A	Down	#N/A	#N/A	#N/A	#N/A	#N/A	#N/A	#N/A
107605965	#N/A	#N/A	#N/A	10.4462	2.01452	#N/A	#N/A	10.9817	1.23238	#N/A	-2.37446	#N/A	-3.15558	#N/A	0.132487	#N/A	0.0484917	#N/A	*	#N/A	Down	#N/A	#N/A	#N/A	#N/A	#N/A	#N/A	#N/A
110281434	#N/A	#N/A	#N/A	32.959	35.254	36.1046	2.59013	31.2485	1.18238	#N/A	0.097111	-3.80108	-4.72402	#N/A	0.999845	1.63232e-05	0.000103873	#N/A	*	Down	Down	#N/A	#N/A	#N/A	#N/A	#N/A	#N/A	#N/A
110264328	#N/A	#N/A	#N/A	37.809	46.8384	49.2565	2.46587	35.7229	1.21894	#N/A	0.308965	-4.32015	-4.87315	#N/A	0.999845	1.27849e-07	4.51783e-05	#N/A	*	Down	Down	#N/A	#N/A	#N/A	#N/A	#N/A	#N/A	#N/A
BGI_novel_G001101	#N/A	#N/A	#N/A	24.6223	27.3921	27.9051	2.42569	22.6571	1.20154	#N/A	0.153797	-3.52406	-4.237	#N/A	0.999845	0.000124777	0.00124306	#N/A	*	Down	Down	#N/A	#N/A	#N/A	#N/A	#N/A	#N/A	#N/A
110267305	#N/A	#N/A	#N/A	62.3331	56.5728	59.1933	2.43096	60.4181	1.20666	#N/A	-0.139889	-4.60584	-5.64589	#N/A	0.999845	5.30329e-09	1.77067e-07	#N/A	*	Down	Down	#N/A	#N/A	#N/A	#N/A	#N/A	#N/A	#N/A
107484855	#N/A	#N/A	#N/A	217.387	195.967	211.167	2.55514	213.386	1.34162	#N/A	-0.149654	-6.36884	-7.31335	#N/A	0.999845	1.04884e-21	3.38198e-15	#N/A	*	Down	Down	#N/A	#N/A	#N/A	#N/A	#N/A	#N/A	#N/A
110268812	#N/A	#N/A	#N/A	20.9777	15.6625	14.0317	2.34638	20.2429	1.18789	#N/A	-0.421542	-2.58018	-4.09094	#N/A	0.999845	0.0232263	0.00231324	#N/A	*	Down	Down	#N/A	#N/A	#N/A	#N/A	#N/A	#N/A	#N/A
107483805	#N/A	#N/A	#N/A	24.0017	23.9744	23.892	2.42545	22.2302	1.23876	#N/A	-0.00163666	-3.3002	-4.16555	#N/A	0.999845	0.00056142	0.00175434	#N/A	*	Down	Down	#N/A	#N/A	#N/A	#N/A	#N/A	#N/A	#N/A
110279873	#N/A	#N/A	#N/A	33.7512	32.3602	32.8538	2.42164	32.2179	1.17212	#N/A	-0.0607162	-3.762	-4.78067	#N/A	0.999845	2.07503e-05	7.42568e-05	#N/A	*	Down	Down	#N/A	#N/A	#N/A	#N/A	#N/A	#N/A	#N/A
BGI_novel_G000558	#N/A	#N/A	#N/A	304.251	245.647	264.362	2.6265	300.361	1.39315	#N/A	-0.308673	-6.65323	-7.7522	#N/A	0.999845	2.02282e-24	7.57366e-18	#N/A	*	Down	Down	#N/A	#N/A	#N/A	#N/A	#N/A	#N/A	#N/A
BGI_novel_G000557	#N/A	#N/A	#N/A	261.446	262.205	283.758	2.66559	257.222	1.4011	#N/A	0.00417972	-6.73406	-7.52031	#N/A	0.999845	3.48355e-25	2.69375e-16	#N/A	*	Down	Down	#N/A	#N/A	#N/A	#N/A	#N/A	#N/A	#N/A
BGI_novel_G000559	#N/A	#N/A	#N/A	83.7958	90.2593	96.4653	2.46608	81.1888	1.22227	#N/A	0.107198	-5.28972	-6.05364	#N/A	0.999845	5.14811e-13	4.85008e-09	#N/A	*	Down	Down	#N/A	#N/A	#N/A	#N/A	#N/A	#N/A	#N/A
BGI_novel_G002171	#N/A	#N/A	#N/A	156.919	219.718	241.037	2.80352	149.548	1.38143	#N/A	0.485634	-6.42587	-6.75831	#N/A	0.999845	8.93995e-22	5.13625e-12	#N/A	*	Down	Down	#N/A	#N/A	#N/A	#N/A	#N/A	#N/A	#N/A
BGI_novel_G003772	#N/A	#N/A	#N/A	24.3305	38.0629	42.1817	2.49549	19.4045	1.60675	#N/A	0.645617	-4.07922	-3.59417	#N/A	0.999845	1.40584e-06	0.0151683	#N/A	*	Down	Down	#N/A	#N/A	#N/A	#N/A	#N/A	#N/A	#N/A
BGI_novel_G004456	#N/A	#N/A	#N/A	150.11	131.376	140.167	2.49742	148.025	1.34556	#N/A	-0.192323	-5.81057	-6.78149	#N/A	0.999845	7.86073e-17	3.19e-12	#N/A	*	Down	Down	#N/A	#N/A	#N/A	#N/A	#N/A	#N/A	#N/A
107469072	#N/A	#N/A	#N/A	15.7024	16.6814	15.9907	2.37528	14.2288	1.14736	#N/A	0.0872608	-2.75106	-3.63242	#N/A	0.999845	0.0110249	0.0122584	#N/A	*	Down	Down	#N/A	#N/A	#N/A	#N/A	#N/A	#N/A	#N/A
107469338	#N/A	#N/A	#N/A	14.9601	16.2359	15.5383	2.34009	13.5162	1.15566	#N/A	0.118072	-2.73119	-3.5479	#N/A	0.999845	0.0120621	0.0160209	#N/A	*	Down	Down	#N/A	#N/A	#N/A	#N/A	#N/A	#N/A	#N/A
110267997	#N/A	#N/A	#N/A	13.8711	14.0408	13.0874	2.30297	12.4963	1.14151	#N/A	0.0175428	-2.50662	-3.45249	#N/A	0.999845	0.0312887	0.0213718	#N/A	*	Down	Down	#N/A	#N/A	#N/A	#N/A	#N/A	#N/A	#N/A
BGI_novel_G000070	#N/A	#N/A	#N/A	44.0002	25.3526	22.6083	2.81541	44.3577	1.20134	#N/A	-0.795376	-3.00544	-5.20647	#N/A	0.999845	0.00322329	4.90223e-06	#N/A	*	Down	Down	#N/A	#N/A	#N/A	#N/A	#N/A	#N/A	#N/A
107621303	#N/A	#N/A	#N/A	24.736	24.5488	23.0358	3.66905	23.3195	1.40821	#N/A	-0.0109587	-2.6504	-4.04961	#N/A	0.999845	0.0176196	0.00300002	#N/A	*	Down	Down	#N/A	#N/A	#N/A	#N/A	#N/A	#N/A	#N/A
107478312	#N/A	#N/A	#N/A	28.359	26.3691	25.2762	2.95399	27.2448	1.54432	#N/A	-0.10496	-3.09704	-4.14094	#N/A	0.999845	0.00198227	0.00220889	#N/A	*	Down	Down	#N/A	#N/A	#N/A	#N/A	#N/A	#N/A	#N/A
BGI_novel_G002545	#N/A	#N/A	#N/A	151.022	165.382	178.801	2.5332	147.044	1.2932	#N/A	0.131041	-6.14125	-6.82915	#N/A	0.999845	1.36407e-19	1.38887e-12	#N/A	*	Down	Down	#N/A	#N/A	#N/A	#N/A	#N/A	#N/A	#N/A
110273059	#N/A	#N/A	#N/A	24.6304	19.8382	17.8571	2.93423	23.9198	1.16773	#N/A	-0.312158	-2.60544	-4.35643	#N/A	0.999845	0.0211391	0.00070167	#N/A	*	Down	Down	#N/A	#N/A	#N/A	#N/A	#N/A	#N/A	#N/A
BGI_novel_G003380	#N/A	#N/A	#N/A	15.6188	28.733	30.9801	3.18238	11.65	1.20853	#N/A	0.879424	-3.28317	-3.269	#N/A	0.999845	0.000695099	0.0363012	#N/A	*	Down	Down	#N/A	#N/A	#N/A	#N/A	#N/A	#N/A	#N/A
110267949	#N/A	#N/A	#N/A	126.058	115.742	123.743	2.475	123.35	1.26352	#N/A	-0.123179	-5.64377	-6.60916	#N/A	0.999845	1.51708e-15	1.6014e-11	#N/A	*	Down	Down	#N/A	#N/A	#N/A	#N/A	#N/A	#N/A	#N/A
110272711	#N/A	#N/A	#N/A	23.0016	15.405	13.5856	2.30489	22.4273	1.19152	#N/A	-0.578341	-2.55931	-4.23438	#N/A	0.999845	0.0253147	0.00124169	#N/A	*	Down	Down	#N/A	#N/A	#N/A	#N/A	#N/A	#N/A	#N/A
107608632	#N/A	#N/A	#N/A	51.3927	81.1551	87.5079	2.44671	48.4157	1.18974	#N/A	0.659119	-5.1605	-5.34675	#N/A	0.999845	3.52249e-12	1.75636e-06	#N/A	*	Down	Down	#N/A	#N/A	#N/A	#N/A	#N/A	#N/A	#N/A
BGI_novel_G002919	#N/A	#N/A	#N/A	27.5581	23.0835	22.3308	2.48014	26.3553	1.17496	#N/A	-0.255616	-3.17054	-4.48741	#N/A	0.999845	0.00125162	0.000371793	#N/A	*	Down	Down	#N/A	#N/A	#N/A	#N/A	#N/A	#N/A	#N/A
107465005	#N/A	#N/A	#N/A	20.554	16.0159	14.0688	2.35306	20	1.44567	#N/A	-0.359914	-2.57989	-3.79019	#N/A	0.999845	0.0232417	0.0077526	#N/A	*	Down	Down	#N/A	#N/A	#N/A	#N/A	#N/A	#N/A	#N/A
BGI_novel_G001616	#N/A	#N/A	#N/A	35.3664	35.3476	36.0652	2.62324	33.6158	1.18297	#N/A	-0.00076728	-3.78119	-4.82865	#N/A	0.999953	1.93149e-05	5.65455e-05	#N/A	*	Down	Down	#N/A	#N/A	#N/A	#N/A	#N/A	#N/A	#N/A
110266571	#N/A	#N/A	#N/A	68.7363	58.5013	55.6304	5.65562	68.9685	1.2135	#N/A	-0.232604	-3.29812	-5.82869	#N/A	0.999845	0.000721661	3.77305e-08	#N/A	*	Down	Down	#N/A	#N/A	#N/A	#N/A	#N/A	#N/A	#N/A
107611949	#N/A	#N/A	#N/A	39.9311	22.1488	19.6659	2.63828	39.9282	1.17993	#N/A	-0.850288	-2.89802	-5.08064	#N/A	0.999845	0.00552977	1.1224e-05	#N/A	*	Down	Down	#N/A	#N/A	#N/A	#N/A	#N/A	#N/A	#N/A
110270156	#N/A	#N/A	#N/A	48.5006	41.8803	42.765	2.43731	47.2904	1.23599	#N/A	-0.211732	-4.13307	-5.25781	#N/A	0.999845	8.08971e-07	3.66769e-06	#N/A	*	Down	Down	#N/A	#N/A	#N/A	#N/A	#N/A	#N/A	#N/A
110279891	#N/A	#N/A	#N/A	61.5829	50.0311	51.7308	2.42944	59.97	1.20511	#N/A	-0.299704	-4.41233	-5.63701	#N/A	0.999845	4.71055e-08	1.9039e-07	#N/A	*	Down	Down	#N/A	#N/A	#N/A	#N/A	#N/A	#N/A	#N/A
107632730	#N/A	#N/A	#N/A	134.018	145.644	157.165	2.65842	130.192	1.28554	#N/A	0.120025	-5.88557	-6.66212	#N/A	0.999845	3.26905e-17	9.78644e-12	#N/A	*	Down	Down	#N/A	#N/A	#N/A	#N/A	#N/A	#N/A	#N/A
110267734	#N/A	#N/A	#N/A	33.0239	45.6842	48.6636	2.47731	30.1605	1.2214	#N/A	0.468183	-4.296	-4.62605	#N/A	0.999845	1.66021e-07	0.000188826	#N/A	*	Down	Down	#N/A	#N/A	#N/A	#N/A	#N/A	#N/A	#N/A
110270438	#N/A	#N/A	#N/A	107.472	84.7999	89.482	2.44793	105.41	1.24883	#N/A	-0.341829	-5.19197	-6.39929	#N/A	0.999845	2.19519e-12	1.5525e-10	#N/A	*	Down	Down	#N/A	#N/A	#N/A	#N/A	#N/A	#N/A	#N/A
110269191	#N/A	#N/A	#N/A	50.9586	38.4517	38.6521	2.53691	49.8236	1.19064	#N/A	-0.406281	-3.9294	-5.38702	#N/A	0.999845	5.44942e-06	1.30613e-06	#N/A	*	Down	Down	#N/A	#N/A	#N/A	#N/A	#N/A	#N/A	#N/A
BGI_novel_G002774	#N/A	#N/A	#N/A	148.444	138.849	148.92	2.5461	145.466	1.28269	#N/A	-0.0964075	-5.87011	-6.82536	#N/A	0.999845	3.03411e-17	1.36597e-12	#N/A	*	Down	Down	#N/A	#N/A	#N/A	#N/A	#N/A	#N/A	#N/A
110269148	#N/A	#N/A	#N/A	18.7258	23.1154	23.428	2.4395	16.7014	1.17754	#N/A	0.303823	-3.26357	-3.82612	#N/A	0.999845	0.000710001	0.00637225	#N/A	*	Down	Down	#N/A	#N/A	#N/A	#N/A	#N/A	#N/A	#N/A
110269791	#N/A	#N/A	#N/A	69.1247	96.6667	104.365	2.46126	65.8852	1.20957	#N/A	0.483817	-5.4061	-5.76739	#N/A	0.999845	8.24001e-14	6.27896e-08	#N/A	*	Down	Down	#N/A	#N/A	#N/A	#N/A	#N/A	#N/A	#N/A
BGI_novel_G003301	#N/A	#N/A	#N/A	48.0098	46.5563	48.2484	2.42992	46.4653	1.2219	#N/A	-0.044354	-4.3115	-5.24896	#N/A	0.999845	1.35516e-07	3.7983e-06	#N/A	*	Down	Down	#N/A	#N/A	#N/A	#N/A	#N/A	#N/A	#N/A
107628390	#N/A	#N/A	#N/A	170.733	160.101	171.916	2.51749	168.029	1.34886	#N/A	-0.0927584	-6.09357	-6.96082	#N/A	0.999845	3.38555e-19	3.64391e-13	#N/A	*	Down	Down	#N/A	#N/A	#N/A	#N/A	#N/A	#N/A	#N/A
110268880	#N/A	#N/A	#N/A	237.013	263.351	286.555	2.61879	230.464	1.43813	#N/A	0.152017	-6.77377	-7.3242	#N/A	0.999845	9.92312e-26	5.44016e-15	#N/A	*	Down	Down	#N/A	#N/A	#N/A	#N/A	#N/A	#N/A	#N/A
107626916	#N/A	#N/A	#N/A	195.602	273.951	300.812	2.664	187.166	1.43982	#N/A	0.485994	-6.81913	-7.02229	#N/A	0.999845	4.09803e-26	2.78648e-13	#N/A	*	Down	Down	#N/A	#N/A	#N/A	#N/A	#N/A	#N/A	#N/A
110270217	#N/A	#N/A	#N/A	263.257	537.226	594.747	2.84067	249.906	1.50793	#N/A	1.02906	-7.7099	-7.37267	#N/A	0.358799	9.06758e-37	4.12561e-15	#N/A	*	Down	Down	#N/A	#N/A	#N/A	#N/A	#N/A	#N/A	#N/A
BGI_novel_G004175	#N/A	#N/A	#N/A	46.2428	32.1657	31.8774	2.42288	45.1982	1.18516	#N/A	-0.523704	-3.71774	-5.25311	#N/A	0.999845	2.93964e-05	3.45273e-06	#N/A	*	Down	Down	#N/A	#N/A	#N/A	#N/A	#N/A	#N/A	#N/A
BGI_novel_G004252	#N/A	#N/A	#N/A	234.497	199.895	214.118	2.55469	232.479	1.49069	#N/A	-0.230328	-6.38911	-7.28498	#N/A	0.999845	6.71387e-22	1.19993e-14	#N/A	*	Down	Down	#N/A	#N/A	#N/A	#N/A	#N/A	#N/A	#N/A
110267565	#N/A	#N/A	#N/A	47.0993	35.8392	35.6911	2.52228	45.856	1.27682	#N/A	-0.394168	-3.82277	-5.16648	#N/A	0.999845	1.32849e-05	7.48422e-06	#N/A	*	Down	Down	#N/A	#N/A	#N/A	#N/A	#N/A	#N/A	#N/A
BGI_novel_G004179	#N/A	#N/A	#N/A	73.6471	63.6659	66.6416	2.43402	72.0013	1.223	#N/A	-0.210109	-4.77501	-5.87953	#N/A	0.999845	6.61765e-10	2.44782e-08	#N/A	*	Down	Down	#N/A	#N/A	#N/A	#N/A	#N/A	#N/A	#N/A
107615496	#N/A	#N/A	#N/A	541.524	573.562	624.836	2.82702	531.8	1.49692	#N/A	0.0829245	-7.78805	-8.47274	#N/A	0.999845	5.95249e-38	9.51815e-23	#N/A	*	Down	Down	#N/A	#N/A	#N/A	#N/A	#N/A	#N/A	#N/A
110266360	#N/A	#N/A	#N/A	16.8865	18.4777	17.9483	2.46192	15.3194	1.15086	#N/A	0.129912	-2.86599	-3.73457	#N/A	0.999845	0.00641819	0.00862961	#N/A	*	Down	Down	#N/A	#N/A	#N/A	#N/A	#N/A	#N/A	#N/A
107619612	#N/A	#N/A	#N/A	29.6015	47.9056	51.238	2.42848	26.802	1.17787	#N/A	0.694526	-4.39909	-4.50808	#N/A	0.999845	5.43351e-08	0.000336961	#N/A	*	Down	Down	#N/A	#N/A	#N/A	#N/A	#N/A	#N/A	#N/A
110266265	#N/A	#N/A	#N/A	196.129	213.251	231.323	2.60897	190.943	1.36458	#N/A	0.120754	-6.47028	-7.12854	#N/A	0.999845	1.40494e-22	4.66767e-14	#N/A	*	Down	Down	#N/A	#N/A	#N/A	#N/A	#N/A	#N/A	#N/A
BGI_novel_G001951	#N/A	#N/A	#N/A	30.9285	19.5919	17.9273	2.42032	30.2843	1.17248	#N/A	-0.658681	-2.88889	-4.69094	#N/A	0.999845	0.00569618	0.000124893	#N/A	*	Down	Down	#N/A	#N/A	#N/A	#N/A	#N/A	#N/A	#N/A
110266247	#N/A	#N/A	#N/A	87.3698	94.5461	101.272	2.5104	84.4379	1.24023	#N/A	0.113883	-5.33417	-6.08922	#N/A	0.999845	2.88441e-13	3.68689e-09	#N/A	*	Down	Down	#N/A	#N/A	#N/A	#N/A	#N/A	#N/A	#N/A
110270153	#N/A	#N/A	#N/A	101.302	92.5559	98.4497	2.46333	98.8509	1.2443	#N/A	-0.130268	-5.32071	-6.31185	#N/A	0.999845	3.18647e-13	3.90961e-10	#N/A	*	Down	Down	#N/A	#N/A	#N/A	#N/A	#N/A	#N/A	#N/A
110265422	#N/A	#N/A	#N/A	24.1533	19.6384	18.5087	2.36403	23.2437	1.21431	#N/A	-0.298546	-2.96888	-4.25864	#N/A	0.999845	0.00377274	0.00112824	#N/A	*	Down	Down	#N/A	#N/A	#N/A	#N/A	#N/A	#N/A	#N/A
BGI_novel_G003459	#N/A	#N/A	#N/A	46.8425	34.7501	34.8541	2.42174	45.6469	1.18612	#N/A	-0.4308	-3.84721	-5.26619	#N/A	0.999845	1.03487e-05	3.16389e-06	#N/A	*	Down	Down	#N/A	#N/A	#N/A	#N/A	#N/A	#N/A	#N/A
110267667	#N/A	#N/A	#N/A	15.1855	14.951	14.0954	2.30144	13.6287	1.22304	#N/A	-0.022457	-2.61462	-3.47811	#N/A	0.999845	0.020104	0.0201692	#N/A	*	Down	Down	#N/A	#N/A	#N/A	#N/A	#N/A	#N/A	#N/A
110265321	#N/A	#N/A	#N/A	24.9455	16.6854	15.0379	2.3404	24.1657	1.17657	#N/A	-0.580191	-2.68378	-4.36031	#N/A	0.999845	0.0149195	0.000694491	#N/A	*	Down	Down	#N/A	#N/A	#N/A	#N/A	#N/A	#N/A	#N/A
110276180	#N/A	#N/A	#N/A	138.819	72.1155	52.8183	6.47367	154.106	1.79849	#N/A	-0.944827	-3.02838	-6.42099	#N/A	0.999845	0.00313957	7.19383e-10	#N/A	*	Down	Down	#N/A	#N/A	#N/A	#N/A	#N/A	#N/A	#N/A
110269828	#N/A	#N/A	#N/A	18.1102	24.7641	25.3894	2.42212	16.0172	1.15737	#N/A	0.451448	-3.38989	-3.7907	#N/A	0.999845	0.000313642	0.00712051	#N/A	*	Down	Down	#N/A	#N/A	#N/A	#N/A	#N/A	#N/A	#N/A
110265152	#N/A	#N/A	#N/A	41.0479	59.2092	63.6759	2.44291	37.8737	1.22623	#N/A	0.528512	-4.70407	-4.94889	#N/A	0.999845	1.62604e-09	2.89552e-05	#N/A	*	Down	Down	#N/A	#N/A	#N/A	#N/A	#N/A	#N/A	#N/A
BGI_novel_G003443	#N/A	#N/A	#N/A	23.8051	31.7429	33.8634	2.42477	20.3881	1.46232	#N/A	0.415162	-3.8038	-3.8014	#N/A	0.999845	1.48565e-05	0.00752745	#N/A	*	Down	Down	#N/A	#N/A	#N/A	#N/A	#N/A	#N/A	#N/A
BGI_novel_G003993	#N/A	#N/A	#N/A	54.1407	57.1664	60.152	2.54127	52.0099	1.19235	#N/A	0.0784537	-4.56499	-5.4469	#N/A	0.999845	9.67793e-09	8.29202e-07	#N/A	*	Down	Down	#N/A	#N/A	#N/A	#N/A	#N/A	#N/A	#N/A
BGI_novel_G002147	#N/A	#N/A	#N/A	25.3637	40.6916	43.198	2.59832	22.6975	1.17609	#N/A	0.681966	-4.05531	-4.27046	#N/A	0.999845	1.8488e-06	0.00104524	#N/A	*	Down	Down	#N/A	#N/A	#N/A	#N/A	#N/A	#N/A	#N/A
107491052	#N/A	#N/A	#N/A	56.4716	47.2235	48.7001	2.45332	54.897	1.19766	#N/A	-0.258021	-4.31112	-5.51844	#N/A	0.999845	1.38932e-07	4.81095e-07	#N/A	*	Down	Down	#N/A	#N/A	#N/A	#N/A	#N/A	#N/A	#N/A
110264844	#N/A	#N/A	#N/A	28.5829	33.5124	34.836	2.47119	26.205	1.25039	#N/A	0.229542	-3.8173	-4.38939	#N/A	0.999845	1.3579e-05	0.00064457	#N/A	*	Down	Down	#N/A	#N/A	#N/A	#N/A	#N/A	#N/A	#N/A
110267038	#N/A	#N/A	#N/A	29.9311	30.3813	30.8197	2.44912	28.2943	1.16922	#N/A	0.0215373	-3.65351	-4.5969	#N/A	0.999845	4.89123e-05	0.000208294	#N/A	*	Down	Down	#N/A	#N/A	#N/A	#N/A	#N/A	#N/A	#N/A
107610517	#N/A	#N/A	#N/A	41.1349	29.3199	26.4819	3.21725	41.0344	1.39265	#N/A	-0.488486	-3.04111	-4.88093	#N/A	0.999845	0.00273982	5.37821e-05	#N/A	*	Down	Down	#N/A	#N/A	#N/A	#N/A	#N/A	#N/A	#N/A
BGI_novel_G003504	#N/A	#N/A	#N/A	12.3244	17.129	16.9436	2.86006	10.0699	1.12501	#N/A	0.474923	-2.56662	-3.16204	#N/A	0.999845	0.0247076	0.0470462	#N/A	*	Down	Down	#N/A	#N/A	#N/A	#N/A	#N/A	#N/A	#N/A
BGI_novel_G003503	#N/A	#N/A	#N/A	26.5519	22.8192	21.6621	2.76144	25.4611	1.16997	#N/A	-0.218569	-2.97168	-4.44375	#N/A	0.999845	0.00383242	0.000460113	#N/A	*	Down	Down	#N/A	#N/A	#N/A	#N/A	#N/A	#N/A	#N/A
110262822	#N/A	#N/A	#N/A	12.0874	15.0571	14.5357	2.34245	10.4347	1.1499	#N/A	0.316943	-2.63352	-3.18181	#N/A	0.999845	0.0185848	0.0449539	#N/A	*	Down	Down	#N/A	#N/A	#N/A	#N/A	#N/A	#N/A	#N/A
BGI_novel_G002313	#N/A	#N/A	#N/A	22.746	16.9525	15.5652	2.33192	21.8693	1.16506	#N/A	-0.424118	-2.73874	-4.23043	#N/A	0.999845	0.0116564	0.00124269	#N/A	*	Down	Down	#N/A	#N/A	#N/A	#N/A	#N/A	#N/A	#N/A
107495887	#N/A	#N/A	#N/A	28.8355	25.2782	24.8597	2.44549	27.5905	1.16867	#N/A	-0.18995	-3.34561	-4.56124	#N/A	0.999845	0.000422759	0.000252319	#N/A	*	Down	Down	#N/A	#N/A	#N/A	#N/A	#N/A	#N/A	#N/A
107634562	#N/A	#N/A	#N/A	378.829	328.62	354.989	2.68519	374.399	1.46389	#N/A	-0.205125	-7.0466	-7.99862	#N/A	0.999845	1.23983e-28	2.76407e-19	#N/A	*	Down	Down	#N/A	#N/A	#N/A	#N/A	#N/A	#N/A	#N/A
110268166	#N/A	#N/A	#N/A	115.517	190.425	210.472	2.59377	107.568	1.41422	#N/A	0.72111	-6.34243	-6.2491	#N/A	0.999845	2.28125e-21	1.41988e-09	#N/A	*	Down	Down	#N/A	#N/A	#N/A	#N/A	#N/A	#N/A	#N/A
110281788	#N/A	#N/A	#N/A	19.012	16.6691	15.2781	2.56273	17.9513	1.15652	#N/A	-0.189729	-2.57571	-3.95622	#N/A	0.999845	0.0237298	0.00385702	#N/A	*	Down	Down	#N/A	#N/A	#N/A	#N/A	#N/A	#N/A	#N/A
107638142	#N/A	#N/A	#N/A	66.9561	121.023	131.94	2.5918	62.8768	1.20566	#N/A	0.853999	-5.66978	-5.70463	#N/A	0.729185	1.35192e-15	1.06452e-07	#N/A	*	Down	Down	#N/A	#N/A	#N/A	#N/A	#N/A	#N/A	#N/A
110263304	#N/A	#N/A	#N/A	79.6579	46.8099	32.8846	6.14115	88.6369	1.71669	#N/A	-0.767004	-2.42083	-5.69021	#N/A	0.999845	0.0425614	3.35771e-07	#N/A	*	Down	Down	#N/A	#N/A	#N/A	#N/A	#N/A	#N/A	#N/A
107634607	#N/A	#N/A	#N/A	102.401	85.1295	89.9587	2.45254	100.411	1.24266	#N/A	-0.266494	-5.19692	-6.33634	#N/A	0.999845	2.05724e-12	2.9733e-10	#N/A	*	Down	Down	#N/A	#N/A	#N/A	#N/A	#N/A	#N/A	#N/A
107621863	#N/A	#N/A	#N/A	47.7432	65.9838	70.5571	2.4567	45.1378	1.18565	#N/A	0.466819	-4.844	-5.25059	#N/A	0.999845	2.83979e-10	3.51028e-06	#N/A	*	Down	Down	#N/A	#N/A	#N/A	#N/A	#N/A	#N/A	#N/A
107640133	#N/A	#N/A	#N/A	20.0057	25.8549	26.3495	2.51852	18.0592	1.18353	#N/A	0.370024	-3.38713	-3.93157	#N/A	0.999845	0.000326331	0.00430938	#N/A	*	Down	Down	#N/A	#N/A	#N/A	#N/A	#N/A	#N/A	#N/A
BGI_novel_G001408	#N/A	#N/A	#N/A	20.0215	23.0978	23.4455	2.39691	17.8086	1.28429	#N/A	0.206204	-3.29006	-3.79353	#N/A	0.999845	0.000595423	0.00737645	#N/A	*	Down	Down	#N/A	#N/A	#N/A	#N/A	#N/A	#N/A	#N/A
107494076	#N/A	#N/A	#N/A	43.8673	49.3938	52.1878	2.44749	41.2242	1.27777	#N/A	0.171184	-4.41434	-5.01179	#N/A	0.999845	4.69763e-08	2.09232e-05	#N/A	*	Down	Down	#N/A	#N/A	#N/A	#N/A	#N/A	#N/A	#N/A
110272313	#N/A	#N/A	#N/A	312.694	290.679	314.271	2.65791	306.479	1.54038	#N/A	-0.105325	-6.88557	-7.63636	#N/A	0.999845	7.22286e-27	1.30562e-16	#N/A	*	Down	Down	#N/A	#N/A	#N/A	#N/A	#N/A	#N/A	#N/A
BGI_novel_G003830	#N/A	#N/A	#N/A	36.8113	24.8237	22.2062	3.04217	36.8443	1.17657	#N/A	-0.568432	-2.86779	-4.96878	#N/A	0.999845	0.00654141	2.3563e-05	#N/A	*	Down	Down	#N/A	#N/A	#N/A	#N/A	#N/A	#N/A	#N/A
107621792	#N/A	#N/A	#N/A	30.4448	17.7711	12.6192	2.30866	31.2508	2.40915	#N/A	-0.77666	-2.4505	-3.6973	#N/A	0.999845	0.0384392	0.0119516	#N/A	*	Down	Down	#N/A	#N/A	#N/A	#N/A	#N/A	#N/A	#N/A
107481771	#N/A	#N/A	#N/A	24.7691	29.5743	30.366	2.42151	22.8258	1.16767	#N/A	0.255805	-3.64848	-4.28897	#N/A	0.999845	5.03385e-05	0.000956096	#N/A	*	Down	Down	#N/A	#N/A	#N/A	#N/A	#N/A	#N/A	#N/A
110280686	#N/A	#N/A	#N/A	156.338	204.365	224.39	2.85285	148.518	1.48227	#N/A	0.386482	-6.29746	-6.64669	#N/A	0.999845	1.81704e-20	2.83345e-11	#N/A	*	Down	Down	#N/A	#N/A	#N/A	#N/A	#N/A	#N/A	#N/A
BGI_novel_G001385	#N/A	#N/A	#N/A	42.9914	32.4401	32.3622	2.41942	41.8596	1.18177	#N/A	-0.406272	-3.74157	-5.14654	#N/A	0.999845	2.4335e-05	7.18782e-06	#N/A	*	Down	Down	#N/A	#N/A	#N/A	#N/A	#N/A	#N/A	#N/A
107616304	#N/A	#N/A	#N/A	94.443	162.238	176.924	2.53494	89.9914	1.23173	#N/A	0.780593	-6.12504	-6.19103	#N/A	0.624874	1.91208e-19	1.28856e-09	#N/A	*	Down	Down	#N/A	#N/A	#N/A	#N/A	#N/A	#N/A	#N/A
107616276	#N/A	#N/A	#N/A	18.6129	20.8283	20.7155	2.70779	16.2018	1.40747	#N/A	0.162243	-2.93553	-3.52498	#N/A	0.999845	0.00459114	0.0181085	#N/A	*	Down	Down	#N/A	#N/A	#N/A	#N/A	#N/A	#N/A	#N/A
BGI_novel_G001617	#N/A	#N/A	#N/A	84.1515	92.0924	98.3974	2.45926	81.765	1.24541	#N/A	0.130094	-5.32232	-6.0368	#N/A	0.999845	3.0792e-13	6.17643e-09	#N/A	*	Down	Down	#N/A	#N/A	#N/A	#N/A	#N/A	#N/A	#N/A
BGI_novel_G003437	#N/A	#N/A	#N/A	32.7932	36.1073	37.2902	2.44228	30.9295	1.17167	#N/A	0.138892	-3.9325	-4.72235	#N/A	0.999845	5.05186e-06	0.000103873	#N/A	*	Down	Down	#N/A	#N/A	#N/A	#N/A	#N/A	#N/A	#N/A
107614873	#N/A	#N/A	#N/A	300.928	133.422	132.693	2.4826	306.714	1.73871	#N/A	-1.17342	-5.7401	-7.46273	#N/A	0.481478	2.73955e-16	3.96727e-15	#N/A	*	Down	Down	#N/A	#N/A	#N/A	#N/A	#N/A	#N/A	#N/A
107608333	#N/A	#N/A	#N/A	479.652	451.738	490.222	2.75334	473.118	1.49077	#N/A	-0.0865012	-7.47611	-8.31	#N/A	0.999845	7.29719e-34	1.73082e-21	#N/A	*	Down	Down	#N/A	#N/A	#N/A	#N/A	#N/A	#N/A	#N/A
107628348	#N/A	#N/A	#N/A	167.65	130.901	139.064	2.50679	165.843	1.34687	#N/A	-0.356968	-5.79376	-6.94406	#N/A	0.999845	1.11282e-16	4.45475e-13	#N/A	*	Down	Down	#N/A	#N/A	#N/A	#N/A	#N/A	#N/A	#N/A
BGI_novel_G002990	#N/A	#N/A	#N/A	12.9745	13.5031	12.6356	2.28601	11.4333	1.17043	#N/A	0.0576081	-2.46659	-3.28813	#N/A	0.999845	0.0363311	0.0344725	#N/A	*	Down	Down	#N/A	#N/A	#N/A	#N/A	#N/A	#N/A	#N/A
110268735	#N/A	#N/A	#N/A	54.4818	50.1562	52.2429	2.43003	52.4419	1.255	#N/A	-0.119347	-4.42619	-5.38497	#N/A	0.999845	4.072e-08	1.5299e-06	#N/A	*	Down	Down	#N/A	#N/A	#N/A	#N/A	#N/A	#N/A	#N/A
110271863	#N/A	#N/A	#N/A	78.0412	95.1269	102.168	2.57054	75.1527	1.21877	#N/A	0.285617	-5.31273	-5.94632	#N/A	0.999845	4.56693e-13	1.31849e-08	#N/A	*	Down	Down	#N/A	#N/A	#N/A	#N/A	#N/A	#N/A	#N/A
BGI_novel_G003033	#N/A	#N/A	#N/A	76.329	31.4584	26.9059	2.43724	78.8996	1.59297	#N/A	-1.27878	-3.4646	-5.63022	#N/A	0.714792	0.000190396	4.37977e-07	#N/A	*	Down	Down	#N/A	#N/A	#N/A	#N/A	#N/A	#N/A	#N/A
107630971	#N/A	#N/A	#N/A	29.2668	56.8804	61.5604	2.48913	26.0661	1.22436	#N/A	0.958666	-4.62829	-4.41208	#N/A	0.961004	4.35971e-09	0.000560305	#N/A	*	Down	Down	#N/A	#N/A	#N/A	#N/A	#N/A	#N/A	#N/A
107622114	#N/A	#N/A	#N/A	160.604	109.447	113.528	2.61221	160.939	1.47045	#N/A	-0.553272	-5.44164	-6.77411	#N/A	0.999845	6.71479e-14	6.15172e-12	#N/A	*	Down	Down	#N/A	#N/A	#N/A	#N/A	#N/A	#N/A	#N/A
107494221	#N/A	#N/A	#N/A	128.447	124.779	133.699	2.63389	125.223	1.29344	#N/A	-0.0418029	-5.66564	-6.59714	#N/A	0.999845	1.61788e-15	2.18283e-11	#N/A	*	Down	Down	#N/A	#N/A	#N/A	#N/A	#N/A	#N/A	#N/A
107608512	#N/A	#N/A	#N/A	28.5558	27.36	27.3013	2.47932	27.1403	1.16929	#N/A	-0.0617155	-3.46095	-4.53673	#N/A	0.999845	0.000197557	0.000287528	#N/A	*	Down	Down	#N/A	#N/A	#N/A	#N/A	#N/A	#N/A	#N/A
107641839	#N/A	#N/A	#N/A	63.2204	43.4811	42.0156	2.82432	63.7801	1.44117	#N/A	-0.540002	-3.89495	-5.4678	#N/A	0.999845	8.25364e-06	1.15269e-06	#N/A	*	Down	Down	#N/A	#N/A	#N/A	#N/A	#N/A	#N/A	#N/A
107485168	#N/A	#N/A	#N/A	15.1967	17.0968	16.5344	2.34415	13.6965	1.17017	#N/A	0.169967	-2.81834	-3.54902	#N/A	0.999845	0.00807006	0.0160209	#N/A	*	Down	Down	#N/A	#N/A	#N/A	#N/A	#N/A	#N/A	#N/A
BGI_novel_G004017	#N/A	#N/A	#N/A	30.0575	29.5023	29.8902	2.4285	28.193	1.25567	#N/A	-0.0268943	-3.62153	-4.48881	#N/A	0.999845	6.15781e-05	0.00039827	#N/A	*	Down	Down	#N/A	#N/A	#N/A	#N/A	#N/A	#N/A	#N/A
110264316	#N/A	#N/A	#N/A	137.008	164.249	177.936	2.56069	132.913	1.27657	#N/A	0.26162	-6.11869	-6.70207	#N/A	0.999845	2.4204e-19	5.83331e-12	#N/A	*	Down	Down	#N/A	#N/A	#N/A	#N/A	#N/A	#N/A	#N/A
107485582	#N/A	#N/A	#N/A	18.6791	15.3917	14.061	2.32334	17.6914	1.1617	#N/A	-0.279269	-2.59743	-3.92874	#N/A	0.999845	0.0216294	0.00431538	#N/A	*	Down	Down	#N/A	#N/A	#N/A	#N/A	#N/A	#N/A	#N/A
107483357	#N/A	#N/A	#N/A	17.3395	14.0116	12.6422	2.26684	16.2577	1.17168	#N/A	-0.307446	-2.4795	-3.79448	#N/A	0.999845	0.0346793	0.00707615	#N/A	*	Down	Down	#N/A	#N/A	#N/A	#N/A	#N/A	#N/A	#N/A
107483318	#N/A	#N/A	#N/A	49.7849	43.6749	44.7837	2.46284	48.4636	1.21674	#N/A	-0.188904	-4.18458	-5.3158	#N/A	0.999845	5.01025e-07	2.33847e-06	#N/A	*	Down	Down	#N/A	#N/A	#N/A	#N/A	#N/A	#N/A	#N/A
107482483	#N/A	#N/A	#N/A	168.26	172.026	185.623	2.58708	164.481	1.30024	#N/A	0.0319293	-6.16491	-6.983	#N/A	0.999845	1.0377e-19	2.10448e-13	#N/A	*	Down	Down	#N/A	#N/A	#N/A	#N/A	#N/A	#N/A	#N/A
110272531	#N/A	#N/A	#N/A	29.6495	34.9714	36.3456	2.42431	27.4902	1.19404	#N/A	0.238168	-3.90614	-4.525	#N/A	0.999845	6.2744e-06	0.000314564	#N/A	*	Down	Down	#N/A	#N/A	#N/A	#N/A	#N/A	#N/A	#N/A
110270453	#N/A	#N/A	#N/A	19.7687	27.2607	28.9085	3.00399	15.9317	1.48272	#N/A	0.463607	-3.26654	-3.42558	#N/A	0.999845	0.000752941	0.0244667	#N/A	*	Down	Down	#N/A	#N/A	#N/A	#N/A	#N/A	#N/A	#N/A
110281335	#N/A	#N/A	#N/A	25.9204	28.7151	29.221	2.65392	23.7746	1.23798	#N/A	0.14772	-3.46081	-4.26336	#N/A	0.999845	0.000205252	0.00113178	#N/A	*	Down	Down	#N/A	#N/A	#N/A	#N/A	#N/A	#N/A	#N/A
110269883	#N/A	#N/A	#N/A	104.05	131.598	143.129	2.49281	99.2865	1.34838	#N/A	0.338863	-5.8434	-6.2023	#N/A	0.999845	4.17068e-17	1.8142e-09	#N/A	*	Down	Down	#N/A	#N/A	#N/A	#N/A	#N/A	#N/A	#N/A
110262696	#N/A	#N/A	#N/A	179.438	198.411	215.149	2.56112	174.571	1.34145	#N/A	0.145003	-6.39242	-7.02388	#N/A	0.999845	6.44217e-22	1.59247e-13	#N/A	*	Down	Down	#N/A	#N/A	#N/A	#N/A	#N/A	#N/A	#N/A
107477360	#N/A	#N/A	#N/A	36.4076	20.69	17.4995	2.80427	36.8983	1.19746	#N/A	-0.815302	-2.64161	-4.9455	#N/A	0.999845	0.0181452	2.82268e-05	#N/A	*	Down	Down	#N/A	#N/A	#N/A	#N/A	#N/A	#N/A	#N/A
107472828	#N/A	#N/A	#N/A	17.7119	29.8688	31.791	2.4655	14.7313	1.21438	#N/A	0.753924	-3.68866	-3.60059	#N/A	0.999845	3.76003e-05	0.0138723	#N/A	*	Down	Down	#N/A	#N/A	#N/A	#N/A	#N/A	#N/A	#N/A
110268673	#N/A	#N/A	#N/A	127.527	162.53	176.769	2.54652	122.688	1.31106	#N/A	0.349912	-6.11719	-6.54811	#N/A	0.999845	2.36318e-19	4.08958e-11	#N/A	*	Down	Down	#N/A	#N/A	#N/A	#N/A	#N/A	#N/A	#N/A
107470982	#N/A	#N/A	#N/A	70.8105	50.7134	41.0261	6.40121	76.032	1.83784	#N/A	-0.481596	-2.68012	-5.37053	#N/A	0.999845	0.015636	3.753e-06	#N/A	*	Down	Down	#N/A	#N/A	#N/A	#N/A	#N/A	#N/A	#N/A
110277948	#N/A	#N/A	#N/A	32.5325	32.7802	33.2443	2.49363	31.0764	1.23455	#N/A	0.0109457	-3.73679	-4.65376	#N/A	0.999845	2.60703e-05	0.00016289	#N/A	*	Down	Down	#N/A	#N/A	#N/A	#N/A	#N/A	#N/A	#N/A
107467593	#N/A	#N/A	#N/A	21.2749	26.3431	26.788	2.49249	19.4219	1.16964	#N/A	0.308268	-3.42593	-4.05354	#N/A	0.999845	0.000250541	0.00265623	#N/A	*	Down	Down	#N/A	#N/A	#N/A	#N/A	#N/A	#N/A	#N/A
107485159	#N/A	#N/A	#N/A	175.85	275.371	302.288	2.6693	168.11	1.35853	#N/A	0.647031	-6.82332	-6.95121	#N/A	0.999845	3.85094e-26	4.45475e-13	#N/A	*	Down	Down	#N/A	#N/A	#N/A	#N/A	#N/A	#N/A	#N/A
110268964	#N/A	#N/A	#N/A	73.2795	99.2139	107.397	2.49254	69.5662	1.24535	#N/A	0.437132	-5.4292	-5.80376	#N/A	0.999845	6.17708e-14	5.13861e-08	#N/A	*	Down	Down	#N/A	#N/A	#N/A	#N/A	#N/A	#N/A	#N/A
BGI_novel_G002146	#N/A	#N/A	#N/A	37.995	40.8537	42.7878	2.42702	35.268	1.43417	#N/A	0.104655	-4.13994	-4.62007	#N/A	0.999845	7.51596e-07	0.000236306	#N/A	*	Down	Down	#N/A	#N/A	#N/A	#N/A	#N/A	#N/A	#N/A
107475436	#N/A	#N/A	#N/A	12.8039	16.3887	16.028	2.38175	11.0642	1.16485	#N/A	0.356122	-2.7505	-3.24768	#N/A	0.999845	0.0110557	0.0380089	#N/A	*	Down	Down	#N/A	#N/A	#N/A	#N/A	#N/A	#N/A	#N/A
107485564	#N/A	#N/A	#N/A	22.2189	20.5516	19.9325	2.4092	20.6856	1.23974	#N/A	-0.112538	-3.0485	-4.06052	#N/A	0.999845	0.00247379	0.00269554	#N/A	*	Down	Down	#N/A	#N/A	#N/A	#N/A	#N/A	#N/A	#N/A
107635277	#N/A	#N/A	#N/A	213.028	227.037	245.803	2.59432	209.116	1.38526	#N/A	0.0918823	-6.566	-7.238	#N/A	0.999845	1.40986e-23	1.2068e-14	#N/A	*	Down	Down	#N/A	#N/A	#N/A	#N/A	#N/A	#N/A	#N/A
BGI_novel_G002892	#N/A	#N/A	#N/A	76.5745	42.486	39.4099	3.17917	77.9145	1.22944	#N/A	-0.849877	-3.63183	-5.98582	#N/A	0.999845	6.91358e-05	9.53964e-09	#N/A	*	Down	Down	#N/A	#N/A	#N/A	#N/A	#N/A	#N/A	#N/A
110269644	#N/A	#N/A	#N/A	353.723	334.261	361.58	2.81311	349.438	1.50204	#N/A	-0.0816474	-7.006	-7.86196	#N/A	0.999845	8.11267e-28	3.36916e-18	#N/A	*	Down	Down	#N/A	#N/A	#N/A	#N/A	#N/A	#N/A	#N/A
110263423	#N/A	#N/A	#N/A	15.1151	17.8164	17.5012	2.36506	13.3868	1.15012	#N/A	0.237218	-2.8875	-3.54097	#N/A	0.999845	0.00571036	0.0163717	#N/A	*	Down	Down	#N/A	#N/A	#N/A	#N/A	#N/A	#N/A	#N/A
110262947	#N/A	#N/A	#N/A	14.6144	13.3246	12.155	2.25397	13.3868	1.15012	#N/A	-0.133296	-2.43101	-3.54097	#N/A	0.999845	0.0413778	0.0163717	#N/A	*	Down	Down	#N/A	#N/A	#N/A	#N/A	#N/A	#N/A	#N/A
110277178	#N/A	#N/A	#N/A	20.5855	31.5169	33.3447	2.42456	17.8163	1.21669	#N/A	0.614499	-3.78167	-3.87216	#N/A	0.999845	1.77652e-05	0.00547314	#N/A	*	Down	Down	#N/A	#N/A	#N/A	#N/A	#N/A	#N/A	#N/A
107483358	#N/A	#N/A	#N/A	37.1081	45.996	48.7667	2.43057	34.3702	1.25288	#N/A	0.309774	-4.32653	-4.77784	#N/A	0.999845	1.15982e-07	8.38038e-05	#N/A	*	Down	Down	#N/A	#N/A	#N/A	#N/A	#N/A	#N/A	#N/A
110267128	#N/A	#N/A	#N/A	158.289	204.446	223.344	2.61713	151.986	1.38653	#N/A	0.369154	-6.41514	-6.77631	#N/A	0.999845	5.08113e-22	4.26111e-12	#N/A	*	Down	Down	#N/A	#N/A	#N/A	#N/A	#N/A	#N/A	#N/A
107637576	#N/A	#N/A	#N/A	69.2619	93.8658	101.43	2.46527	65.789	1.23093	#N/A	0.438539	-5.36259	-5.74002	#N/A	0.999845	1.66483e-13	8.47796e-08	#N/A	*	Down	Down	#N/A	#N/A	#N/A	#N/A	#N/A	#N/A	#N/A
110269196	#N/A	#N/A	#N/A	7.79704	13.5522	13.5598	2.32441	5.68264	1.07629	#N/A	0.797526	-2.5444	-2.4005	#N/A	0.999845	0.0269434	0.219554	#N/A	*	Down	*	#N/A	#N/A	#N/A	#N/A	#N/A	#N/A	#N/A
BGI_novel_G000946	#N/A	#N/A	#N/A	7.20237	15.639	17.9141	2.50235	2.76837	1.27802	#N/A	1.1186	-2.83974	-1.11513	#N/A	0.999845	0.00732363	0.793274	#N/A	*	Down	*	#N/A	#N/A	#N/A	#N/A	#N/A	#N/A	#N/A
110275557	#N/A	#N/A	#N/A	10.7786	13.9035	13.5598	2.32441	8.80837	1.15771	#N/A	0.367283	-2.5444	-2.92761	#N/A	0.999845	0.0269434	0.0817074	#N/A	*	Down	*	#N/A	#N/A	#N/A	#N/A	#N/A	#N/A	#N/A
110276506	#N/A	#N/A	#N/A	59.6042	70.3875	91.3825	2.70442	26.1798	16.5321	#N/A	0.239905	-5.07852	-0.663188	#N/A	0.999845	1.81214e-11	0.939345	#N/A	*	Down	*	#N/A	#N/A	#N/A	#N/A	#N/A	#N/A	#N/A
BGI_novel_G003737	#N/A	#N/A	#N/A	7.69554	12.1838	12.5875	2.30277	4.9687	1.28067	#N/A	0.662866	-2.45055	-1.95597	#N/A	0.999845	0.0384392	0.400802	#N/A	*	Down	*	#N/A	#N/A	#N/A	#N/A	#N/A	#N/A	#N/A
107627890	#N/A	#N/A	#N/A	6.95091	11.8056	12.9785	2.46826	3.12556	1.37043	#N/A	0.764192	-2.39456	-1.18949	#N/A	0.999845	0.0474051	0.762137	#N/A	*	Down	*	#N/A	#N/A	#N/A	#N/A	#N/A	#N/A	#N/A
BGI_novel_G004201	#N/A	#N/A	#N/A	8.58957	17.0568	17.741	3.04408	5.51567	1.04843	#N/A	0.989686	-2.54301	-2.3953	#N/A	0.999845	0.0273046	0.221465	#N/A	*	Down	*	#N/A	#N/A	#N/A	#N/A	#N/A	#N/A	#N/A
BGI_novel_G003999	#N/A	#N/A	#N/A	1.99729	12.5345	13.5598	2.32441	#N/A	#N/A	#N/A	2.64978	-2.5444	#N/A	#N/A	0.0593959	0.0269434	#N/A	#N/A	*	Down	#N/A	#N/A	#N/A	#N/A	#N/A	#N/A	#N/A	#N/A
BGI_novel_G001923	#N/A	#N/A	#N/A	7.91007	11.7439	12.6432	2.27212	4.22575	1.61903	#N/A	0.570146	-2.47626	-1.38408	#N/A	0.999845	0.0350601	0.670242	#N/A	*	Down	*	#N/A	#N/A	#N/A	#N/A	#N/A	#N/A	#N/A
107634529	#N/A	#N/A	#N/A	16.6625	18.8343	19.4182	2.48604	12.4847	2.98135	#N/A	0.176759	-2.96548	-2.06612	#N/A	0.999845	0.0038747	0.346791	#N/A	*	Down	*	#N/A	#N/A	#N/A	#N/A	#N/A	#N/A	#N/A
107622348	#N/A	#N/A	#N/A	8.83634	13.6745	13.494	2.44655	6.74629	1.10665	#N/A	0.629966	-2.4635	-2.60789	#N/A	0.999845	0.0367965	0.154111	#N/A	*	Down	*	#N/A	#N/A	#N/A	#N/A	#N/A	#N/A	#N/A
110263342	#N/A	#N/A	#N/A	12.064	20.4732	21.4273	2.45858	9.35858	1.26686	#N/A	0.76303	-3.12355	-2.88504	#N/A	0.999845	0.00163059	0.0900186	#N/A	*	Down	*	#N/A	#N/A	#N/A	#N/A	#N/A	#N/A	#N/A
BGI_novel_G000285	#N/A	#N/A	#N/A	75.4166	61.2915	27.6362	4.97597	65.6161	41.3574	#N/A	-0.299194	-2.47351	-0.665904	#N/A	0.999845	0.0353988	0.939174	#N/A	*	Down	*	#N/A	#N/A	#N/A	#N/A	#N/A	#N/A	#N/A
BGI_novel_G002167	#N/A	#N/A	#N/A	8.78539	12.3424	12.1603	2.25496	6.62619	1.15185	#N/A	0.490444	-2.431	-2.52422	#N/A	0.999845	0.0413778	0.179338	#N/A	*	Down	*	#N/A	#N/A	#N/A	#N/A	#N/A	#N/A	#N/A
107460864	#N/A	#N/A	#N/A	7.17124	13.1072	13.1254	2.29006	5.07448	1.04002	#N/A	0.87007	-2.5189	-2.28665	#N/A	0.999845	0.0297869	0.259686	#N/A	*	Down	*	#N/A	#N/A	#N/A	#N/A	#N/A	#N/A	#N/A
110265956	#N/A	#N/A	#N/A	13.5585	22.1337	25.6876	2.71166	7.29343	2.14814	#N/A	0.70705	-3.24383	-1.76351	#N/A	0.999845	0.00083153	0.487545	#N/A	*	Down	*	#N/A	#N/A	#N/A	#N/A	#N/A	#N/A	#N/A
110279406	#N/A	#N/A	#N/A	11.5688	21.0528	21.9641	2.39676	9.02594	1.13496	#N/A	0.86378	-3.19599	-2.99144	#N/A	0.999845	0.00105864	0.0705943	#N/A	*	Down	*	#N/A	#N/A	#N/A	#N/A	#N/A	#N/A	#N/A
BGI_novel_G003745	#N/A	#N/A	#N/A	141.479	155.805	195.309	3.40305	68.9461	43.4536	#N/A	0.139154	-5.84278	-0.665993	#N/A	0.999845	4.2019e-16	0.939174	#N/A	*	Down	*	#N/A	#N/A	#N/A	#N/A	#N/A	#N/A	#N/A
107493167	#N/A	#N/A	#N/A	20.7192	4.29852	0.857932	0.629845	22.0167	1.55702	#N/A	-2.26906	-0.445867	-3.82174	#N/A	0.156418	0.999998	0.00713945	#N/A	*	*	Down	#N/A	#N/A	#N/A	#N/A	#N/A	#N/A	#N/A
110281441	#N/A	#N/A	#N/A	25.0841	6.54961	0.551641	0.442297	27.7924	2.94483	#N/A	-1.93729	-0.318714	-3.23844	#N/A	0.386346	0.999998	0.0424097	#N/A	*	*	Down	#N/A	#N/A	#N/A	#N/A	#N/A	#N/A	#N/A
107470544	#N/A	#N/A	#N/A	300.053	276.22	200.053	93.3622	303.867	1.66352	#N/A	-0.119399	-1.09947	-7.51306	#N/A	0.999845	0.848537	1.43842e-15	#N/A	*	*	Down	#N/A	#N/A	#N/A	#N/A	#N/A	#N/A	#N/A
107493833	#N/A	#N/A	#N/A	56.966	41.9756	32.0484	6.97105	61.3629	1.55046	#N/A	-0.44055	-2.20081	-5.3066	#N/A	0.999845	0.0893352	4.22587e-06	#N/A	*	*	Down	#N/A	#N/A	#N/A	#N/A	#N/A	#N/A	#N/A
107492244	#N/A	#N/A	#N/A	10.6741	8.27479	4.84167	2.65984	10.7621	1.13721	#N/A	-0.367313	-0.864167	-3.24239	#N/A	0.999845	0.999998	0.0384451	#N/A	*	*	Down	#N/A	#N/A	#N/A	#N/A	#N/A	#N/A	#N/A
110280021	#N/A	#N/A	#N/A	14.6082	12.1641	10.7075	2.22625	13.5862	1.14555	#N/A	-0.264153	-2.26593	-3.56804	#N/A	0.999845	0.0744858	0.0150086	#N/A	*	*	Down	#N/A	#N/A	#N/A	#N/A	#N/A	#N/A	#N/A
110272406	#N/A	#N/A	#N/A	37.3379	14.818	4.7755	2.63207	43.5304	1.68385	#N/A	-1.33329	-0.859453	-4.69219	#N/A	0.999845	0.999998	0.000188051	#N/A	*	*	Down	#N/A	#N/A	#N/A	#N/A	#N/A	#N/A	#N/A
107648404	#N/A	#N/A	#N/A	60.1081	36.686	24.7501	5.87416	66.8587	1.52475	#N/A	-0.712328	-2.07498	-5.45448	#N/A	0.999845	0.130612	1.44891e-06	#N/A	*	*	Down	#N/A	#N/A	#N/A	#N/A	#N/A	#N/A	#N/A
110276919	#N/A	#N/A	#N/A	12.7962	10.7695	9.29001	2.14342	11.65	1.20853	#N/A	-0.248762	-2.11576	-3.269	#N/A	0.999845	0.120228	0.0363012	#N/A	*	*	Down	#N/A	#N/A	#N/A	#N/A	#N/A	#N/A	#N/A
110266638	#N/A	#N/A	#N/A	11.7835	10.7199	9.20592	2.20246	10.7702	1.20407	#N/A	-0.136477	-2.06344	-3.16105	#N/A	0.999845	0.138587	0.0475467	#N/A	*	*	Down	#N/A	#N/A	#N/A	#N/A	#N/A	#N/A	#N/A
107461963	#N/A	#N/A	#N/A	12.0572	7.21003	5.14913	1.80218	11.6029	1.13562	#N/A	-0.741822	-1.51459	-3.35294	#N/A	0.999845	0.485398	0.0285635	#N/A	*	*	Down	#N/A	#N/A	#N/A	#N/A	#N/A	#N/A	#N/A
110274779	#N/A	#N/A	#N/A	31.7688	6.95804	0.259152	0.240949	35.4169	2.85852	#N/A	-2.19086	-0.105069	-3.6311	#N/A	0.213647	0.999998	0.0148596	#N/A	*	*	Down	#N/A	#N/A	#N/A	#N/A	#N/A	#N/A	#N/A
107647974	#N/A	#N/A	#N/A	189.495	131.417	75.5053	42.0408	210.445	1.9442	#N/A	-0.528009	-0.844789	-6.75812	#N/A	0.999845	0.999998	3.31678e-11	#N/A	*	*	Down	#N/A	#N/A	#N/A	#N/A	#N/A	#N/A	#N/A
110273113	#N/A	#N/A	#N/A	28.8033	7.79533	0.861852	0.632188	32.069	3.17924	#N/A	-1.88555	-0.447086	-3.33442	#N/A	0.434296	0.999998	0.0338495	#N/A	*	*	Down	#N/A	#N/A	#N/A	#N/A	#N/A	#N/A	#N/A
BGI_novel_G001837	#N/A	#N/A	#N/A	78.3508	48.9052	33.342	7.15904	88.0529	1.79113	#N/A	-0.679961	-2.2195	-5.61943	#N/A	0.999845	0.0843206	6.22014e-07	#N/A	*	*	Down	#N/A	#N/A	#N/A	#N/A	#N/A	#N/A	#N/A
BGI_novel_G003793	#N/A	#N/A	#N/A	30.9831	26.1063	20.914	5.26572	31.5191	1.45124	#N/A	-0.247084	-1.98977	-4.44087	#N/A	0.999845	0.165074	0.000568863	#N/A	*	*	Down	#N/A	#N/A	#N/A	#N/A	#N/A	#N/A	#N/A
110271397	#N/A	#N/A	#N/A	10.3775	4.85683	2.20723	1.2559	10.7702	1.20407	#N/A	-1.09537	-0.813518	-3.16105	#N/A	0.999845	0.999998	0.0475467	#N/A	*	*	Down	#N/A	#N/A	#N/A	#N/A	#N/A	#N/A	#N/A
110271165	#N/A	#N/A	#N/A	31.2608	14.5247	10.2255	2.63931	32.4113	1.1736	#N/A	-1.10585	-1.95394	-4.78749	#N/A	0.999845	0.185214	7.15414e-05	#N/A	*	*	Down	#N/A	#N/A	#N/A	#N/A	#N/A	#N/A	#N/A
110267260	#N/A	#N/A	#N/A	23.0089	9.65851	5.50503	1.92759	24.2471	1.51469	#N/A	-1.25232	-1.51395	-4.00072	#N/A	0.999845	0.484452	0.00371863	#N/A	*	*	Down	#N/A	#N/A	#N/A	#N/A	#N/A	#N/A	#N/A
110272785	#N/A	#N/A	#N/A	14.5236	10.4596	5.85587	3.03322	15.4613	1.27867	#N/A	-0.473576	-0.949035	-3.59595	#N/A	0.999845	0.98817	0.0142422	#N/A	*	*	Down	#N/A	#N/A	#N/A	#N/A	#N/A	#N/A	#N/A
110269225	#N/A	#N/A	#N/A	21.5226	4.78256	0.255802	0.238036	23.7244	2.11228	#N/A	-2.17	-0.103847	-3.4895	#N/A	0.225725	0.999998	0.0214845	#N/A	*	*	Down	#N/A	#N/A	#N/A	#N/A	#N/A	#N/A	#N/A
107619932	#N/A	#N/A	#N/A	72.2857	26.1897	8.82591	4.01389	84.6369	1.65539	#N/A	-1.46471	-1.13674	-5.67605	#N/A	0.91258	0.819642	3.41669e-07	#N/A	*	*	Down	#N/A	#N/A	#N/A	#N/A	#N/A	#N/A	#N/A
110266881	#N/A	#N/A	#N/A	33.2008	8.2771	0.255802	0.238036	37.5787	3.46929	#N/A	-2.00402	-0.103847	-3.4372	#N/A	0.325775	0.999998	0.0259762	#N/A	*	*	Down	#N/A	#N/A	#N/A	#N/A	#N/A	#N/A	#N/A
110266063	#N/A	#N/A	#N/A	15.755	11.9542	6.95665	3.41396	16.6576	1.50604	#N/A	-0.398297	-1.02695	-3.46735	#N/A	0.999845	0.921471	0.0216354	#N/A	*	*	Down	#N/A	#N/A	#N/A	#N/A	#N/A	#N/A	#N/A
110265772	#N/A	#N/A	#N/A	281.17	115.423	1.10706	0.86829	390.059	4.51996	#N/A	-1.28451	-0.350489	-6.43124	#N/A	0.999845	0.999998	6.80943e-09	#N/A	*	*	Down	#N/A	#N/A	#N/A	#N/A	#N/A	#N/A	#N/A
107478663	#N/A	#N/A	#N/A	17.9133	10.5503	8.32639	2.12562	17.5017	1.15653	#N/A	-0.763749	-1.96981	-3.91962	#N/A	0.999845	0.179392	0.00444609	#N/A	*	*	Down	#N/A	#N/A	#N/A	#N/A	#N/A	#N/A	#N/A
107647738	#N/A	#N/A	#N/A	37.9222	11.919	8.80656	2.12051	38.0394	1.19539	#N/A	-1.66978	-2.05417	-4.99195	#N/A	0.180541	0.142478	2.09232e-05	#N/A	*	*	Down	#N/A	#N/A	#N/A	#N/A	#N/A	#N/A	#N/A
107648718	#N/A	#N/A	#N/A	615.883	348.789	199.74	91.2123	692.907	2.49632	#N/A	-0.820303	-1.13082	-8.11672	#N/A	0.999845	0.817584	8.47907e-18	#N/A	*	*	Down	#N/A	#N/A	#N/A	#N/A	#N/A	#N/A	#N/A
107648717	#N/A	#N/A	#N/A	138.778	117.078	47.8887	38.0392	174.476	1.6902	#N/A	-0.245302	-0.332199	-6.6897	#N/A	0.999845	0.999998	3.47748e-11	#N/A	*	*	Down	#N/A	#N/A	#N/A	#N/A	#N/A	#N/A	#N/A
110275564	#N/A	#N/A	#N/A	13.2967	10.8206	9.28481	2.15488	12.2954	1.14759	#N/A	-0.297279	-2.10727	-3.42143	#N/A	0.999845	0.123026	0.0233731	#N/A	*	*	Down	#N/A	#N/A	#N/A	#N/A	#N/A	#N/A	#N/A
110264742	#N/A	#N/A	#N/A	13.2969	10.2915	7.39508	2.49421	13.0589	1.43307	#N/A	-0.369639	-1.56798	-3.18785	#N/A	0.999845	0.434881	0.0455171	#N/A	*	*	Down	#N/A	#N/A	#N/A	#N/A	#N/A	#N/A	#N/A
110265920	#N/A	#N/A	#N/A	32.4535	25.0564	19.2173	4.98705	33.7986	1.28483	#N/A	-0.373195	-1.94615	-4.71731	#N/A	0.999845	0.184773	0.00012117	#N/A	*	*	Down	#N/A	#N/A	#N/A	#N/A	#N/A	#N/A	#N/A
107615324	#N/A	#N/A	#N/A	13.9037	4.76084	1.89261	1.09547	14.5159	1.32488	#N/A	-1.54618	-0.788836	-3.4537	#N/A	0.743183	0.999998	0.0219329	#N/A	*	*	Down	#N/A	#N/A	#N/A	#N/A	#N/A	#N/A	#N/A
107615282	#N/A	#N/A	#N/A	66.0553	12.8679	0.534461	0.465741	74.1317	3.90293	#N/A	-2.3599	-0.198557	-4.24746	#N/A	0.137401	0.999998	0.00201071	#N/A	*	*	Down	#N/A	#N/A	#N/A	#N/A	#N/A	#N/A	#N/A
107612290	#N/A	#N/A	#N/A	30.9382	17.4674	12.6742	3.14743	32.2738	1.17619	#N/A	-0.824726	-2.00965	-4.77817	#N/A	0.999845	0.159193	7.56939e-05	#N/A	*	*	Down	#N/A	#N/A	#N/A	#N/A	#N/A	#N/A	#N/A
107606718	#N/A	#N/A	#N/A	22.4807	13.2209	11.1971	2.22424	21.9308	1.16348	#N/A	-0.765867	-2.33173	-4.23644	#N/A	0.999845	0.0593831	0.00121147	#N/A	*	*	Down	#N/A	#N/A	#N/A	#N/A	#N/A	#N/A	#N/A
107495364	#N/A	#N/A	#N/A	168.908	107.473	69.7426	28.0813	184.096	1.81143	#N/A	-0.652267	-1.31243	-6.66718	#N/A	0.999845	0.645411	6.11582e-11	#N/A	*	*	Down	#N/A	#N/A	#N/A	#N/A	#N/A	#N/A	#N/A
BGI_novel_G001024	#N/A	#N/A	#N/A	30.6224	5.43508	0.551641	0.442297	32.9605	2.15287	#N/A	-2.49421	-0.318714	-3.93641	#N/A	0.0923012	0.999998	0.00532807	#N/A	*	*	Down	#N/A	#N/A	#N/A	#N/A	#N/A	#N/A	#N/A
107481216	#N/A	#N/A	#N/A	48.9844	9.69639	0.255802	0.238036	54.6153	3.6371	#N/A	-2.3368	-0.103847	-3.90844	#N/A	0.145221	0.999998	0.00647068	#N/A	*	*	Down	#N/A	#N/A	#N/A	#N/A	#N/A	#N/A	#N/A
107474422	#N/A	#N/A	#N/A	421.359	335.356	189.834	98.6112	488.311	2.28716	#N/A	-0.329359	-0.944916	-7.7381	#N/A	0.999845	0.985308	7.98004e-16	#N/A	*	*	Down	#N/A	#N/A	#N/A	#N/A	#N/A	#N/A	#N/A
107467281	#N/A	#N/A	#N/A	22.7951	5.89328	0.527414	0.460263	25.5803	2.18968	#N/A	-1.95158	-0.196476	-3.54624	#N/A	0.376985	0.999998	0.0183179	#N/A	*	*	Down	#N/A	#N/A	#N/A	#N/A	#N/A	#N/A	#N/A
107467206	#N/A	#N/A	#N/A	55.1534	11.1484	1.72387	1.23916	61.3969	2.05595	#N/A	-2.30662	-0.476289	-4.90029	#N/A	0.153086	0.999998	7.53859e-05	#N/A	*	*	Down	#N/A	#N/A	#N/A	#N/A	#N/A	#N/A	#N/A
107465970	#N/A	#N/A	#N/A	11.9846	6.92065	4.72488	1.73885	11.6932	1.18024	#N/A	-0.792199	-1.44215	-3.30852	#N/A	0.999845	0.549651	0.0326626	#N/A	*	*	Down	#N/A	#N/A	#N/A	#N/A	#N/A	#N/A	#N/A
107462695	#N/A	#N/A	#N/A	17.166	5.08547	0.861852	0.632188	18.7914	2.0848	#N/A	-1.7551	-0.447086	-3.17209	#N/A	0.563246	0.999998	0.0487559	#N/A	*	*	Down	#N/A	#N/A	#N/A	#N/A	#N/A	#N/A	#N/A
110275275	#N/A	#N/A	#N/A	12.3368	8.44387	5.85533	2.06487	12.1698	1.28812	#N/A	-0.546997	-1.5037	-3.23996	#N/A	0.999845	0.491488	0.0393881	#N/A	*	*	Down	#N/A	#N/A	#N/A	#N/A	#N/A	#N/A	#N/A
110265994	#N/A	#N/A	#N/A	19.8331	16.8076	13.9764	3.32674	19.3812	1.2852	#N/A	-0.238799	-2.07081	-3.9146	#N/A	0.999845	0.134118	0.00477693	#N/A	*	*	Down	#N/A	#N/A	#N/A	#N/A	#N/A	#N/A	#N/A
107610004	2003	8.27853	38.5356	#N/A	#N/A	2.6003	43.8103	0.764384	1.19422	2.21874	#N/A	4.07452	0.643703	0.0268403	#N/A	1.57384e-06	0.943988	Up	#N/A	Up	*	XP_016167558.1//uncharacterized protein LOC107610004 isoform X2 [Arachis ipaensis];XP_020963269.1//sentrin-specific protease 2-like isoform X1 [Arachis ipaensis]	PREDICTED: Arachis ipaensis sentrin-specific protease 2-like (LOC107610004), transcript variant X2, mRNA;PREDICTED: Arachis ipaensis sentrin-specific protease 2-like (LOC107610004), transcript variant X1, mRNA	LOC107610004	NA	NA	NA	NA
BGI_novel_G002700	1792	6.03518	45.5991	#N/A	#N/A	2.47404	49.8737	0.384493	0.485533	2.91754	#N/A	4.33334	0.336611	0.000151052	#N/A	1.13574e-07	0.951378	Up	#N/A	Up	*	XP_016179163.1//uncharacterized protein LOC107621647 [Arachis ipaensis]	NA	NA	NA	NA	NA	NA
BGI_novel_G003286	2302	46.2804	258.427	#N/A	#N/A	3.02834	280.54	1.49451	25.3166	2.48128	#N/A	6.53354	4.08234	0.000160189	#N/A	2.13868e-22	0.00248667	Up	#N/A	Up	Up	XP_016199158.1//uncharacterized protein LOC107640121 [Arachis ipaensis]	NA	NA	NA	NA	NA	NA
BGI_novel_G003776	2396	5.2478	94.18	#N/A	#N/A	2.71748	100.585	#N/A	#N/A	4.16564	#N/A	5.21	#N/A	1.18778e-10	#N/A	2.8983e-12	#N/A	Up	#N/A	Up	#N/A	XP_020964759.1//uncharacterized protein LOC110265807 [Arachis ipaensis]	NA	NA	NA	NA	NA	NA
110276387	1467	4.96914	74.8169	#N/A	#N/A	2.58993	80.2403	#N/A	#N/A	3.9123	#N/A	4.95334	#N/A	3.99945e-09	#N/A	8.4611e-11	#N/A	Up	#N/A	Up	#N/A	XP_020988887.1//uncharacterized protein LOC110276387 [Arachis duranensis];XP_020997541.1//uncharacterized protein LOC110280864 [Arachis duranensis]	PREDICTED: Arachis duranensis uncharacterized LOC110276387 (LOC110276387), transcript variant X12, misc_RNA;PREDICTED: Arachis duranensis uncharacterized LOC110276387 (LOC110276387), transcript variant X1, mRNA;PREDICTED: Arachis duranensis uncharacterized LOC110276387 (LOC110276387), transcript variant X13, misc_RNA;PREDICTED: Arachis duranensis uncharacterized LOC110276387 (LOC110276387), trans…	LOC110276387	NA	NA	NA	NA
107480429	2088	6.99812	92.0876	2.31142	20.0213	28.506	97.1994	0.51376	0.900557	3.71797	3.11468	1.76968	0.809724	5.2652e-09	0.0109874	0.0242864	0.910511	Up	Up	Up	*	XP_015956060.1//L-type lectin-domain containing receptor kinase IX.1-like [Arachis duranensis]	PREDICTED: Arachis duranensis L-type lectin-domain containing receptor kinase IX.1-like (LOC107480429), mRNA	LOC107480429	GO:0016021//integral component of membrane	GO:0030246//carbohydrate binding;GO:0005524//ATP binding;GO:0004672//protein kinase activity	NA	K04733//interleukin-1 receptor-associated kinase 4 [EC:2.7.11.1]
107480430	2589	11.0908	119.176	2.40636	30.3999	39.5937	125.458	1.01647	4.0965	3.42566	3.65914	1.66386	2.01082	1.30839e-09	0.000741597	0.0105976	0.379321	Up	Up	Up	*	XP_015956061.1//L-type lectin-domain containing receptor kinase IX.1-like [Arachis duranensis]	PREDICTED: Arachis duranensis L-type lectin-domain containing receptor kinase IX.1-like (LOC107480430), mRNA	LOC107480430	GO:0016021//integral component of membrane	GO:0030246//carbohydrate binding;GO:0005524//ATP binding;GO:0004672//protein kinase activity	NA	K04733//interleukin-1 receptor-associated kinase 4 [EC:2.7.11.1]
107473191	1407	15.0136	79.4752	62.1573	281.95	311.392	96.2574	49.934	10.0602	2.40423	2.18144	-1.69376	-2.31136	0.000940751	0.00540197	0.00236451	0.0360343	Up	Up	Down	Down	XP_015948228.1//GDSL esterase/lipase 5 [Arachis duranensis]	PREDICTED: Arachis duranensis GDSL esterase/lipase 5 (LOC107473191), mRNA	LOC107473191	NA	NA	NA	K10691//E3 ubiquitin-protein ligase UBR4 [EC:2.3.2.27];K21026//acetylajmaline esterase [EC:3.1.1.80];K00679//phospholipid:diacylglycerol acyltransferase [EC:2.3.1.158]
BGI_novel_G000243	380	7.31549	68.6218	24.5496	115.108	128.755	78.9513	17.7745	3.10782	3.22964	2.22922	-0.705598	-2.51583	2.28988e-06	0.011397	0.911034	0.0820159	Up	Up	*	*	XP_009420073.1//PREDICTED: uncharacterized protein LOC103999898 [Musa acuminata subsp. malaccensis]	NA	NA	NA	NA	NA	NA
107465788	1332	28.8271	111.918	34.9698	123.585	137.813	122.583	31.0973	21.1701	1.95695	1.82132	-0.168952	-0.554761	0.00353601	0.00450589	0.999998	0.933422	Up	Up	*	*	XP_015940250.1//probable aldo-keto reductase 1 [Arachis duranensis]	PREDICTED: Arachis duranensis probable aldo-keto reductase 1 (LOC107465788), mRNA	LOC107465788	NA	NA	NA	K17744//L-galactose dehydrogenase [EC:1.1.1.316]
BGI_novel_G004220	588	251.059	605.274	325.006	708.491	779.935	640.842	312.596	218.071	1.26956	1.12428	-0.283386	-0.5195	0.00942907	0.0191394	0.999998	0.7095	Up	Up	*	*	XP_015944422.1//protein DMR6-LIKE OXYGENASE 2 [Arachis duranensis]	NA	NA	NA	GO:0046872//metal ion binding;GO:0016491//oxidoreductase activity	NA	K05282//gibberellin 20-oxidase [EC:1.14.11.12];K06892//feruloyl-CoA ortho-hydroxylase [EC:1.14.11.-]
107471587	1111	26.6581	88.5878	48.4359	156.245	172.609	98.8951	43.2583	20.7354	1.73253	1.68966	-0.803537	-1.06088	0.0190481	0.0112606	0.348111	0.435952	Up	Up	*	*	XP_015946566.1//cystinosin homolog [Arachis duranensis]	PREDICTED: Arachis duranensis cystinosin homolog (LOC107471587), mRNA	LOC107471587	GO:0005774//vacuolar membrane;GO:0016021//integral component of membrane	GO:0015184//L-cystine transmembrane transporter activity	GO:0015811//L-cystine transport	K12386//cystinosin
107487093	1566	142.345	1723.07	84.353	1137.82	1301.08	1793.64	56.6154	90.2128	3.59751	3.75369	0.463184	0.672138	2.12159e-16	5.30095e-08	0.999998	0.810617	Up	Up	*	*	XP_015963165.1//ubiquinol oxidase 2, mitochondrial [Arachis duranensis]	PREDICTED: Arachis duranensis ubiquinol oxidase 2, mitochondrial (LOC107487093), mRNA	LOC107487093	NA	NA	NA	K17893//ubiquinol oxidase [EC:1.10.3.11]
107487234	1356	63.0844	365.556	111.953	550.509	610.215	401.752	94.3374	44.8839	2.53474	2.29787	-0.603013	-1.07163	3.39557e-06	0.000310638	0.837842	0.467221	Up	Up	*	*	XP_015963334.1//probable mannitol dehydrogenase 3 [Arachis duranensis]	PREDICTED: Arachis duranensis probable mannitol dehydrogenase 3 (LOC107487234), mRNA	LOC107487234	NA	NA	NA	K00083//cinnamyl-alcohol dehydrogenase [EC:1.1.1.195]
107646026	1570	538.589	3290	242.194	1406.95	1653.65	3470.23	200.782	381.754	2.61083	2.53834	1.06938	0.927015	2.0732e-08	0.000321026	0.165221	0.464679	Up	Up	*	*	XP_015968824.1//uncharacterized protein LOC107492333 isoform X2 [Arachis duranensis];XP_020959597.1//uncharacterized protein LOC107646024 isoform X3 [Arachis ipaensis]	PREDICTED: Arachis ipaensis uncharacterized LOC107646026 (LOC107646026), ncRNA	LOC107646026	GO:0005737//cytoplasm	GO:0016149//translation release factor activity, codon specific	NA	K02835//peptide chain release factor 1
107493221	2921	204.324	737.409	263.948	979.14	1093.82	792.809	226.91	169.74	1.8516	1.89126	-0.464335	-0.418793	1.86541e-05	0.0170506	0.999998	0.91366	Up	Up	*	*	XP_015969794.2//prolyl endopeptidase-like [Arachis duranensis]	PREDICTED: Arachis duranensis prolyl endopeptidase-like (LOC107493221), mRNA	LOC107493221	NA	GO:0004252//serine-type endopeptidase activity;GO:0070008//serine-type exopeptidase activity	NA	K01322//prolyl oligopeptidase [EC:3.4.21.26]
107495131	812	567.206	1179.2	183.671	691.072	798.57	1225.17	162.338	489.012	1.05587	1.91171	0.617491	1.59087	0.0437647	0.0288609	0.829271	0.0230482	Up	Up	*	Up	XP_015971629.1//uncharacterized protein LOC107495070 [Arachis duranensis]	PREDICTED: Arachis duranensis uncharacterized LOC107495131 (LOC107495131), transcript variant X1, ncRNA;PREDICTED: Arachis duranensis uncharacterized LOC107495131 (LOC107495131), transcript variant X2, ncRNA	LOC107495131	NA	GO:0020037//heme binding	NA	NA
107496589	2206	25.4674	185.258	60.2443	341.832	386.786	207.683	37.9351	17.6551	2.86281	2.50439	-0.89715	-1.10345	5.03248e-08	0.0126128	0.488969	0.661454	Up	Up	*	*	XP_015973378.1//uncharacterized protein LOC107496589 [Arachis duranensis]	PREDICTED: Arachis duranensis uncharacterized LOC107496589 (LOC107496589), mRNA	LOC107496589	NA	NA	NA	K07456//DNA mismatch repair protein MutS2
107608952	2238	15.0822	64.5952	24.8456	151.941	170.428	77.7223	15.5266	8.97744	2.09858	2.61245	-1.13276	-0.790368	0.0155933	0.00537951	0.211837	0.918733	Up	Up	*	*	XP_016166230.1//uncharacterized protein LOC107608952 [Arachis ipaensis]	PREDICTED: Arachis ipaensis uncharacterized LOC107608952 (LOC107608952), mRNA	LOC107608952	NA	NA	NA	NA
107608953	2227	85.2382	307.934	140.521	532.503	598.899	346.352	112.124	62.3386	1.85305	1.92201	-0.790075	-0.846903	0.017494	0.0400333	0.416672	0.771753	Up	Up	*	*	XP_016166231.1//uncharacterized protein LOC107608953 [Arachis ipaensis]	PREDICTED: Arachis ipaensis uncharacterized LOC107608953 (LOC107608953), mRNA	LOC107608953	NA	NA	NA	K07456//DNA mismatch repair protein MutS2
107612958	1696	38.9913	296.248	52.4206	237.351	267.441	314.298	44.707	27.6847	2.92558	2.17882	0.232916	-0.691413	1.34621e-10	0.000584715	0.999998	0.806992	Up	Up	*	*	XP_016170246.1//hydroquinone glucosyltransferase [Arachis ipaensis]	PREDICTED: Arachis ipaensis hydroquinone glucosyltransferase (LOC107612958), mRNA	LOC107612958	NA	NA	NA	K08237//hydroquinone glucosyltransferase [EC:2.4.1.218]
107621830	1350	59.7441	166.571	75.1143	243.412	268.281	181.015	69.5549	48.7076	1.47927	1.69624	-0.567635	-0.514003	0.0376202	0.00095257	0.709881	0.858124	Up	Up	*	*	XP_016179305.1//uncharacterized protein LOC107621830 [Arachis ipaensis]	PREDICTED: Arachis ipaensis uncharacterized LOC107621830 (LOC107621830), mRNA	LOC107621830	GO:0016021//integral component of membrane	NA	NA	K03006//DNA-directed RNA polymerase II subunit RPB1 [EC:2.7.7.6]
107623484	3653	416.394	1304.64	713.622	1935.01	2131.33	1396.54	671.423	353.086	1.64763	1.43911	-0.60989	-0.927203	0.000520217	0.00461629	0.321844	0.268959	Up	Up	*	*	XP_016181246.1//probable copper-transporting ATPase HMA5 [Arachis ipaensis]	PREDICTED: Arachis ipaensis probable copper-transporting ATPase HMA5 (LOC107623484), transcript variant X2, mRNA;PREDICTED: Arachis ipaensis probable copper-transporting ATPase HMA5 (LOC107623484), transcript variant X1, mRNA	LOC107623484	GO:0043231//intracellular membrane-bounded organelle;GO:0005887//integral component of plasma membrane	GO:0000166//nucleotide binding;GO:0005507//copper ion binding;GO:0005388//calcium-transporting ATPase activity	NA	K17686//Cu+-exporting ATPase [EC:3.6.3.54]
107471962	3530	201.371	665.611	348.366	896.38	987.798	730.458	323.2	157.084	1.72482	1.3635	-0.435414	-1.04089	0.0185135	0.0260777	0.999998	0.378731	Up	Up	*	*	XP_016181246.1//probable copper-transporting ATPase HMA5 [Arachis ipaensis]	PREDICTED: Arachis duranensis probable copper-transporting ATPase HMA5 (LOC107471962), mRNA	LOC107471962	GO:0043231//intracellular membrane-bounded organelle;GO:0005887//integral component of plasma membrane	GO:0000166//nucleotide binding;GO:0005507//copper ion binding;GO:0005388//calcium-transporting ATPase activity	NA	K17686//Cu+-exporting ATPase [EC:3.6.3.54]
107625804	1833	5.84472	39.6317	9.63642	53.8879	61.4049	47.6967	4.95589	1.45877	2.76145	2.48339	-0.364463	-1.76439	0.000773544	0.0185902	0.999998	0.507619	Up	Up	*	*	XP_016184013.1//uncharacterized protein LOC107625804 [Arachis ipaensis]	PREDICTED: Arachis ipaensis uncharacterized LOC107625804 (LOC107625804), mRNA	LOC107625804	GO:0005634//nucleus	GO:0003677//DNA binding;GO:0003700//DNA binding transcription factor activity	GO:0006351//transcription, DNA-templated	K09286//EREBP-like factor
107641495	1071	41.0612	172.952	15.3598	79.0545	91.9466	188.487	13.5741	25.4304	2.07453	2.36368	1.03559	0.905695	0.00482831	0.00153739	0.0644176	0.816152	Up	Up	*	*	XP_016200472.1//probable carboxylesterase 120 [Arachis ipaensis]	PREDICTED: Arachis ipaensis probable carboxylesterase 120 (LOC107641495), mRNA	LOC107641495	NA	GO:0016787//hydrolase activity	GO:0008152//metabolic process	K14493//gibberellin receptor GID1 [EC:3.-.-.-];K07874//Ras-related protein Rab-1A
107642421	1576	11.3187	125.282	12.824	72.8271	88.3102	132.472	7.49053	4.74554	3.4684	2.50563	0.585039	-0.658497	1.07706e-08	0.0203045	0.999998	0.951378	Up	Up	*	*	XP_016201257.1//ubiquinol oxidase 2, mitochondrial [Arachis ipaensis]	PREDICTED: Arachis ipaensis ubiquinol oxidase 2, mitochondrial (LOC107642421), mRNA	LOC107642421	NA	NA	NA	K17893//ubiquinol oxidase [EC:1.10.3.11]
107645339	2587	190.816	954.43	157.532	934.045	1052.87	1012.15	125.141	149.759	2.32246	2.56785	-0.0569112	0.259094	9.87289e-09	0.000444925	0.999998	0.951378	Up	Up	*	*	XP_016204834.2//prolyl endopeptidase-like [Arachis ipaensis]	PREDICTED: Arachis ipaensis prolyl endopeptidase-like (LOC107645339), mRNA	LOC107645339	NA	GO:0004252//serine-type endopeptidase activity;GO:0070008//serine-type exopeptidase activity	NA	K01322//prolyl oligopeptidase [EC:3.4.21.26]
BGI_novel_G000869	1013	1014.42	2958.37	668.86	2437.08	2730.07	3114.47	610.705	868.292	1.54415	1.86538	0.190051	0.507704	3.17945e-05	0.00251452	0.999998	0.767512	Up	Up	*	*	XP_016205051.1//uncharacterized protein LOC107645516 [Arachis ipaensis]	NA	NA	NA	NA	NA	NA
107477738	1859	61.2804	209.154	145.844	425.063	465.02	232.356	136.292	49.4992	1.77107	1.54325	-1.00096	-1.46123	0.00390146	0.00149753	0.075781	0.04174	Up	Up	*	Down	XP_019453774.1//PREDICTED: protein DETOXIFICATION 40 [Lupinus angustifolius];KHN41220.1//Protein TRANSPARENT TESTA 12 [Glycine soja]	PREDICTED: Arachis duranensis protein DETOXIFICATION 40 (LOC107477738), transcript variant X2, mRNA;PREDICTED: Arachis duranensis protein DETOXIFICATION 40 (LOC107477738), transcript variant X1, misc_RNA	LOC107477738	GO:0016021//integral component of membrane	GO:0015238//drug transmembrane transporter activity;GO:0015297//antiporter activity	GO:0006855//drug transmembrane transport	K03327//multidrug resistance protein, MATE family
BGI_novel_G001020	437	43.0134	343.918	21.8431	158.501	187.976	359.093	16.0444	29.5161	2.99921	2.85924	0.933812	0.879434	2.82479e-12	0.000432695	0.411574	0.741412	Up	Up	*	*	XP_020959597.1//uncharacterized protein LOC107646024 isoform X3 [Arachis ipaensis]	NA	NA	NA	NA	NA	K02835//peptide chain release factor 1
110264780	2183	14.7547	97.0204	36.9223	153.094	170.322	113.081	28.3937	6.92874	2.71711	2.05186	-0.590905	-2.03491	0.000385444	0.0138659	0.999998	0.208062	Up	Up	*	*	XP_020962622.1//uncharacterized protein LOC110264780 [Arachis ipaensis]	PREDICTED: Arachis ipaensis uncharacterized LOC110264780 (LOC110264780), mRNA	LOC110264780	NA	NA	NA	K07456//DNA mismatch repair protein MutS2
110263630	1929	22.7124	82.5814	18.5364	120.877	136.16	92.8003	13.4136	15.0932	1.86233	2.70511	-0.553104	0.170198	0.0228343	0.000897558	0.989693	0.980101	Up	Up	*	*	XP_020981605.1//wall-associated receptor kinase 5-like [Arachis duranensis]	PREDICTED: Arachis ipaensis wall-associated receptor kinase 4-like (LOC110263630), mRNA	LOC110263630	GO:0016021//integral component of membrane;GO:0005886//plasma membrane	GO:0004674//protein serine/threonine kinase activity;GO:0005524//ATP binding;GO:0030247//polysaccharide binding;GO:0005509//calcium ion binding	GO:0007166//cell surface receptor signaling pathway	K04733//interleukin-1 receptor-associated kinase 4 [EC:2.7.11.1]
107482120	1023	59.3963	172.28	71.625	210.927	234.759	186.564	64.864	48.4172	1.53631	1.55821	-0.33151	-0.4219	0.0204293	0.0482501	0.999998	0.941042	Up	Up	*	*	XP_020994755.1//uncharacterized protein LOC107482120 [Arachis duranensis]	PREDICTED: Arachis duranensis uncharacterized N-acetyltransferase p20-like (LOC107482120), mRNA	LOC107482120	NA	NA	NA	NA
107475153	1405	36.8019	139.78	259.864	69.2477	72.7024	148.475	262.394	25.6154	1.92531	-1.90792	1.03014	-3.35665	0.0273568	0.0215292	0.689733	9.26455e-11	Up	Down	*	Down	XP_015950256.1//probable 2-oxoglutarate-dependent dioxygenase At5g05600 [Arachis duranensis]	PREDICTED: Arachis duranensis probable 2-oxoglutarate-dependent dioxygenase At5g05600 (LOC107475153), mRNA	LOC107475153	NA	GO:0046872//metal ion binding;GO:0051213//dioxygenase activity;GO:0016491//oxidoreductase activity	NA	K05277//leucoanthocyanidin dioxygenase [EC:1.14.11.19]
107465112	3209	1314.06	4319.69	1125.17	1527.4	1780.34	4618.36	1066.67	980.768	1.7169	0.440943	1.37523	-0.121127	0.0223778	0.999845	0.00583959	0.982239	Up	*	Up	*	KHN03025.1//Pyruvate, phosphate dikinase, chloroplastic [Glycine soja];XP_015939493.1//LOW QUALITY PROTEIN: pyruvate, phosphate dikinase, chloroplastic-like [Arachis duranensis]	PREDICTED: Arachis duranensis pyruvate, phosphate dikinase, chloroplastic (LOC107465112), mRNA	LOC107465112	NA	GO:0046872//metal ion binding;GO:0005524//ATP binding;GO:0016301//kinase activity;GO:0050242//pyruvate, phosphate dikinase activity	GO:0006090//pyruvate metabolic process	K01006//pyruvate, orthophosphate dikinase [EC:2.7.9.1]
107488311	1570	65.575	230.095	112.749	77.4952	87.9629	241.195	111.826	53.6889	1.81101	-0.540931	1.45523	-1.05857	0.000927665	0.999845	0.0167925	0.302733	Up	*	Up	*	NP_001310675.1//vignain precursor [Ricinus communis]	PREDICTED: Arachis duranensis vignain (LOC107488311), mRNA	LOC107488311	GO:0031410//cytoplasmic vesicle	GO:0032440//2-alkenal reductase [NAD(P)] activity;GO:0008234//cysteine-type peptidase activity	NA	K16292//KDEL-tailed cysteine endopeptidase [EC:3.4.22.-]
107470609	1131	297.498	866.317	784.39	416.484	428.088	903.681	791.187	278.819	1.54201	-0.913311	1.07791	-1.50469	1.10114e-05	0.999845	0.00931063	0.162057	Up	*	Up	*	XP_015945498.1//probable WRKY transcription factor 40 [Arachis duranensis]	PREDICTED: Arachis duranensis probable WRKY transcription factor 40 (LOC107470609), mRNA	LOC107470609	GO:0005634//nucleus	GO:0043565//sequence-specific DNA binding;GO:0003700//DNA binding transcription factor activity	GO:0006351//transcription, DNA-templated	K13424//WRKY transcription factor 33;K18834//WRKY transcription factor 1
107474033	921	31.5137	132.702	10.5618	19.3501	31.9583	142.855	9.01875	14.4818	2.07414	0.873483	2.16029	0.683242	0.0273568	0.999845	0.0100714	0.951378	Up	*	Up	*	XP_015949109.1//probable glutathione S-transferase parA [Arachis duranensis]	PREDICTED: Arachis duranensis probable glutathione S-transferase parA (LOC107474033), mRNA	LOC107474033	NA	GO:0016740//transferase activity	NA	K00799//glutathione S-transferase [EC:2.5.1.18]
BGI_novel_G001938	588	18.6652	71.8344	27.2641	20.6533	23.3707	77.305	26.9625	13.9511	1.94432	-0.40063	1.72586	-0.950575	0.0158729	0.999845	0.00958709	0.839938	Up	*	Up	*	XP_015955977.1//UDP-glycosyltransferase 84B2 [Arachis duranensis]	NA	NA	NA	NA	NA	K13692//UDP-glucose:(indol-3-yl)acetate beta-D-glucosyltransferase [EC:2.4.1.121]
107487094	1222	98.3958	591.216	44.247	153.51	206.174	604.333	31.0717	74.5952	2.58702	1.79468	1.55148	1.26348	1.324e-13	0.384983	0.0372364	0.570318	Up	*	Up	*	XP_015963166.1//ubiquinol oxidase 1, mitochondrial [Arachis duranensis]	PREDICTED: Arachis duranensis ubiquinol oxidase 1, mitochondrial (LOC107487094), mRNA	LOC107487094	NA	NA	NA	K17893//ubiquinol oxidase [EC:1.10.3.11]
107487097	2583	151.25	431.439	60.0882	100.714	120.996	447.353	58.3425	127.685	1.51222	0.745108	1.88646	1.12997	0.000151052	0.999845	2.20888e-05	0.172106	Up	*	Up	*	XP_015963168.1//urea-proton symporter DUR3 [Arachis duranensis]	PREDICTED: Arachis duranensis urea-proton symporter DUR3 (LOC107487097), mRNA	LOC107487097	GO:0016021//integral component of membrane	GO:0015204//urea transmembrane transporter activity	NA	K20989//urea-proton symporter
107642420	2438	111.958	315.08	36.4039	66.6151	81.876	328.896	35.4645	91.4369	1.49276	0.871755	2.00612	1.3664	0.00471251	0.999845	9.41924e-06	0.182099	Up	*	Up	*	XP_015963168.1//urea-proton symporter DUR3 [Arachis duranensis];XP_016201256.1//urea-proton symporter DUR3 isoform X1 [Arachis ipaensis]	PREDICTED: Arachis ipaensis urea-proton symporter DUR3 (LOC107642420), transcript variant X2, mRNA;PREDICTED: Arachis ipaensis urea-proton symporter DUR3 (LOC107642420), transcript variant X1, mRNA	LOC107642420	GO:0016021//integral component of membrane	GO:0015204//urea transmembrane transporter activity	NA	K20989//urea-proton symporter
107481713	1510	133.192	332.474	156.315	81.8727	94.3129	343.592	158.837	113.18	1.31974	-0.933	1.86517	-0.488935	0.0357162	0.999845	0.00359182	0.839566	Up	*	Up	*	XP_015969459.1//polygalacturonase inhibitor [Arachis duranensis]	PREDICTED: Arachis duranensis polygalacturonase inhibitor 2 (LOC107481713), mRNA	LOC107481713	NA	NA	NA	K13420//LRR receptor-like serine/threonine-protein kinase FLS2 [EC:2.7.11.1]
107609900	1709	176.881	616.106	116.681	141.499	169.758	659.357	113.876	126.181	1.8004	0.278218	1.95758	0.148026	0.017494	0.999845	3.81563e-05	0.975544	Up	*	Up	*	XP_016167443.1//FK506-binding protein 5 [Arachis ipaensis]	PREDICTED: Arachis ipaensis FK506-binding protein 5 (LOC107609900), mRNA	LOC107609900	NA	NA	NA	K17046//protein DEK;K11323//histone arginine demethylase JMJD6 [EC:1.14.11.-]
107612042	1164	1244.15	7122.24	1254.41	2305.41	2739.39	7293.39	1177.21	1061.77	2.51717	0.878021	1.41274	-0.148897	9.35099e-24	0.986803	0.015342	0.951378	Up	*	Up	*	XP_016169364.1//nicotianamine synthase [Arachis ipaensis]	PREDICTED: Arachis ipaensis nicotianamine synthase (LOC107612042), mRNA	LOC107612042	NA	GO:0030410//nicotianamine synthase activity	GO:0030418//nicotianamine biosynthetic process	K05953//nicotianamine synthase [EC:2.5.1.43]
107615884	832	103.889	315.868	5.81846	24.5513	46.8579	325.21	3.9119	79.6599	1.60427	2.07709	2.79501	4.34791	0.0178355	0.263026	0.00018567	5.10472e-06	Up	*	Up	Up	XP_016173391.1//basic leucine zipper 43-like [Arachis ipaensis]	PREDICTED: Arachis ipaensis basic leucine zipper 43-like (LOC107615884), mRNA	LOC107615884	NA	GO:0003700//DNA binding transcription factor activity	NA	K09060//plant G-box-binding factor
107616468	1483	102.131	281.883	183.089	77.2734	72.9715	292.188	192.465	94.2469	1.46467	-1.2445	2.00149	-1.03008	0.0095783	0.999845	0.00108962	0.72295	Up	*	Up	*	XP_016173910.1//indole-3-acetate O-methyltransferase 1 [Arachis ipaensis]	PREDICTED: Arachis ipaensis indole-3-acetate O-methyltransferase 1 (LOC107616468), mRNA	LOC107616468	NA	GO:0008168//methyltransferase activity	NA	K18848//indole-3-acetate O-methyltransferase [EC:2.1.1.278]
107616485	729	17.4395	74.1333	20.7432	14.763	18.5902	79.521	20.3011	10.9454	2.08777	-0.490648	2.09679	-0.891235	0.0138794	0.999845	0.00558481	0.85999	Up	*	Up	*	XP_016173922.1//uncharacterized protein LOC107616485 [Arachis ipaensis]	PREDICTED: Arachis ipaensis uncharacterized LOC107616485 (LOC107616485), mRNA	LOC107616485	NA	NA	NA	K05909//laccase [EC:1.10.3.2];K22374;K16292//KDEL-tailed cysteine endopeptidase [EC:3.4.22.-];K15718//linoleate 9S-lipoxygenase [EC:1.13.11.58]
107619575	782	31.9896	138.618	11.3737	13.3576	19.0483	145.941	11.66	22.2329	2.11545	0.23196	2.93765	0.931124	0.000334467	0.999845	1.93555e-07	0.734202	Up	*	Up	*	XP_016177355.1//proteasome subunit beta type-2-B-like [Arachis ipaensis]	PREDICTED: Arachis ipaensis proteasome subunit beta type-2-B-like (LOC107619575), mRNA	LOC107619575	NA	NA	NA	K02734//20S proteasome subunit beta 4 [EC:3.4.25.1]
107635337	2764	34.4893	137.24	52.2872	40.9881	47.6068	146.134	50.4177	25.1438	1.99248	-0.351254	1.61805	-1.00373	0.010501	0.999845	0.0342105	0.787648	Up	*	Up	*	XP_016194284.1//protein NRT1/ PTR FAMILY 7.3 isoform X1 [Arachis ipaensis];XP_020996802.1//protein NRT1/ PTR FAMILY 7.3 isoform X1 [Arachis duranensis]	PREDICTED: Arachis ipaensis protein NRT1/ PTR FAMILY 7.3 (LOC107635337), transcript variant X1, mRNA;PREDICTED: Arachis ipaensis protein NRT1/ PTR FAMILY 7.3 (LOC107635337), transcript variant X3, mRNA;PREDICTED: Arachis ipaensis protein NRT1/ PTR FAMILY 7.3 (LOC107635337), transcript variant X5, mRNA;PREDICTED: Arachis ipaensis protein NRT1/ PTR FAMILY 7.3 (LOC107635337), transcript variant X4, …	LOC107635337	NA	NA	NA	K14638//solute carrier family 15 (peptide/histidine transporter), member 3/4
107637744	1350	5.33289	45.86	0.219507	0.238283	3.04351	49.8067	0.227964	0.261687	3.10424	0.118411	4.03253	0.199035	3.17945e-05	0.999845	5.71349e-07	0.951378	Up	*	Up	*	XP_016196572.1//fe(2+) transport protein 1 [Arachis ipaensis]	PREDICTED: Arachis ipaensis fe(2+) transport protein 1 (LOC107637744), mRNA	LOC107637744	GO:0016021//integral component of membrane	GO:0005385//zinc ion transmembrane transporter activity	NA	K14709//solute carrier family 39 (zinc transporter), member 1/2/3
107642422	1225	39.9424	300.332	25.3231	72.6904	101.662	308.859	16.4671	27.0506	2.91056	1.52131	1.60317	0.716069	3.93792e-12	0.773986	0.0336668	0.945486	Up	*	Up	*	XP_016201258.1//ubiquinol oxidase 2, mitochondrial [Arachis ipaensis]	PREDICTED: Arachis ipaensis ubiquinol oxidase 2, mitochondrial (LOC107642422), mRNA	LOC107642422	NA	NA	NA	K17893//ubiquinol oxidase [EC:1.10.3.11]
107615018	1005	52.0173	179.479	6.71501	18.3273	27.4703	190.925	6.45019	36.2817	1.78675	1.44854	2.79706	2.49183	0.0147335	0.799083	2.45884e-07	0.0460395	Up	*	Up	Up	XP_020967413.1//LOW QUALITY PROTEIN: feruloyl CoA ortho-hydroxylase 2-like [Arachis ipaensis]	PREDICTED: Arachis ipaensis feruloyl CoA ortho-hydroxylase 2-like (LOC107615018), mRNA	LOC107615018	NA	NA	NA	K06892//feruloyl-CoA ortho-hydroxylase [EC:1.14.11.-]
107460279	2153	22.5063	210.208	24.2824	48.6067	61.3159	219.242	21.4497	13.6052	3.22342	1.00124	1.83819	-0.656799	5.47668e-10	0.987925	0.00168023	0.910361	Up	*	Up	*	XP_020985705.1//replication factor C subunit 3-like [Arachis duranensis]	PREDICTED: Arachis duranensis replication factor C subunit 3-like (LOC107460279), mRNA	LOC107460279	GO:0005634//nucleus;GO:0005663//DNA replication factor C complex	GO:0003677//DNA binding	GO:0006281//DNA repair;GO:0006260//DNA replication;GO:0006261//DNA-dependent DNA replication	K10756//replication factor C subunit 3/5
107496971	1752	201.166	472.184	83.2283	56.0931	64.6776	493.1	84.9478	172.413	1.23097	-0.569251	2.93054	1.02122	0.00972802	0.999845	2.12716e-20	0.177635	Up	*	Up	*	XP_020996433.1//uncharacterized protein LOC107485345 [Arachis duranensis]	PREDICTED: Arachis duranensis uncharacterized LOC107496971 (LOC107496971), transcript variant X1, ncRNA;PREDICTED: Arachis duranensis uncharacterized LOC107496971 (LOC107496971), transcript variant X2, ncRNA	LOC107496971	NA	NA	NA	K01897//long-chain acyl-CoA synthetase [EC:6.2.1.3]
107487182	1450	1186.13	2457.42	917.709	666.691	729.344	2554.97	930.698	1049	1.05088	-0.461019	1.80864	0.172634	0.00314524	0.999845	5.17322e-12	0.955427	Up	*	Up	*	XP_020997558.1//patatin-like protein 2 isoform X1 [Arachis duranensis];XP_020997559.1//patatin-like protein 2 isoform X2 [Arachis duranensis];XP_020997560.1//patatin-like protein 2 isoform X3 [Arachis duranensis];XP_020997562.1//patatin-like protein 2 isoform X5 [Arachis duranensis];XP_020997561.1//patatin-like protein 2 isoform X4 [Arachis duranensis]	PREDICTED: Arachis duranensis patatin-like protein 2 (LOC107487182), transcript variant X4, mRNA;PREDICTED: Arachis duranensis patatin-like protein 2 (LOC107487182), transcript variant X3, mRNA;PREDICTED: Arachis duranensis patatin-like protein 2 (LOC107487182), transcript variant X2, mRNA;PREDICTED: Arachis duranensis patatin-like protein 2 (LOC107487182), transcript variant X5, mRNA;PREDICTED: …	LOC107487182	NA	NA	NA	K16815//calcium-independent phospholipase A2-gamma
110268045	682	583.788	2614.85	615.741	761.248	891.905	2699.13	598.601	486.405	2.16321	0.306043	1.59753	-0.299437	2.93713e-10	0.999845	0.00141897	0.91366	Up	*	Up	*	XP_020999685.1//uncharacterized protein LOC110281627 [Arachis duranensis]	PREDICTED: Arachis ipaensis uncharacterized LOC110268045 (LOC110268045), ncRNA	LOC110268045	NA	NA	NA	NA
107607360	4715	18.3971	80.1513	96.4323	194.355	217.53	91.0073	84.8211	14.7459	2.12325	1.01111	-1.25716	-2.52411	0.00210822	0.893637	0.00422814	0.00802225	Up	*	Down	Down	XP_015932381.2//uncharacterized protein LOC107458681 [Arachis duranensis];XP_016192303.1//uncharacterized protein LOC107633179 [Arachis ipaensis]	PREDICTED: Arachis ipaensis uncharacterized LOC107607360 (LOC107607360), transcript variant X4, mRNA;PREDICTED: Arachis ipaensis uncharacterized LOC107607360 (LOC107607360), transcript variant X3, mRNA;PREDICTED: Arachis ipaensis uncharacterized LOC107607360 (LOC107607360), transcript variant X5, misc_RNA;PREDICTED: Arachis ipaensis uncharacterized LOC107607360 (LOC107607360), transcript variant …	LOC107607360	NA	NA	NA	K03549//KUP system potassium uptake protein;K14300//nuclear pore complex protein Nup133
107466922	2359	31.5253	221.455	436.06	593.548	644.31	249.946	420.524	24.1963	2.81243	0.444838	-1.36614	-4.11933	1.62692e-08	0.999845	0.00960055	2.27682e-15	Up	*	Down	Down	XP_015941413.1//low-temperature-induced 65 kDa protein [Arachis duranensis]	PREDICTED: Arachis duranensis low-temperature-induced 65 kDa protein (LOC107466922), mRNA	LOC107466922	NA	NA	NA	K17046//protein DEK
107617118	2328	75.4718	360.957	470.801	867.585	949.945	406.049	441.158	61.7774	2.25782	0.881887	-1.22619	-2.83614	6.4523e-06	0.760449	0.0398644	2.74101e-07	Up	*	Down	Down	XP_016174395.1//low-temperature-induced 65 kDa protein [Arachis ipaensis]	PREDICTED: Arachis ipaensis low-temperature-induced 65 kDa protein (LOC107617118), mRNA	LOC107617118	NA	NA	NA	K11294//nucleolin
110267796	5875	18.5527	73.2175	132.068	201.336	219.007	84.5927	126.298	14.042	1.98056	0.608322	-1.37237	-3.16901	0.0108946	0.999845	0.00315347	1.10422e-06	Up	*	Down	Down	XP_020973104.1//serine/threonine-protein phosphatase 7 long form homolog [Arachis ipaensis];XP_016191616.1//uncharacterized protein LOC107632454 [Arachis ipaensis];XP_016183311.1//serine/threonine-protein phosphatase 7 long form homolog [Arachis ipaensis]	PREDICTED: Arachis ipaensis uncharacterized LOC110267796 (LOC110267796), transcript variant X3, ncRNA;PREDICTED: Arachis ipaensis uncharacterized LOC110267796 (LOC110267796), transcript variant X1, ncRNA;PREDICTED: Arachis ipaensis uncharacterized LOC110267796 (LOC110267796), transcript variant X2, ncRNA	LOC110267796	NA	NA	NA	K12448//UDP-arabinose 4-epimerase [EC:5.1.3.5];K00134//glyceraldehyde 3-phosphate dehydrogenase [EC:1.2.1.12];K09833//homogentisate phytyltransferase / homogentisate geranylgeranyltransferase [EC:2.5.1.115 2.5.1.116]
107463671	1308	1406.68	3816.45	4472.21	4213.17	4592.36	4029.03	4383.79	1245.79	1.43994	-0.0860841	-0.188803	-1.81512	0.000643571	0.999845	0.999998	5.48155e-05	Up	*	*	Down	KHN39097.1//Peroxidase 21 [Glycine soja]	PREDICTED: Arachis duranensis peroxidase 21 (LOC107463671), mRNA	LOC107463671	GO:0005576//extracellular region	GO:0046872//metal ion binding;GO:0020037//heme binding;GO:0004601//peroxidase activity	GO:0006979//response to oxidative stress;GO:0042744//hydrogen peroxide catabolic process	K00430//peroxidase [EC:1.11.1.7]
107647851	4651	8.50965	57.5261	67.6611	58.7925	61.2212	66.2037	65.8716	6.05365	2.75705	-0.202694	0.112881	-3.44378	0.0007755	0.999845	0.999998	0.0204398	Up	*	*	Down	KYP62402.1//Pleiotropic drug resistance protein 1 [Cajanus cajan]	PREDICTED: Arachis ipaensis pleiotropic drug resistance protein 1 (LOC107647851), mRNA	LOC107647851	NA	NA	NA	K05681//ATP-binding cassette, subfamily G (WHITE), member 2
110271296	623	5.81363	37.2325	42.7396	58.3907	63.4686	44.4949	40.2799	2.21745	2.67905	0.450166	-0.512403	-4.18309	0.00108652	0.999845	0.999998	9.92631e-05	Up	*	*	Down	NA	PREDICTED: Arachis ipaensis uncharacterized LOC110271296 (LOC110271296), ncRNA	LOC110271296	NA	NA	NA	NA
110281133	1184	54.8784	211.122	112.364	89.0739	101.032	223.938	109.561	42.6288	1.94377	-0.335099	1.14828	-1.36183	0.00265741	0.999845	0.168508	0.207621	Up	*	*	*	NA	PREDICTED: Arachis duranensis uncharacterized LOC110281133 (LOC110281133), ncRNA	LOC110281133	NA	NA	NA	NA
110275256	359	18.4411	113.044	20.0186	89.228	108.298	122.494	10.7358	11.2761	2.61589	2.15616	0.177704	0.0708359	6.03236e-06	0.145931	0.999998	0.993697	Up	*	*	*	NA	PREDICTED: Arachis duranensis uncharacterized LOC110275256 (LOC110275256), ncRNA	LOC110275256	NA	NA	NA	NA
110275086	1275	491.778	1332.62	410.958	1120.52	1313.98	1413.65	329.742	410.125	1.43818	1.44711	0.105476	0.314727	0.00300318	0.56894	0.999998	0.951378	Up	*	*	*	NA	PREDICTED: Arachis duranensis uncharacterized LOC110275086 (LOC110275086), ncRNA	LOC110275086	NA	NA	NA	NA
107460699	2053	22687.3	70434.2	36103.1	67616.3	75225	74425.5	33997.5	19530	1.63439	0.90525	-0.0154161	-0.799735	7.26471e-05	0.635048	0.999998	0.406208	Up	*	*	*	XP_003526645.1//PREDICTED: metal transporter Nramp5-like [Glycine max]	PREDICTED: Arachis duranensis metal transporter Nramp5 (LOC107460699), mRNA	LOC107460699	GO:0016021//integral component of membrane	GO:0005215//transporter activity	NA	K21398//natural resistance-associated macrophage protein 2
107606033	2046	12218.2	42616.3	18895.1	41368	46066.4	45123.9	17657.6	10306	1.80238	1.13051	-0.0298231	-0.776806	2.00411e-05	0.235003	0.999998	0.4088	Up	*	*	*	XP_003526645.1//PREDICTED: metal transporter Nramp5-like [Glycine max];XP_020962024.1//metal transporter Nramp5 [Arachis ipaensis]	PREDICTED: Arachis ipaensis metal transporter Nramp5 (LOC107606033), transcript variant X2, mRNA;PREDICTED: Arachis ipaensis metal transporter Nramp5 (LOC107606033), transcript variant X1, misc_RNA	LOC107606033	GO:0016021//integral component of membrane	GO:0005215//transporter activity	NA	K21398//natural resistance-associated macrophage protein 2
110262356	4409	160.173	649.411	791.832	647.738	699.758	692.991	782.674	132.993	2.0195	-0.289785	-0.0140205	-2.55706	4.74521e-05	0.999845	0.999998	2.28444e-07	Up	*	*	Down	XP_003545103.1//PREDICTED: ABC transporter C family member 3-like [Glycine max]	PREDICTED: Arachis ipaensis ABC transporter C family member 3-like (LOC110262356), transcript variant X2, mRNA;PREDICTED: Arachis ipaensis ABC transporter C family member 3-like (LOC110262356), transcript variant X1, mRNA	LOC110262356	GO:0005774//vacuolar membrane;GO:0016021//integral component of membrane;GO:0000325//plant-type vacuole	GO:0005524//ATP binding;GO:0042626//ATPase activity, coupled to transmembrane movement of substances	GO:0055085//transmembrane transport	K05666//ATP-binding cassette, subfamily C (CFTR/MRP), member 2
107467800	5044	65.7779	269.867	344.524	347.783	378.754	288.054	335.402	59.7917	2.03657	0.0135861	-0.394922	-2.48787	1.56781e-06	0.999845	0.891882	0.000531308	Up	*	*	Down	XP_004496497.1//PREDICTED: ABC transporter C family member 10-like [Cicer arietinum]	PREDICTED: Arachis duranensis ABC transporter C family member 10 (LOC107467800), mRNA	LOC107467800	GO:0005774//vacuolar membrane;GO:0016021//integral component of membrane;GO:0000325//plant-type vacuole	GO:0005524//ATP binding;GO:0042626//ATPase activity, coupled to transmembrane movement of substances	GO:0055085//transmembrane transport	K05666//ATP-binding cassette, subfamily C (CFTR/MRP), member 2
107619796	2260	103.741	307.461	136.144	293.133	338.107	329.76	115.101	85.698	1.56741	1.10642	-0.0360622	-0.425564	0.0132116	0.986805	0.999998	0.951378	Up	*	*	*	XP_007143787.1//hypothetical protein PHAVU_007G101600g [Phaseolus vulgaris]	PREDICTED: Arachis ipaensis piriformospora indica-insensitive protein 2-like (LOC107619796), transcript variant X1, mRNA;PREDICTED: Arachis ipaensis piriformospora indica-insensitive protein 2-like (LOC107619796), transcript variant X2, mRNA	LOC107619796	NA	NA	NA	K17422//large subunit ribosomal protein L41
107481353	1734	100.88	286.241	122.199	151.452	174.713	300.634	116.288	82.3254	1.50459	0.30962	0.78302	-0.498295	0.0305927	0.999845	0.742386	0.910511	Up	*	*	*	XP_007153759.1//hypothetical protein PHAVU_003G062800g [Phaseolus vulgaris]	PREDICTED: Arachis duranensis high affinity nitrate transporter 2.5 (LOC107481353), mRNA	LOC107481353	GO:0009705//plant-type vacuole membrane;GO:0016021//integral component of membrane;GO:0005886//plasma membrane	GO:0015112//nitrate transmembrane transporter activity	GO:0055085//transmembrane transport;GO:0071249//cellular response to nitrate;GO:0015706//nitrate transport	K02575//MFS transporter, NNP family, nitrate/nitrite transporter
110270096	1168	414.62	1054	538.029	783.624	881.149	1101.09	505.91	366.959	1.34601	0.542478	0.321477	-0.463263	0.000179433	0.999845	0.999998	0.91366	Up	*	*	*	XP_007160292.1//hypothetical protein PHAVU_002G309300g [Phaseolus vulgaris]	PREDICTED: Arachis ipaensis uncharacterized LOC110270096 (LOC110270096), ncRNA	LOC110270096	NA	GO:0016874//ligase activity	NA	K11982//E3 ubiquitin-protein ligase RNF115/126 [EC:2.3.2.27];K22378
107457739	666	6.0109	67.3253	60.7071	80.277	113.282	78.8224	20.9376	13.2319	3.4855	0.403122	-0.523236	-0.662069	1.1029e-06	0.999845	0.999998	0.93939	Up	*	*	*	XP_015931393.1//stress-response A/B barrel domain-containing protein UP3-like [Arachis duranensis]	PREDICTED: Arachis duranensis stress-response A/B barrel domain-containing protein UP3-like (LOC107457739), mRNA	LOC107457739	NA	NA	NA	K13346//peroxin-10
107463238	1653	948.989	2065.83	1579.79	2502.31	2777.51	2182.49	1487.79	847.144	1.12226	0.663531	-0.34782	-0.812492	0.0376038	0.999845	0.87196	0.536157	Up	*	*	*	XP_015932068.1//UDP-glycosyltransferase 71K1-like [Arachis duranensis]	PREDICTED: Arachis duranensis UDP-glycosyltransferase 71K1-like (LOC107463238), mRNA	LOC107463238	NA	NA	NA	K03809//NAD(P)H dehydrogenase (quinone) [EC:1.6.5.2];K14709//solute carrier family 39 (zinc transporter), member 1/2/3;K08237//hydroquinone glucosyltransferase [EC:2.4.1.218]
107458377	1474	157.702	379.779	355.297	481.682	530.087	405.297	339.195	139.927	1.26796	0.439057	-0.387248	-1.27744	0.0158729	0.999845	0.999998	0.0804506	Up	*	*	*	XP_015932068.1//UDP-glycosyltransferase 71K1-like [Arachis duranensis]	PREDICTED: Arachis duranensis UDP-glycosyltransferase 71K1-like (LOC107458377), mRNA	LOC107458377	NA	NA	NA	K03809//NAD(P)H dehydrogenase (quinone) [EC:1.6.5.2];K14709//solute carrier family 39 (zinc transporter), member 1/2/3;K08237//hydroquinone glucosyltransferase [EC:2.4.1.218]
107459577	1862	349.429	1415.25	567.483	1344.09	1552.83	1525.94	465.875	273.883	2.01798	1.24398	-0.0252047	-0.766386	0.000519544	0.757827	0.999998	0.83624	Up	*	*	*	XP_015933297.1//transcription repressor OFP14 [Arachis duranensis]	PREDICTED: Arachis duranensis transcription repressor OFP14 (LOC107459577), mRNA	LOC107459577	NA	NA	NA	NA
107459596	1113	947.9	6511.34	1008.8	2592.25	3031.88	6778.27	918.786	720.084	2.78015	1.36156	1.1607	-0.351565	5.41831e-12	0.162683	0.0629492	0.945486	Up	*	*	*	XP_015933315.1//nicotianamine synthase-like [Arachis duranensis]	PREDICTED: Arachis duranensis nicotianamine synthase-like (LOC107459596), mRNA	LOC107459596	NA	GO:0030410//nicotianamine synthase activity	GO:0030418//nicotianamine biosynthetic process	K05953//nicotianamine synthase [EC:2.5.1.43]
107460101	1758	133.481	304.322	391.653	377.781	410.195	323.166	382.307	122.466	1.18897	-0.0520283	-0.344034	-1.64235	0.0416433	0.999845	0.999998	0.0373431	Up	*	*	Down	XP_015933913.1//probable 1-acylglycerol-3-phosphate O-acyltransferase [Arachis duranensis]	PREDICTED: Arachis duranensis probable 1-acylglycerol-3-phosphate O-acyltransferase (LOC107460101), transcript variant X2, mRNA;PREDICTED: Arachis duranensis probable 1-acylglycerol-3-phosphate O-acyltransferase (LOC107460101), transcript variant X1, mRNA	LOC107460101	NA	GO:0016746//transferase activity, transferring acyl groups	NA	K13699
107460374	3318	1557.67	3920.63	1338.09	2166.55	2418.13	4086.38	1295.52	1369.87	1.33169	0.695219	0.756934	0.0805073	2.04365e-05	0.857813	0.083519	0.975544	Up	*	*	*	XP_015934212.1//metal-nicotianamine transporter YSL3 [Arachis duranensis];KHN19530.1//Metal-nicotianamine transporter YSL3 [Glycine soja]	PREDICTED: Arachis duranensis metal-nicotianamine transporter YSL3 (LOC107460374), mRNA	LOC107460374	GO:0016021//integral component of membrane;GO:0005886//plasma membrane	GO:0051980//iron-nicotianamine transmembrane transporter activity	GO:0048316//seed development;GO:0055085//transmembrane transport;GO:0010039//response to iron ion	K03687//molecular chaperone GrpE;K15363//fanconi-associated nuclease 1 [EC:3.1.21.- 3.1.4.1];K01807//ribose 5-phosphate isomerase A [EC:5.3.1.6]
107460673	537	71.4316	206.125	108.236	221.748	254.846	220.352	91.8906	61.3901	1.52888	1.03474	-0.209818	-0.58191	0.00330836	0.999845	0.999998	0.936224	Up	*	*	*	XP_015934544.1//nuclear receptor subfamily 4 group A member 3-like [Arachis duranensis]	PREDICTED: Arachis duranensis nuclear receptor subfamily 4 group A member 3-like (LOC107460673), mRNA	LOC107460673	NA	NA	NA	NA
BGI_novel_G002454	1235	68.2372	317.437	128.249	155.023	177.369	336.271	123.249	50.651	2.21784	0.27354	0.922872	-1.28292	0.000130982	0.999845	0.384561	0.175548	Up	*	*	*	XP_015934850.1//glucose-6-phosphate isomerase 1, chloroplastic [Arachis duranensis]	NA	NA	NA	NA	NA	K01810//glucose-6-phosphate isomerase [EC:5.3.1.9]
107461206	1645	2336.15	5247.14	3283.02	4878.03	5375.94	5491.53	3181.75	2083.12	1.1674	0.571276	0.0306927	-0.611077	0.000263794	0.999845	0.999998	0.417471	Up	*	*	*	XP_015935166.1//zinc transporter 4, chloroplastic [Arachis duranensis]	PREDICTED: Arachis duranensis zinc transporter 4, chloroplastic (LOC107461206), mRNA	LOC107461206	GO:0016021//integral component of membrane	GO:0005385//zinc ion transmembrane transporter activity	NA	K14709//solute carrier family 39 (zinc transporter), member 1/2/3
107461405	1053	268.568	621.942	878.762	618.051	662.149	657.111	869.315	245.227	1.21149	-0.507746	-0.0110173	-1.82576	0.0392917	0.999845	0.999998	0.00727383	Up	*	*	Down	XP_015935372.1//endochitinase PR4 [Arachis duranensis]	PREDICTED: Arachis duranensis endochitinase PR4 (LOC107461405), mRNA	LOC107461405	NA	GO:0008061//chitin binding;GO:0004568//chitinase activity	GO:0006032//chitin catabolic process;GO:0016998//cell wall macromolecule catabolic process;GO:0005975//carbohydrate metabolic process	K01183//chitinase [EC:3.2.1.14]
107461853	1551	296.57	1051.54	518.534	844.197	953.18	1113.05	477.93	247.787	1.82607	0.703141	0.223693	-0.947699	0.000169566	0.999845	0.999998	0.467299	Up	*	*	*	XP_015935894.1//transcription factor FER-LIKE IRON DEFICIENCY-INDUCED TRANSCRIPTION FACTOR [Arachis duranensis]	PREDICTED: Arachis duranensis transcription factor FER-LIKE IRON DEFICIENCY-INDUCED TRANSCRIPTION FACTOR (LOC107461853), mRNA	LOC107461853	NA	NA	NA	K13422//transcription factor MYC2
107462023	1436	937.678	2417.25	968.015	1212.82	1363.44	2522.36	945.219	817.382	1.3662	0.325264	0.88752	-0.209639	0.000374863	0.999845	0.126902	0.951378	Up	*	*	*	XP_015936102.1//zinc transporter 11 [Arachis duranensis]	PREDICTED: Arachis duranensis zinc transporter 11 (LOC107462023), mRNA	LOC107462023	NA	NA	NA	K14709//solute carrier family 39 (zinc transporter), member 1/2/3
BGI_novel_G000545	1644	4.18013	19.4332	30.6886	27.551	28.7657	25.1136	29.2993	1.36325	2.2169	-0.155594	-0.19588	-4.42574	0.0299092	0.999845	0.999998	0.000587271	Up	*	*	Down	XP_015937821.1//F-box/kelch-repeat protein SKIP6-like [Arachis duranensis]	NA	NA	NA	NA	NA	NA
107463606	1915	195.912	451.646	397.504	486.836	533.493	476.532	387.116	173.808	1.20499	0.292469	-0.162895	-1.15527	0.00718801	0.999845	0.999998	0.0329339	Up	*	*	Down	XP_015937916.1//4-coumarate--CoA ligase-like 9 [Arachis duranensis]	PREDICTED: Arachis duranensis 4-coumarate--CoA ligase-like 9 (LOC107463606), transcript variant X2, misc_RNA;PREDICTED: Arachis duranensis 4-coumarate--CoA ligase-like 9 (LOC107463606), transcript variant X1, mRNA	LOC107463606	GO:0016021//integral component of membrane	GO:0003824//catalytic activity;GO:0016874//ligase activity	GO:0008152//metabolic process	K10526//OPC-8:0 CoA ligase 1 [EC:6.2.1.-]
107463773	2208	70.3003	198.349	227.002	290.115	317.907	213.883	217.731	61.3329	1.49644	0.35392	-0.57178	-1.82781	0.0101076	0.999845	0.528392	0.0048912	Up	*	*	Down	XP_015938125.1//(6-4)DNA photolyase isoform X2 [Arachis duranensis];XP_020987355.1//(6-4)DNA photolyase isoform X3 [Arachis duranensis];XP_020987354.1//(6-4)DNA photolyase isoform X1 [Arachis duranensis]	PREDICTED: Arachis duranensis (6-4)DNA photolyase (LOC107463773), transcript variant X1, mRNA;PREDICTED: Arachis duranensis (6-4)DNA photolyase (LOC107463773), transcript variant X2, mRNA;PREDICTED: Arachis duranensis (6-4)DNA photolyase (LOC107463773), transcript variant X3, mRNA	LOC107463773	NA	NA	NA	K02295//cryptochrome
107464020	1103	60.3195	259.587	82.981	135.089	157.104	278.463	74.4336	43.5544	2.10552	0.703053	0.82577	-0.773134	0.00104387	0.999845	0.408208	0.830641	Up	*	*	*	XP_015938404.1//stem 28 kDa glycoprotein [Arachis duranensis]	PREDICTED: Arachis duranensis stem 28 kDa glycoprotein (LOC107464020), mRNA	LOC107464020	NA	GO:0003993//acid phosphatase activity	NA	K20728//vegetative storage protein 2
107465603	1779	73.8565	567.436	166.273	346.966	403.596	599.004	141.394	54.608	2.94166	1.06124	0.569654	-1.37253	7.7589e-10	0.985234	0.876142	0.339148	Up	*	*	*	XP_015940063.1//probable transcription factor At5g28040 [Arachis duranensis]	PREDICTED: Arachis duranensis probable transcription factor At5g28040 (LOC107465603), mRNA	LOC107465603	NA	NA	GO:0006355//regulation of transcription, DNA-templated	NA
107466059	1613	161.383	753.6	423.689	401.897	445.466	789.32	413.19	135.164	2.22331	-0.0761805	0.825297	-1.6121	5.2652e-09	0.999845	0.128078	0.00349562	Up	*	*	Down	XP_015940527.1//probable sarcosine oxidase [Arachis duranensis]	PREDICTED: Arachis duranensis probable sarcosine oxidase (LOC107466059), mRNA	LOC107466059	NA	GO:0016491//oxidoreductase activity	NA	K00306//sarcosine oxidase / L-pipecolate oxidase [EC:1.5.3.1 1.5.3.7]
107619811	2127	2240.62	8373.26	3176.74	5867.29	6727.01	9103.39	2866.97	1600.26	1.90189	0.885145	0.436439	-0.841221	0.0153469	0.999845	0.999998	0.724862	Up	*	*	*	XP_015940601.1//feruloyl CoA ortho-hydroxylase 1 [Arachis duranensis]	PREDICTED: Arachis ipaensis feruloyl CoA ortho-hydroxylase 1 (LOC107619811), mRNA	LOC107619811	NA	NA	NA	K06892//feruloyl-CoA ortho-hydroxylase [EC:1.14.11.-]
107466129	1856	1505.22	6006.91	2351.35	4079.41	4708.05	6479.85	2112.69	1092.14	1.99665	0.794869	0.460833	-0.951919	0.00471251	0.999845	0.999998	0.618336	Up	*	*	*	XP_015940601.1//feruloyl CoA ortho-hydroxylase 1 [Arachis duranensis]	PREDICTED: Arachis duranensis feruloyl CoA ortho-hydroxylase 1 (LOC107466129), mRNA	LOC107466129	NA	GO:0046872//metal ion binding;GO:0016491//oxidoreductase activity	NA	K06892//feruloyl-CoA ortho-hydroxylase [EC:1.14.11.-]
107466230	1326	55.6522	240.263	96.7757	132.965	155.245	252.925	90.1051	42.1811	2.11011	0.458325	0.704158	-1.09501	0.00026469	0.999845	0.988616	0.358913	Up	*	*	*	XP_015940704.1//putative protein phosphatase 2C-like protein 44 [Arachis duranensis]	PREDICTED: Arachis duranensis putative protein phosphatase 2C-like protein 44 (LOC107466230), mRNA	LOC107466230	NA	GO:0004722//protein serine/threonine phosphatase activity	NA	K19704//protein phosphatase PTC1 [EC:3.1.3.16]
107466562	1047	15.4206	62.371	24.2963	51.7174	60.7672	69.2483	19.6389	10.409	2.01601	1.08991	0.188487	-0.915888	0.0165551	0.999845	0.999998	0.843577	Up	*	*	*	XP_015941036.1//probable glutathione S-transferase [Arachis duranensis]	PREDICTED: Arachis duranensis probable glutathione S-transferase (LOC107466562), mRNA	LOC107466562	NA	NA	NA	K00799//glutathione S-transferase [EC:2.5.1.18]
107466573	878	68.1422	284.604	153.17	361.986	402.834	310.232	138.611	52.9387	2.06233	1.2408	-0.376839	-1.38865	0.000512376	0.215267	0.999998	0.173324	Up	*	*	*	XP_015941052.2//probable glutathione S-transferase [Arachis duranensis]	PREDICTED: Arachis duranensis probable glutathione S-transferase (LOC107466573), mRNA	LOC107466573	NA	NA	NA	K00799//glutathione S-transferase [EC:2.5.1.18]
107466799	1869	496.524	1582.51	956.418	2003.28	2211.44	1696.4	901.279	417.504	1.67228	1.06665	-0.382506	-1.11018	0.00119642	0.175716	0.999998	0.170233	Up	*	*	*	XP_015941288.2//hippocampus abundant transcript-like protein 1 [Arachis duranensis]	PREDICTED: Arachis duranensis hippocampus abundant transcript-like protein 1 (LOC107466799), mRNA	LOC107466799	GO:0016021//integral component of membrane	GO:0005215//transporter activity	GO:0055085//transmembrane transport	NA
107467070	790	79.464	252.683	295.768	397.644	439.383	272.779	276.767	71.0823	1.66895	0.427011	-0.687743	-1.96111	0.00117328	0.999845	0.260044	0.0174486	Up	*	*	Down	XP_015941588.1//early light-induced protein, chloroplastic [Arachis duranensis]	PREDICTED: Arachis duranensis early light-induced protein, chloroplastic (LOC107467070), mRNA	LOC107467070	NA	NA	NA	K22139//mitochondrial pyruvate carrier 2
107467323	1429	54.952	161.413	95.8548	123.018	136.967	172.795	91.8506	44.7533	1.55451	0.359944	0.335234	-1.03729	0.0284848	0.999845	0.999998	0.303343	Up	*	*	*	XP_015941862.1//uncharacterized protein LOC107467323 [Arachis duranensis]	PREDICTED: Arachis duranensis FAD-dependent urate hydroxylase (LOC107467323), mRNA	LOC107467323	NA	NA	NA	K09838//zeaxanthin epoxidase [EC:1.14.15.21]
107468378	1551	472.685	1575.79	901.769	1791.87	2010.43	1705.57	812.317	387.085	1.73712	0.99064	-0.237255	-1.06939	0.00534887	0.833726	0.999998	0.442284	Up	*	*	*	XP_015943149.1//spermidine coumaroyl-CoA acyltransferase [Arachis duranensis]	PREDICTED: Arachis duranensis spermidine coumaroyl-CoA acyltransferase (LOC107468378), mRNA	LOC107468378	NA	GO:0016747//transferase activity, transferring acyl groups other than amino-acyl groups	NA	K20240//spermidine dicoumaroyl transferase [EC:2.3.1.249]
107468652	1259	188.504	642.373	142.159	308.207	353.971	673.577	130.588	155.676	1.76881	1.11639	0.928211	0.253524	2.43194e-05	0.597521	0.0430692	0.951378	Up	*	*	*	XP_015943467.1//uncharacterized protein LOC107468652 [Arachis duranensis]	PREDICTED: Arachis duranensis nitronate monooxygenase (LOC107468652), mRNA	LOC107468652	GO:0005829//cytosol	GO:0018580//nitronate monooxygenase activity;GO:0051213//dioxygenase activity	GO:0046686//response to cadmium ion;GO:0009610//response to symbiotic fungus	NA
107469563	1325	1022.03	2358.06	1067.99	1909.33	2108.17	2472.31	1034.08	896.423	1.20616	0.838171	0.229871	-0.206099	0.0028688	0.229399	0.999998	0.951378	Up	*	*	*	XP_015944422.1//protein DMR6-LIKE OXYGENASE 2 [Arachis duranensis]	PREDICTED: Arachis duranensis protein DMR6-LIKE OXYGENASE 2 (LOC107469563), mRNA	LOC107469563	NA	GO:0046872//metal ion binding;GO:0016491//oxidoreductase activity	NA	K05282//gibberellin 20-oxidase [EC:1.14.11.12]
107470005	1247	459.636	1185.25	556.34	1064.48	1184.87	1242.18	525.465	405.689	1.36663	0.936116	0.0681493	-0.373221	2.75864e-05	0.530788	0.999998	0.927185	Up	*	*	*	XP_015944880.1//heme oxygenase 1, chloroplastic [Arachis duranensis]	PREDICTED: Arachis duranensis heme oxygenase 1, chloroplastic (LOC107470005), mRNA	LOC107470005	NA	GO:0004392//heme oxygenase (decyclizing) activity	GO:0006788//heme oxidation	K21480//heme oxygenase (biliverdin-producing, ferredoxin) [EC:1.14.15.20]
107470537	1049	32.0152	129.141	49.188	109.391	125.293	144.196	42.7114	19.7789	2.01212	1.15311	0.202723	-1.11066	0.0271235	0.60261	0.999998	0.615088	Up	*	*	*	XP_015945421.1//metal transporter Nramp5-like [Arachis duranensis]	PREDICTED: Arachis duranensis metal transporter Nramp5-like (LOC107470537), mRNA	LOC107470537	GO:0016021//integral component of membrane	GO:0005215//transporter activity	NA	K21398//natural resistance-associated macrophage protein 2;K03322//manganese transport protein
107470575	1107	41.9598	117.042	46.0873	85.477	101.147	125.087	38.7328	33.9509	1.47995	0.891169	0.306487	-0.190104	0.0461025	0.999845	0.999998	0.975536	Up	*	*	*	XP_015945459.1//nuclear receptor subfamily 4 group A member 3-like [Arachis duranensis]	PREDICTED: Arachis duranensis nuclear receptor subfamily 4 group A member 3-like (LOC107470575), mRNA	LOC107470575	NA	NA	NA	NA
107471419	782	4.87404	23.1085	15.5477	41.4843	46.7748	29.9532	11.3626	1.67608	2.24524	1.41587	-0.64302	-2.76114	0.025545	0.540863	0.999998	0.0946751	Up	*	*	*	XP_015946366.1//uncharacterized protein LOC107471419 [Arachis duranensis]	PREDICTED: Arachis duranensis uncharacterized LOC107471419 (LOC107471419), mRNA	LOC107471419	NA	NA	NA	NA
107472005	1431	673.192	1525.1	1069.28	1715.72	1896.09	1602.8	1021.26	600.687	1.17981	0.682183	-0.242431	-0.765666	0.00114622	0.999845	0.999998	0.354341	Up	*	*	*	XP_015947062.1//metal tolerance protein 9 [Arachis duranensis]	PREDICTED: Arachis duranensis metal tolerance protein 9 (LOC107472005), mRNA	LOC107472005	GO:0016021//integral component of membrane	GO:0008324//cation transmembrane transporter activity	NA	K12448//UDP-arabinose 4-epimerase [EC:5.1.3.5]
107472881	1229	805.663	3742.31	1532.27	3787.93	4246.8	4027.8	1377.82	624.83	2.21568	1.30574	-0.0763847	-1.14085	2.43194e-05	0.206984	0.999998	0.303825	Up	*	*	*	XP_015947896.1//feruloyl CoA ortho-hydroxylase 1-like [Arachis duranensis]	PREDICTED: Arachis duranensis feruloyl CoA ortho-hydroxylase 1-like (LOC107472881), mRNA	LOC107472881	NA	GO:0046872//metal ion binding;GO:0016491//oxidoreductase activity	NA	K06892//feruloyl-CoA ortho-hydroxylase [EC:1.14.11.-]
107474152	1036	110.312	449.415	582.654	576.404	622.49	485.042	559.197	109.804	2.02646	-0.0155591	-0.359942	-2.34843	2.6689e-05	0.999845	0.999998	0.0359106	Up	*	*	Down	XP_015949240.1//60S ribosomal protein L10 isoform X3 [Arachis duranensis];XP_020992002.1//60S ribosomal protein L10 isoform X1 [Arachis duranensis];XP_020992003.1//60S ribosomal protein L10 isoform X2 [Arachis duranensis]	PREDICTED: Arachis duranensis 60S ribosomal protein L10 (LOC107474152), transcript variant X1, mRNA;PREDICTED: Arachis duranensis 60S ribosomal protein L10 (LOC107474152), transcript variant X2, mRNA;PREDICTED: Arachis duranensis 60S ribosomal protein L10 (LOC107474152), transcript variant X3, mRNA	LOC107474152	GO:0022625//cytosolic large ribosomal subunit	GO:0003723//RNA binding;GO:0003735//structural constituent of ribosome	GO:0006412//translation;GO:0000027//ribosomal large subunit assembly	K02866//large subunit ribosomal protein L10e
BGI_novel_G002196	2533	21.4757	76.7141	33.0787	94.4762	107.358	87.005	26.801	14.9956	1.83678	1.51405	-0.303262	-0.837747	0.0376202	0.286178	0.999998	0.821718	Up	*	*	*	XP_015949538.1//protein DOWNY MILDEW RESISTANCE 6 [Arachis duranensis]	NA	NA	NA	GO:0046872//metal ion binding;GO:0016491//oxidoreductase activity	GO:0080167//response to karrikin	NA
107475445	2735	2083.58	4563.72	2560.84	5361.59	5913.04	4825.64	2452.91	1830.35	1.13114	1.06605	-0.293181	-0.422374	0.0332886	0.0649869	0.971197	0.859843	Up	*	*	*	XP_015950565.1//probable serine/threonine-protein kinase WNK5 [Arachis duranensis]	PREDICTED: Arachis duranensis probable serine/threonine-protein kinase WNK5 (LOC107475445), mRNA	LOC107475445	GO:0005829//cytosol	GO:0004674//protein serine/threonine kinase activity;GO:0005524//ATP binding	GO:0006468//protein phosphorylation;GO:0035556//intracellular signal transduction	K08867//WNK lysine deficient protein kinase [EC:2.7.11.1]
107475624	1476	104.447	402.333	102.544	188.807	222.132	426.015	94.5072	77.1326	1.94562	0.880667	0.939483	-0.293084	0.00230774	0.999845	0.43044	0.951378	Up	*	*	*	XP_015950776.1//UDP-glycosyltransferase 72D1-like [Arachis duranensis]	PREDICTED: Arachis duranensis UDP-glycosyltransferase 72D1-like (LOC107475624), mRNA	LOC107475624	NA	NA	NA	K08237//hydroquinone glucosyltransferase [EC:2.4.1.218];K12356//coniferyl-alcohol glucosyltransferase [EC:2.4.1.111]
107475735	1730	407.746	1084.72	420.591	938.459	1070.68	1139.74	371.512	355.109	1.41158	1.15788	0.0901745	-0.0651464	0.000137036	0.717724	0.999998	0.991827	Up	*	*	*	XP_015950864.1//geraniol 8-hydroxylase [Arachis duranensis]	PREDICTED: Arachis duranensis geraniol 8-hydroxylase (LOC107475735), mRNA	LOC107475735	GO:0016021//integral component of membrane	GO:0016705//oxidoreductase activity, acting on paired donors, with incorporation or reduction of molecular oxygen;GO:0020037//heme binding;GO:0005506//iron ion binding;GO:0004497//monooxygenase activity	NA	K20556//cytochrome P450 family 76 subfamily C
107627879	2479	159.781	513.416	469.598	587.103	643.057	553.364	452.98	134.506	1.68403	0.322188	-0.216718	-1.75178	0.00575955	0.999845	0.999998	0.0145756	Up	*	*	Down	XP_015950883.1//uncharacterized protein LOC107475749 isoform X1 [Arachis duranensis];XP_020991536.1//uncharacterized protein LOC107475749 isoform X2 [Arachis duranensis];XP_020991537.1//uncharacterized protein LOC107475749 isoform X3 [Arachis duranensis]	PREDICTED: Arachis ipaensis uncharacterized LOC107627879 (LOC107627879), transcript variant X1, mRNA;PREDICTED: Arachis ipaensis uncharacterized LOC107627879 (LOC107627879), transcript variant X2, mRNA	LOC107627879	GO:0005622//intracellular	GO:0015035//protein disulfide oxidoreductase activity;GO:0009055//electron transfer activity	GO:0035556//intracellular signal transduction;GO:0045454//cell redox homeostasis	NA
107476292	1727	566.526	1136.34	1507.62	1253.34	1362.59	1194.93	1483.02	510.794	1.00418	-0.266495	-0.189415	-1.53772	0.0240097	0.999845	0.999998	0.000151138	Up	*	*	Down	XP_015951579.1//OTU domain-containing protein 5 [Arachis duranensis]	PREDICTED: Arachis duranensis OTU domain-containing protein 5 (LOC107476292), transcript variant X1, mRNA;PREDICTED: Arachis duranensis OTU domain-containing protein 5 (LOC107476292), transcript variant X2, mRNA	LOC107476292	NA	NA	NA	K13717//OTU domain-containing protein 3 [EC:3.4.19.12];K12655//OTU domain-containing protein 5 [EC:3.4.19.12];K16743//abnormal spindle-like microcephaly-associated protein
107476812	3540	135.971	303.484	487.083	578.308	630.806	324.378	473.485	122.239	1.15832	0.24767	-0.95952	-1.95361	0.0376471	0.999845	0.00277699	3.42472e-05	Up	*	*	Down	XP_015952211.1//phototropin-2 [Arachis duranensis]	PREDICTED: Arachis duranensis phototropin-2 (LOC107476812), transcript variant X2, mRNA;PREDICTED: Arachis duranensis phototropin-2 (LOC107476812), transcript variant X1, mRNA	LOC107476812	GO:0005622//intracellular	GO:0000155//phosphorelay sensor kinase activity;GO:0005524//ATP binding	NA	K20715//phototropin [EC:2.7.11.1]
107477245	1554	166.692	458.632	366.739	498.529	549.323	484.485	352.004	147.281	1.46015	0.442923	-0.181201	-1.25702	0.000291373	0.999845	0.999998	0.0643515	Up	*	*	*	XP_015952712.1//uncharacterized protein LOC107477245 isoform X1 [Arachis duranensis];XP_020993194.1//uncharacterized protein LOC107477245 isoform X2 [Arachis duranensis]	PREDICTED: Arachis duranensis uncharacterized LOC107477245 (LOC107477245), transcript variant X1, mRNA;PREDICTED: Arachis duranensis uncharacterized LOC107477245 (LOC107477245), transcript variant X2, mRNA	LOC107477245	NA	GO:0005509//calcium ion binding	NA	NA
107478327	1805	71.883	230.039	159.375	310.05	349.083	254.08	141.435	58.6461	1.67815	0.960071	-0.45829	-1.27003	0.0376038	0.999845	0.999998	0.428054	Up	*	*	*	XP_015953953.1//UDP-glycosyltransferase 89B1 [Arachis duranensis]	PREDICTED: Arachis duranensis UDP-glycosyltransferase 89B1 (LOC107478327), mRNA	LOC107478327	NA	NA	NA	K13496//UDP-glucosyl transferase 73C [EC:2.4.1.-];K14595//abscisate beta-glucosyltransferase [EC:2.4.1.263]
107478877	879	1312.64	2800.68	1732.24	2656.06	2939.97	2929.13	1662.13	1173.88	1.09331	0.61665	-0.00532977	-0.501749	0.00104284	0.999845	0.999998	0.719207	Up	*	*	*	XP_015954515.1//peptide methionine sulfoxide reductase [Arachis duranensis]	PREDICTED: Arachis duranensis peptide methionine sulfoxide reductase (LOC107478877), mRNA	LOC107478877	NA	GO:0008113//peptide-methionine (S)-S-oxide reductase activity	NA	K07304//peptide-methionine (S)-S-oxide reductase [EC:1.8.4.11]
107479026	1048	57.7909	211.875	459.678	245.676	245.247	227.269	466.114	57.9118	1.87429	-0.903869	-0.109832	-3.00875	0.000381487	0.999845	0.999998	0.00054816	Up	*	*	Down	XP_015954666.1//homeobox-leucine zipper protein HAT22 [Arachis duranensis]	PREDICTED: Arachis duranensis homeobox-leucine zipper protein HAT22 (LOC107479026), mRNA	LOC107479026	GO:0005634//nucleus	GO:0043565//sequence-specific DNA binding;GO:0003700//DNA binding transcription factor activity	NA	K09338//homeobox-leucine zipper protein
107480073	1312	34.14	135.266	180.693	168.675	182.552	147.077	176.662	28.5522	1.98626	-0.0992949	-0.311737	-2.62931	0.00066629	0.999845	0.999998	7.18751e-05	Up	*	*	Down	XP_015955679.2//ethylene-responsive transcription factor ERF115-like [Arachis duranensis]	PREDICTED: Arachis duranensis ethylene-responsive transcription factor ERF115-like (LOC107480073), mRNA	LOC107480073	NA	NA	NA	K12900//FUS-interacting serine-arginine-rich protein 1;K09286//EREBP-like factor
107480359	1425	66.9315	261.5	544.132	326.923	324.845	283.55	551.701	69.6553	1.96605	-0.735005	-0.19615	-2.98558	0.00104387	0.999845	0.999998	0.00367165	Up	*	*	Down	XP_015955977.1//UDP-glycosyltransferase 84B2 [Arachis duranensis]	PREDICTED: Arachis duranensis UDP-glycosyltransferase 84B2 (LOC107480359), mRNA	LOC107480359	GO:0043231//intracellular membrane-bounded organelle	GO:0080043//quercetin 3-O-glucosyltransferase activity;GO:0080044//quercetin 7-O-glucosyltransferase activity	GO:0008152//metabolic process	K13692//UDP-glucose:(indol-3-yl)acetate beta-D-glucosyltransferase [EC:2.4.1.121]
107480423	1052	201.985	465.643	609.293	476.465	509.367	490.973	601.024	190.539	1.20498	-0.354766	-0.0530635	-1.65733	0.0116125	0.999845	0.999998	0.0732386	Up	*	*	*	XP_015956052.1//stress enhanced protein 2, chloroplastic [Arachis duranensis]	PREDICTED: Arachis duranensis stress enhanced protein 2, chloroplastic (LOC107480423), mRNA	LOC107480423	GO:0016021//integral component of membrane	NA	NA	NA
107481689	1623	1622.58	3375.44	1116.64	2044.26	2270.56	3521.01	1084.95	1428.14	1.05679	0.872409	0.632942	0.39651	0.0132806	0.256245	0.117735	0.81859	Up	*	*	*	XP_015957470.1//uncharacterized protein LOC107481689 isoform X1 [Arachis duranensis]	PREDICTED: Arachis duranensis uncharacterized LOC107481689 (LOC107481689), transcript variant X2, misc_RNA;PREDICTED: Arachis duranensis uncharacterized LOC107481689 (LOC107481689), transcript variant X3, mRNA;PREDICTED: Arachis duranensis uncharacterized LOC107481689 (LOC107481689), transcript variant X1, mRNA	LOC107481689	NA	NA	NA	NA
107481972	1263	121.646	500.506	273.005	444.99	501.754	534.485	248.077	100.399	2.0407	0.704846	0.091169	-1.30505	6.19863e-05	0.999845	0.999998	0.276775	Up	*	*	*	XP_015957813.1//codeine O-demethylase [Arachis duranensis]	PREDICTED: Arachis duranensis codeine O-demethylase (LOC107481972), mRNA	LOC107481972	NA	NA	NA	K05278//flavonol synthase [EC:1.14.11.23];K05658//ATP-binding cassette, subfamily B (MDR/TAP), member 1 [EC:3.6.3.44]
110279573	1028	175.386	443.473	165.571	317.4	362.423	465.867	149.83	151.754	1.33831	0.938853	0.362244	0.0184109	0.00107106	0.999845	0.977993	0.99808	Up	*	*	*	XP_015957921.1//uncharacterized protein LOC107482055 [Arachis duranensis]	PREDICTED: Arachis duranensis uncharacterized LOC110279573 (LOC110279573), ncRNA	LOC110279573	NA	NA	NA	K05278//flavonol synthase [EC:1.14.11.23];K05658//ATP-binding cassette, subfamily B (MDR/TAP), member 1 [EC:3.6.3.44]
107482055	2887	1129.48	2689.81	1508.29	2283.13	2533.64	2818.25	1441.57	1000.01	1.25184	0.598098	0.153586	-0.527627	0.00102955	0.999845	0.999998	0.769979	Up	*	*	*	XP_015957921.1//uncharacterized protein LOC107482055 [Arachis duranensis]	PREDICTED: Arachis duranensis uncharacterized LOC107482055 (LOC107482055), mRNA	LOC107482055	NA	GO:0046872//metal ion binding;GO:0016491//oxidoreductase activity	NA	K05278//flavonol synthase [EC:1.14.11.23];K05277//leucoanthocyanidin dioxygenase [EC:1.14.11.19];K05658//ATP-binding cassette, subfamily B (MDR/TAP), member 1 [EC:3.6.3.44]
107482124	757	65.1981	170.882	145.956	172.621	189.852	182.719	140.707	55.9483	1.3901	0.242073	-0.0552528	-1.33053	0.0299092	0.999845	0.999998	0.0605117	Up	*	*	*	XP_015958005.1//uncharacterized protein LOC107482124 [Arachis duranensis]	PREDICTED: Arachis duranensis uncharacterized LOC107482124 (LOC107482124), mRNA	LOC107482124	NA	NA	NA	NA
107482208	1458	69.8304	174.051	101.301	134.571	148.864	184.707	98.1689	59.5617	1.31758	0.409721	0.311249	-0.720881	0.0483699	0.999845	0.999998	0.557928	Up	*	*	*	XP_015958114.1//nodulin-26 [Arachis duranensis]	PREDICTED: Arachis duranensis nodulin-26 (LOC107482208), mRNA	LOC107482208	GO:0005887//integral component of plasma membrane;GO:0016021//integral component of membrane	GO:0015250//water channel activity;GO:0005215//transporter activity	GO:0034220//ion transmembrane transport	K09874//aquaporin NIP
107482411	1049	8.61906	77.9093	25.7506	79.3675	92.7162	87.7839	17.6872	3.47546	3.17619	1.62394	-0.078864	-2.34743	8.75394e-06	0.386785	0.999998	0.170067	Up	*	*	*	XP_015958372.1//oil body-associated protein 1A [Arachis duranensis]	PREDICTED: Arachis duranensis oil body-associated protein 1A (LOC107482411), mRNA	LOC107482411	NA	NA	NA	NA
107637376	586	16.7339	159.945	42.9761	58.6298	69.7784	168.831	38.32	10.5667	3.25673	0.448102	1.27473	-1.85858	4.10207e-09	0.999845	0.0502971	0.181277	Up	*	*	*	XP_015962272.1//late embryogenesis abundant protein 2-like [Arachis duranensis]	PREDICTED: Arachis ipaensis late embryogenesis abundant protein 2-like (LOC107637376), mRNA	LOC107637376	NA	NA	NA	K17964//leucine-rich PPR motif-containing protein, mitochondrial
107486533	1855	187.815	788.769	490.078	472.599	519.844	829.632	478.835	161.677	2.07029	-0.0523946	0.674393	-1.56641	9.32703e-08	0.999845	0.166971	0.0351228	Up	*	*	Down	XP_015962566.1//S-adenosylmethionine decarboxylase proenzyme [Arachis duranensis]	PREDICTED: Arachis duranensis S-adenosylmethionine decarboxylase proenzyme (LOC107486533), mRNA	LOC107486533	NA	NA	NA	K01611//S-adenosylmethionine decarboxylase [EC:4.1.1.50]
107486639	1622	308.754	729.645	545.908	665.679	733.193	766.659	528.8	273.162	1.24074	0.286167	0.0643929	-0.952967	0.00447421	0.999845	0.999998	0.159589	Up	*	*	*	XP_015962683.1//UDP-glycosyltransferase 83A1 [Arachis duranensis]	PREDICTED: Arachis duranensis UDP-glycosyltransferase 83A1 (LOC107486639), mRNA	LOC107486639	NA	NA	NA	K04628//ceramide galactosyltransferase [EC:2.4.1.47];K21374//7-deoxyloganetin glucosyltransferase [EC:2.4.1.324]
107487127	1729	168.908	603.659	761.233	577.233	607.836	648.303	755.276	154.162	1.83749	-0.399184	0.0929851	-2.29256	0.00325016	0.999845	0.999998	0.0220256	Up	*	*	Down	XP_015963208.1//UDP-glycosyltransferase 73C5-like [Arachis duranensis]	PREDICTED: Arachis duranensis UDP-glycosyltransferase 73C5-like (LOC107487127), mRNA	LOC107487127	NA	NA	NA	K13496//UDP-glucosyl transferase 73C [EC:2.4.1.-];K14595//abscisate beta-glucosyltransferase [EC:2.4.1.263];K22771
107487222	2771	9034.96	21673.5	7944.85	16633.3	18581	22661.7	7528.12	7960.92	1.26234	1.06598	0.286425	0.0806444	0.000109819	0.285789	0.999998	0.979741	Up	*	*	*	XP_015963321.1//glycine-rich domain-containing protein 1 [Arachis duranensis]	PREDICTED: Arachis duranensis glycine-rich domain-containing protein 1 (LOC107487222), mRNA	LOC107487222	NA	NA	NA	K02184//formin 2
BGI_novel_G003221	480	1060.8	2291.85	869.852	1936.83	2161.05	2409.54	820.972	927.749	1.11136	1.15485	0.157021	0.176402	0.0204623	0.199767	0.999998	0.951378	Up	*	*	*	XP_015963321.1//glycine-rich domain-containing protein 1 [Arachis duranensis]	NA	NA	NA	NA	NA	K12392//AP-1 complex subunit beta-1
BGI_novel_G003653	2089	4.42433	27.3955	20.9925	17.6096	18.3623	31.4079	19.4324	3.76667	2.63041	-0.253513	0.774381	-2.3671	0.00218335	0.999845	0.999998	0.229099	Up	*	*	*	XP_015963323.1//uncharacterized protein At4g37920, chloroplastic [Arachis duranensis]	NA	NA	NA	NA	NA	K01520//dUTP pyrophosphatase [EC:3.6.1.23]
107487714	1110	110.351	308.133	89.663	205.721	235.363	324.17	81.041	93.1905	1.48146	1.1981	0.461866	0.201531	0.000853057	0.533301	0.957559	0.951916	Up	*	*	*	XP_015963896.1//F-box protein At5g67140 [Arachis duranensis]	PREDICTED: Arachis duranensis F-box protein At5g67140 (LOC107487714), mRNA	LOC107487714	NA	GO:0016874//ligase activity	NA	K14515//EIN3-binding F-box protein
107487880	1705	272.947	683.995	512.156	591.473	652.011	725.775	495.164	235.081	1.32536	0.207729	0.154627	-1.07475	0.046368	0.999845	0.999998	0.184431	Up	*	*	*	XP_015964058.1//UDP-glycosyltransferase 72E1 [Arachis duranensis]	PREDICTED: Arachis duranensis UDP-glycosyltransferase 72E1 (LOC107487880), mRNA	LOC107487880	NA	GO:0016758//transferase activity, transferring hexosyl groups	GO:0008152//metabolic process	K12356//coniferyl-alcohol glucosyltransferase [EC:2.4.1.111]
107489414	1000	269.828	841.906	331.282	801.891	899.166	891.077	303.085	228.226	1.64162	1.27535	-0.0130378	-0.40926	0.000210537	0.212338	0.999998	0.919158	Up	*	*	*	XP_015965646.1//uncharacterized protein LOC107489414 isoform X1 [Arachis duranensis];XP_015965647.1//uncharacterized protein LOC107489414 isoform X2 [Arachis duranensis]	PREDICTED: Arachis duranensis uncharacterized LOC107489414 (LOC107489414), transcript variant X2, mRNA;PREDICTED: Arachis duranensis uncharacterized LOC107489414 (LOC107489414), transcript variant X1, mRNA	LOC107489414	NA	NA	NA	NA
107489696	1692	727.471	1613.11	792.774	1061.42	1185.15	1684.98	757.678	643.674	1.14888	0.421018	0.507661	-0.235254	0.00471251	0.999845	0.498812	0.951378	Up	*	*	*	XP_015965935.2//LOW QUALITY PROTEIN: 13-hydroxylupanine O-tigloyltransferase [Arachis duranensis]	PREDICTED: Arachis duranensis 13-hydroxylupanine O-tigloyltransferase (LOC107489696), mRNA	LOC107489696	NA	NA	NA	K19861//benzyl alcohol O-benzoyltransferase [EC:2.3.1.196 2.3.1.232]
107491014	1071	65.4311	268.675	55.9032	193.59	223.453	297.02	45.297	41.4584	2.03781	1.792	0.410589	-0.127752	0.0103122	0.0950465	0.999998	0.986563	Up	*	*	*	XP_015967283.1//probable carboxylesterase 120 [Arachis duranensis]	PREDICTED: Arachis duranensis probable carboxylesterase 120 (LOC107491014), mRNA	LOC107491014	NA	GO:0016787//hydrolase activity	GO:0008152//metabolic process	K14493//gibberellin receptor GID1 [EC:3.-.-.-];K07874//Ras-related protein Rab-1A
107491227	1166	185.068	500.329	342.587	530.036	583.394	531.074	330.605	159.643	1.43482	0.629619	-0.135557	-1.05026	0.00447768	0.960116	0.999998	0.109584	Up	*	*	*	XP_015967516.1//carboxylesterase 1 [Arachis duranensis]	PREDICTED: Arachis duranensis carboxylesterase 1 (LOC107491227), mRNA	LOC107491227	NA	GO:0016787//hydrolase activity	GO:0009056//catabolic process	K14493//gibberellin receptor GID1 [EC:3.-.-.-];K07874//Ras-related protein Rab-1A
107491789	830	28.813	107.567	48.3221	53.8875	60.899	115.408	46.4547	22.0938	1.90044	0.157267	0.922258	-1.07219	0.00448223	0.999845	0.246404	0.454764	Up	*	*	*	XP_015968195.1//uncharacterized protein LOC107491789 [Arachis duranensis]	PREDICTED: Arachis duranensis uncharacterized LOC107491789 (LOC107491789), mRNA	LOC107491789	NA	NA	NA	K06995//uncharacterized protein
107492195	1382	16.361	293.69	17.4716	75.2281	137.22	267.614	8.40689	5.81696	4.16597	2.10626	0.96366	-0.531308	3.63325e-13	0.191699	0.999998	0.951378	Up	*	*	*	XP_015968675.1//F-box protein PP2-B15-like [Arachis duranensis]	PREDICTED: Arachis duranensis F-box protein PP2-B15-like (LOC107492195), mRNA	LOC107492195	NA	NA	NA	K04733//interleukin-1 receptor-associated kinase 4 [EC:2.7.11.1];K03188//urease accessory protein
107492491	964	39.2221	192.868	584.834	234.53	226.514	208.423	598.247	38.8526	2.29787	-1.31826	-0.120082	-3.94466	1.25358e-05	0.491074	0.999998	4.23003e-07	Up	*	*	Down	XP_015969007.1//translocator protein homolog [Arachis duranensis]	PREDICTED: Arachis duranensis translocator protein homolog (LOC107492491), mRNA	LOC107492491	GO:0016021//integral component of membrane	NA	NA	K05770//translocator protein
107493228	1496	192.917	448.946	770.498	350.993	355.841	474.008	773.891	184.336	1.21856	-1.13435	0.413676	-2.06979	0.043367	0.618037	0.85835	0.0126589	Up	*	*	Down	XP_015969805.1//uncharacterized protein At1g76070 [Arachis duranensis]	PREDICTED: Arachis duranensis uncharacterized protein At1g76070 (LOC107493228), mRNA	LOC107493228	NA	NA	NA	NA
107493242	4210	10.0663	45.7104	62.0252	90.7574	97.9489	57.631	57.5011	5.42957	2.18299	0.54916	-0.765184	-3.40468	0.0242612	0.999845	0.999998	0.000414047	Up	*	*	Down	XP_015969824.1//ABC transporter B family member 13-like [Arachis duranensis]	PREDICTED: Arachis duranensis ABC transporter B family member 13-like (LOC107493242), mRNA	LOC107493242	GO:0016021//integral component of membrane	GO:0005524//ATP binding;GO:0042626//ATPase activity, coupled to transmembrane movement of substances	NA	K05658//ATP-binding cassette, subfamily B (MDR/TAP), member 1 [EC:3.6.3.44]
107630540	3769	40.9453	174.565	89.4426	134.591	150.795	188.42	84.3524	30.5169	2.092	0.589552	0.321368	-1.46682	0.00104284	0.999845	0.999998	0.127761	Up	*	*	*	XP_015970164.2//LOW QUALITY PROTEIN: phytochrome E-like [Arachis duranensis];XP_020216614.1//phytochrome E [Cajanus cajan]	PREDICTED: Arachis ipaensis phytochrome E (LOC107630540), transcript variant X2, mRNA;PREDICTED: Arachis ipaensis phytochrome E (LOC107630540), transcript variant X1, mRNA	LOC107630540	GO:0005622//intracellular	GO:0000155//phosphorelay sensor kinase activity;GO:0042803//protein homodimerization activity;GO:0009881//photoreceptor activity	GO:0009585//red, far-red light phototransduction;GO:0017006//protein-tetrapyrrole linkage;GO:0006355//regulation of transcription, DNA-templated;GO:0009584//detection of visible light;GO:0006351//transcription, DNA-templated;GO:0018298//protein-chromophore linkage	K12123//phytochrome E
107493608	3576	34.544	145.91	62.6862	104.633	118.787	158.116	57.8928	24.4784	2.07858	0.739123	0.41261	-1.24188	0.00313131	0.999845	0.999998	0.341245	Up	*	*	*	XP_015970164.2//LOW QUALITY PROTEIN: phytochrome E-like [Arachis duranensis];XP_020216614.1//phytochrome E [Cajanus cajan]	PREDICTED: Arachis duranensis phytochrome E-like (LOC107493608), mRNA	LOC107493608	GO:0005622//intracellular	GO:0000155//phosphorelay sensor kinase activity;GO:0042803//protein homodimerization activity;GO:0009881//photoreceptor activity	GO:0009585//red, far-red light phototransduction;GO:0017006//protein-tetrapyrrole linkage;GO:0006355//regulation of transcription, DNA-templated;GO:0009584//detection of visible light;GO:0006351//transcription, DNA-templated;GO:0018298//protein-chromophore linkage	K12123//phytochrome E
107493757	3750	6879.63	21563.7	15188.8	19615.1	21671.4	22572.6	14559.4	6175.94	1.6482	0.368959	0.0587807	-1.23722	6.47989e-09	0.999845	0.999998	0.0688525	Up	*	*	*	XP_015970294.1//zinc finger protein BRUTUS-like At1g18910, partial [Arachis duranensis]	PREDICTED: Arachis duranensis zinc finger protein BRUTUS-like At1g18910 (LOC107493757), partial mRNA	LOC107493757	NA	GO:0008270//zinc ion binding	NA	K16276//zinc finger protein-like protein
107494534	1748	348.099	885.818	512.273	489.568	540.127	926.273	503.604	306.373	1.34751	-0.0654019	0.778138	-0.717001	0.000520217	0.999845	0.0805492	0.382536	Up	*	*	*	XP_015971067.1//NAC transcription factor 29 [Arachis duranensis]	PREDICTED: Arachis duranensis NAC transcription factor 29 (LOC107494534), mRNA	LOC107494534	GO:0005634//nucleus	GO:0003677//DNA binding	GO:0006355//regulation of transcription, DNA-templated;GO:0006351//transcription, DNA-templated	K13126//polyadenylate-binding protein;K05941//glutathione gamma-glutamylcysteinyltransferase [EC:2.3.2.15];K00521//ferric-chelate reductase [EC:1.16.1.7];K16296//serine carboxypeptidase-like clade I [EC:3.4.16.-]
107494833	1358	40.2713	154.402	396.886	267.948	272.899	173.3	398.363	39.7773	1.93887	-0.56677	-0.655093	-3.32407	0.0129054	0.999845	0.616731	0.000842665	Up	*	*	Down	XP_015971354.1//calcium-binding protein CML39 [Arachis duranensis]	PREDICTED: Arachis duranensis calcium-binding protein CML39 (LOC107494833), mRNA	LOC107494833	NA	GO:0005509//calcium ion binding	NA	K13448//calcium-binding protein CML
107495648	952	13.829	75.9892	18.5431	26.7241	36.2848	80.8167	14.4434	7.65058	2.4581	0.527257	1.15529	-0.916773	0.0011847	0.999845	0.563995	0.89566	Up	*	*	*	XP_015972309.1//abscisic acid receptor PYL2 [Arachis duranensis]	PREDICTED: Arachis duranensis abscisic acid receptor PYL2 (LOC107495648), mRNA	LOC107495648	NA	NA	NA	K14496//abscisic acid receptor PYR/PYL family
107496020	1342	185.471	483.72	1036.35	398.503	351.459	509.613	1068.68	202.665	1.38297	-1.37885	0.536044	-2.39866	0.00377149	0.703919	0.367809	0.030448	Up	*	*	Down	XP_015972711.1//NAD(P)H-dependent 6'-deoxychalcone synthase [Arachis duranensis]	PREDICTED: Arachis duranensis NAD(P)H-dependent 6'-deoxychalcone synthase (LOC107496020), mRNA	LOC107496020	NA	NA	NA	K00002//alcohol dehydrogenase (NADP+) [EC:1.1.1.2];K22374
107606454	4792	118.267	353.77	1404.2	663.346	696.669	381.567	1399.17	110.33	1.58076	-1.08191	-0.868538	-3.66468	0.00330836	0.175507	0.0290756	3.3805e-12	Up	*	*	Down	XP_015972965.2//ABC transporter C family member 3-like [Arachis duranensis]	PREDICTED: Arachis ipaensis ABC transporter C family member 3 (LOC107606454), mRNA	LOC107606454	NA	NA	NA	K05666//ATP-binding cassette, subfamily C (CFTR/MRP), member 2
107496415	1626	61.6718	542.46	176.807	216.33	251.284	564.417	165.146	46.9844	3.13684	0.291058	1.16744	-1.81349	1.08568e-12	0.999845	0.0771291	0.0594394	Up	*	*	*	XP_015973152.1//taxadiene 5-alpha hydroxylase [Arachis duranensis]	PREDICTED: Arachis duranensis taxadiene 5-alpha hydroxylase (LOC107496415), mRNA	LOC107496415	GO:0016021//integral component of membrane	GO:0016705//oxidoreductase activity, acting on paired donors, with incorporation or reduction of molecular oxygen;GO:0020037//heme binding;GO:0005506//iron ion binding;GO:0004497//monooxygenase activity	GO:0010268//brassinosteroid homeostasis;GO:0007275//multicellular organism development;GO:0016132//brassinosteroid biosynthetic process;GO:0016125//sterol metabolic process	K12664//cytochrome P450 family 26 subfamily B;K07437//cytochrome P450 family 26 subfamily A;K20667//beta-amyrin 28-monooxygenase [EC:1.14.13.201]
107496615	2615	547.144	1285.21	417.939	1036.97	1183.68	1355.71	371.843	469.675	1.23202	1.31101	0.195765	0.336967	0.0095783	0.432618	0.999998	0.951378	Up	*	*	*	XP_015973401.1//uncharacterized protein LOC107496615 [Arachis duranensis]	PREDICTED: Arachis duranensis uncharacterized LOC107496615 (LOC107496615), mRNA	LOC107496615	GO:0030687//preribosome, large subunit precursor	NA	GO:0000470//maturation of LSU-rRNA;GO:0000460//maturation of 5.8S rRNA;GO:0006325//chromatin organization;GO:0000478//endonucleolytic cleavage involved in rRNA processing	K16912//ribosomal biogenesis protein LAS1
107604927	1773	451.254	1215.53	596.409	668.18	739.381	1271.08	582.922	396.342	1.42957	0.163937	0.781664	-0.556555	2.43194e-05	0.999845	0.0422175	0.570928	Up	*	*	*	XP_016162129.1//NAC transcription factor 29 [Arachis ipaensis]	PREDICTED: Arachis ipaensis NAC transcription factor 29 (LOC107604927), mRNA	LOC107604927	GO:0005634//nucleus	GO:0003677//DNA binding	GO:0006355//regulation of transcription, DNA-templated;GO:0006351//transcription, DNA-templated	K13126//polyadenylate-binding protein;K05941//glutathione gamma-glutamylcysteinyltransferase [EC:2.3.2.15];K00521//ferric-chelate reductase [EC:1.16.1.7];K16296//serine carboxypeptidase-like clade I [EC:3.4.16.-]
107605892	2420	8.80046	50.4198	211.437	88.5043	72.4558	63.4908	228.847	3.08411	2.51834	-1.25641	-0.190554	-6.21339	0.00471251	0.999845	0.999998	2.01848e-08	Up	*	*	Down	XP_016163316.1//protein IQ-DOMAIN 1 [Arachis ipaensis]	PREDICTED: Arachis ipaensis protein IQ-DOMAIN 1 (LOC107605892), mRNA	LOC107605892	NA	NA	NA	K14411//RNA-binding protein Musashi
BGI_novel_G003600	1672	1913.36	3960.09	2711.67	4117.48	4539.51	4153.71	2613.67	1702.92	1.04942	0.602579	-0.128135	-0.618065	0.0186569	0.999845	0.999998	0.51318	Up	*	*	*	XP_016163850.1//zinc transporter 4, chloroplastic [Arachis ipaensis]	NA	NA	GO:0016021//integral component of membrane	GO:0005385//zinc ion transmembrane transporter activity	NA	K14709//solute carrier family 39 (zinc transporter), member 1/2/3
107606320	651	244.753	570.603	316.354	508.488	563.67	603.39	302.665	212.54	1.22116	0.684672	0.0982394	-0.509989	0.0249778	0.999845	0.999998	0.803663	Up	*	*	*	XP_016163851.1//fe(2+) transport protein 3, chloroplastic, partial [Arachis ipaensis]	PREDICTED: Arachis ipaensis fe(2+) transport protein 3, chloroplastic (LOC107606320), partial mRNA	LOC107606320	GO:0016021//integral component of membrane	GO:0005385//zinc ion transmembrane transporter activity	NA	K14709//solute carrier family 39 (zinc transporter), member 1/2/3
107606502	1599	13.0522	77.8689	25.2239	43.0893	55.6516	84.8321	18.5322	6.02288	2.57676	0.772536	0.608186	-1.62151	0.00139156	0.999845	0.999998	0.496202	Up	*	*	*	XP_016164045.1//taxadiene 5-alpha hydroxylase [Arachis ipaensis]	PREDICTED: Arachis ipaensis taxadiene 5-alpha hydroxylase (LOC107606502), mRNA	LOC107606502	GO:0016021//integral component of membrane	GO:0016705//oxidoreductase activity, acting on paired donors, with incorporation or reduction of molecular oxygen;GO:0020037//heme binding;GO:0005506//iron ion binding;GO:0004497//monooxygenase activity	GO:0010268//brassinosteroid homeostasis;GO:0007275//multicellular organism development;GO:0016132//brassinosteroid biosynthetic process;GO:0016125//sterol metabolic process	K12664//cytochrome P450 family 26 subfamily B;K07437//cytochrome P450 family 26 subfamily A;K20667//beta-amyrin 28-monooxygenase [EC:1.14.13.201]
107608290	962	55.1806	189.373	152.836	329.508	364.713	211.361	138.638	44.3068	1.779	1.10833	-0.787055	-1.64572	0.0102497	0.438133	0.432079	0.0702537	Up	*	*	*	XP_016165613.1//pathogen-related protein [Arachis ipaensis]	PREDICTED: Arachis ipaensis pathogen-related protein (LOC107608290), mRNA	LOC107608290	NA	NA	NA	NA
107608371	911	85.4264	225.821	135.416	265.629	308.202	242.599	111.55	74.0067	1.40243	0.972015	-0.345301	-0.59196	0.0247078	0.999845	0.999998	0.943232	Up	*	*	*	XP_016165663.1//nuclear receptor subfamily 4 group A member 3 [Arachis ipaensis]	PREDICTED: Arachis ipaensis nuclear receptor subfamily 4 group A member 3 (LOC107608371), mRNA	LOC107608371	NA	NA	NA	NA
107608429	1322	152.115	800.58	413.087	762.338	844.379	843.15	393.797	129.354	2.39588	0.883986	-0.00210191	-1.60613	2.59819e-12	0.471739	0.999998	0.00729554	Up	*	*	Down	XP_016165708.1//NAD(P)H-dependent 6'-deoxychalcone synthase [Arachis ipaensis]	PREDICTED: Arachis ipaensis NAD(P)H-dependent 6'-deoxychalcone synthase (LOC107608429), mRNA	LOC107608429	NA	NA	NA	K22374
107608431	1339	278.096	789.803	3171.81	1082.41	963.31	835.561	3278.26	318.983	1.50591	-1.55106	-0.205254	-3.36138	0.000404033	0.377774	0.999998	0.000119894	Up	*	*	Down	XP_016165711.1//NAD(P)H-dependent 6'-deoxychalcone synthase [Arachis ipaensis];XP_016165708.1//NAD(P)H-dependent 6'-deoxychalcone synthase [Arachis ipaensis]	PREDICTED: Arachis ipaensis NAD(P)H-dependent 6'-deoxychalcone synthase (LOC107608431), mRNA	LOC107608431	NA	NA	NA	K00002//alcohol dehydrogenase (NADP+) [EC:1.1.1.2];K22374
107609688	1534	401.2	996.251	365.953	488.743	561.33	1043.28	345.131	339.136	1.31219	0.417419	0.894203	-0.0252782	0.0291823	0.999845	0.185088	0.99808	Up	*	*	*	XP_016167191.1//heavy metal-associated isoprenylated plant protein 9 [Arachis ipaensis]	PREDICTED: Arachis ipaensis heavy metal-associated isoprenylated plant protein 9 (LOC107609688), mRNA	LOC107609688	NA	GO:0046872//metal ion binding	GO:0030001//metal ion transport	K17046//protein DEK
107609887	3249	109.826	313.717	864.499	437.708	456.003	337.771	862.828	102.526	1.51424	-0.981896	-0.432997	-3.07308	0.0153469	0.559851	0.941074	1.09197e-06	Up	*	*	Down	XP_016167428.1//probable LRR receptor-like serine/threonine-protein kinase At1g06840 isoform X2 [Arachis ipaensis];XP_020963105.1//probable LRR receptor-like serine/threonine-protein kinase At1g06840 isoform X1 [Arachis ipaensis]	PREDICTED: Arachis ipaensis probable LRR receptor-like serine/threonine-protein kinase At1g06840 (LOC107609887), transcript variant X2, mRNA;PREDICTED: Arachis ipaensis probable LRR receptor-like serine/threonine-protein kinase At1g06840 (LOC107609887), transcript variant X1, mRNA;PREDICTED: Arachis ipaensis probable LRR receptor-like serine/threonine-protein kinase At1g06840 (LOC107609887), tran…	LOC107609887	NA	NA	NA	K04733//interleukin-1 receptor-associated kinase 4 [EC:2.7.11.1];K00924//kinase [EC:2.7.1.-];K20718//LRR receptor-like serine/threonine-protein kinase ERECTA [EC:2.7.11.1]
107609993	1577	110.156	313.772	362.95	365.12	397.293	335.582	354.001	97.0655	1.51016	0.00860154	-0.243539	-1.86672	0.00699849	0.999845	0.999998	0.00608225	Up	*	*	Down	XP_016167546.1//probable 1-acylglycerol-3-phosphate O-acyltransferase [Arachis ipaensis]	PREDICTED: Arachis ipaensis probable 1-acylglycerol-3-phosphate O-acyltransferase (LOC107609993), mRNA	LOC107609993	NA	GO:0016746//transferase activity, transferring acyl groups	NA	K13699
107609998	2085	607.433	1986.33	294.693	855.061	1019.26	2074.33	265.064	482.359	1.70931	1.53682	1.02512	0.863769	0.00208583	0.15347	0.318566	0.437592	Up	*	*	*	XP_016167548.1//zinc transporter 5-like isoform X1 [Arachis ipaensis]	PREDICTED: Arachis ipaensis zinc transporter 5-like (LOC107609998), transcript variant X2, mRNA;PREDICTED: Arachis ipaensis zinc transporter 5-like (LOC107609998), transcript variant X3, mRNA;PREDICTED: Arachis ipaensis zinc transporter 5-like (LOC107609998), transcript variant X1, mRNA	LOC107609998	NA	NA	NA	K14709//solute carrier family 39 (zinc transporter), member 1/2/3
107610179	1894	211.821	513.474	232.119	339.488	381.591	538.691	218.706	185.753	1.27745	0.548496	0.497432	-0.235606	0.00172789	0.999845	0.463039	0.951378	Up	*	*	*	XP_016167764.1//cytochrome P450 CYP82D47 [Arachis ipaensis]	PREDICTED: Arachis ipaensis cytochrome P450 CYP82D47 (LOC107610179), mRNA	LOC107610179	NA	NA	NA	K00512//steroid 17alpha-monooxygenase / 17alpha-hydroxyprogesterone deacetylase [EC:1.14.14.19 1.14.14.32]
107610187	1809	2810.51	11693	4456.17	9584.66	10866.3	12766.3	3993.05	1982.63	2.05674	1.10492	0.232476	-1.01008	0.00404692	0.566534	0.999998	0.564418	Up	*	*	*	XP_016167774.1//cytochrome P450 82C4 [Arachis ipaensis]	PREDICTED: Arachis ipaensis cytochrome P450 82C4 (LOC107610187), mRNA	LOC107610187	GO:0016020//membrane;GO:0016021//integral component of membrane	GO:0016709//oxidoreductase activity, acting on paired donors, with incorporation or reduction of molecular oxygen, NAD(P)H as one donor, and incorporation of one atom of oxygen;GO:0016705//oxidoreductase activity, acting on paired donors, with incorporation or reduction of molecular oxygen;GO:0020037//heme binding;GO:0005506//iron ion binding;GO:0004497//monooxygenase activity	GO:0044550//secondary metabolite biosynthetic process	K00512//steroid 17alpha-monooxygenase / 17alpha-hydroxyprogesterone deacetylase [EC:1.14.14.19 1.14.14.32]
107470174	4704	1539.85	5346.43	3229.95	5705.63	6312.94	5803.37	3039.98	1220.24	1.79578	0.820873	-0.121421	-1.3169	0.00731506	0.70708	0.999998	0.159494	Up	*	*	*	XP_016169536.1//pleiotropic drug resistance protein 3-like isoform X1 [Arachis ipaensis]	PREDICTED: Arachis duranensis pleiotropic drug resistance protein 3 (LOC107470174), mRNA	LOC107470174	GO:0016021//integral component of membrane;GO:0005886//plasma membrane	GO:0005524//ATP binding;GO:0042626//ATPase activity, coupled to transmembrane movement of substances	NA	K05681//ATP-binding cassette, subfamily G (WHITE), member 2
107635391	4722	1269.61	4858.41	2641.64	5239.38	5805.5	5265.52	2472.16	991.944	1.9361	0.987964	-0.140846	-1.31744	0.0015499	0.387418	0.999998	0.139112	Up	*	*	*	XP_016169536.1//pleiotropic drug resistance protein 3-like isoform X1 [Arachis ipaensis];XP_015945038.1//pleiotropic drug resistance protein 3-like isoform X1 [Arachis duranensis]	PREDICTED: Arachis ipaensis pleiotropic drug resistance protein 3 (LOC107635391), transcript variant X1, misc_RNA;PREDICTED: Arachis ipaensis pleiotropic drug resistance protein 3 (LOC107635391), transcript variant X2, mRNA	LOC107635391	GO:0016021//integral component of membrane;GO:0005886//plasma membrane	GO:0005524//ATP binding;GO:0042626//ATPase activity, coupled to transmembrane movement of substances;GO:0016887//ATPase activity	GO:0006810//transport	K05681//ATP-binding cassette, subfamily G (WHITE), member 2;K21396//ATP-binding cassette, subfamily G (WHITE), eye pigment precursor transporter
107612257	1279	220.033	724.22	257.997	492.534	570.145	777.872	229.659	166.891	1.71871	0.932869	0.448204	-0.460589	0.0251892	0.999845	0.999998	0.951378	Up	*	*	*	XP_016169538.1//transcription factor FER-LIKE IRON DEFICIENCY-INDUCED TRANSCRIPTION FACTOR [Arachis ipaensis]	PREDICTED: Arachis ipaensis transcription factor FER-LIKE IRON DEFICIENCY-INDUCED TRANSCRIPTION FACTOR (LOC107612257), mRNA	LOC107612257	NA	NA	NA	K13422//transcription factor MYC2
107613157	1562	1011.13	2119.23	4038.78	1531.56	1441.44	2217.11	4115.66	1020.6	1.06756	-1.39892	0.621168	-2.01171	0.0139796	0.491074	0.239929	0.0419173	Up	*	*	Down	XP_016170502.1//NAC domain-containing protein 72 [Arachis ipaensis]	PREDICTED: Arachis ipaensis NAC domain-containing protein 72 (LOC107613157), mRNA	LOC107613157	NA	NA	NA	K13126//polyadenylate-binding protein;K00521//ferric-chelate reductase [EC:1.16.1.7];K05941//glutathione gamma-glutamylcysteinyltransferase [EC:2.3.2.15];K16296//serine carboxypeptidase-like clade I [EC:3.4.16.-]
107613973	1908	163.824	388.887	170.41	269.41	299.63	410.671	164.402	140.829	1.2472	0.660791	0.454801	-0.223288	0.0247781	0.94043	0.808398	0.951378	Up	*	*	*	XP_016171668.1//4-coumarate--CoA ligase-like 9 [Arachis ipaensis]	PREDICTED: Arachis ipaensis 4-coumarate--CoA ligase-like 9 (LOC107613973), transcript variant X1, mRNA;PREDICTED: Arachis ipaensis 4-coumarate--CoA ligase-like 9 (LOC107613973), transcript variant X2, misc_RNA	LOC107613973	GO:0016021//integral component of membrane	GO:0003824//catalytic activity;GO:0016874//ligase activity	GO:0008152//metabolic process	K10526//OPC-8:0 CoA ligase 1 [EC:6.2.1.-]
107614121	1381	4692.75	9974.63	4311.16	9429.01	10526.9	10458.8	4038.34	4146.69	1.08783	1.12903	-0.00936646	0.038199	0.00599124	0.295843	0.999998	0.992951	Up	*	*	*	XP_016171834.1//zinc transporter 1 [Arachis ipaensis]	PREDICTED: Arachis ipaensis zinc transporter 1 (LOC107614121), mRNA	LOC107614121	GO:0016021//integral component of membrane	GO:0046873//metal ion transmembrane transporter activity	NA	K14709//solute carrier family 39 (zinc transporter), member 1/2/3
107614401	1804	140.12	380.772	317.4	406.447	447.446	407.109	303.93	120.88	1.44227	0.356765	-0.136298	-1.33016	0.0144181	0.999845	0.999998	0.0964152	Up	*	*	*	XP_016172097.1//homeobox-leucine zipper protein HOX11-like [Arachis ipaensis]	PREDICTED: Arachis ipaensis homeobox-leucine zipper protein HOX11-like (LOC107614401), mRNA	LOC107614401	GO:0005634//nucleus	GO:0043565//sequence-specific DNA binding;GO:0003700//DNA binding transcription factor activity	NA	K09338//homeobox-leucine zipper protein
BGI_novel_G000165	3448	124.996	390.629	152.922	340.734	388.882	419.356	133.63	101.622	1.64391	1.15585	0.108843	-0.395028	0.00777127	0.708177	0.999998	0.951378	Up	*	*	*	XP_016172833.1//uncharacterized protein LOC107615250 [Arachis ipaensis]	NA	NA	NA	NA	NA	K00820//glucosamine---fructose-6-phosphate aminotransferase (isomerizing) [EC:2.6.1.16];K14175//(3S,6E)-nerolidol synthase [EC:4.2.3.48];K07393//glutathionyl-hydroquinone reductase [EC:1.8.5.7];K13457//disease resistance protein RPM1;K01183//chitinase [EC:3.2.1.14]
107615539	1137	14.5019	176.655	45.1819	80.0093	93.8186	186.65	39.1294	9.02043	3.60662	0.824423	0.992388	-2.11698	1.70486e-11	0.999845	0.142315	0.103024	Up	*	*	*	XP_016173079.1//probable transcription factor At5g28040 [Arachis ipaensis]	PREDICTED: Arachis ipaensis probable transcription factor At5g28040 (LOC107615539), mRNA	LOC107615539	NA	NA	GO:0006355//regulation of transcription, DNA-templated	NA
107616660	1581	132.644	328.364	160.99	259.157	294.961	346.388	146.062	115.909	1.30773	0.686853	0.231863	-0.333588	0.00625916	0.999845	0.999998	0.951378	Up	*	*	*	XP_016174101.1//ethylene-responsive transcription factor ERF112 [Arachis ipaensis]	PREDICTED: Arachis ipaensis ethylene-responsive transcription factor ERF112 (LOC107616660), mRNA	LOC107616660	GO:0005634//nucleus	GO:0003677//DNA binding;GO:0003700//DNA binding transcription factor activity	GO:0006351//transcription, DNA-templated	K12900//FUS-interacting serine-arginine-rich protein 1;K09286//EREBP-like factor
107616891	1389	1186.33	5351.2	2426.43	5054.15	5658.89	5720.5	2235.52	942.586	2.17336	1.05863	0.0156239	-1.24591	1.01164e-05	0.50043	0.999998	0.137205	Up	*	*	*	XP_016174266.1//feruloyl CoA ortho-hydroxylase 1 [Arachis ipaensis]	PREDICTED: Arachis ipaensis feruloyl CoA ortho-hydroxylase 1 (LOC107616891), mRNA	LOC107616891	NA	GO:0046872//metal ion binding;GO:0016491//oxidoreductase activity	NA	K06892//feruloyl-CoA ortho-hydroxylase [EC:1.14.11.-]
107617017	1338	162.391	531.625	242.106	359.187	409.912	562.865	228.191	129.371	1.71093	0.569094	0.457474	-0.818734	0.00699849	0.999845	0.999998	0.474742	Up	*	*	*	XP_016174340.1//putative protein phosphatase 2C-like protein 44 [Arachis ipaensis]	PREDICTED: Arachis ipaensis putative protein phosphatase 2C-like protein 44 (LOC107617017), mRNA	LOC107617017	NA	GO:0004722//protein serine/threonine phosphatase activity	NA	K19704//protein phosphatase PTC1 [EC:3.1.3.16]
107617536	1440	1221.83	3566.87	879.333	1673.01	1892.95	3711.02	846.655	1062.15	1.54562	0.927966	0.971179	0.327138	8.52885e-07	0.406696	0.0484293	0.863911	Up	*	*	*	XP_016174829.1//zinc transporter 11 [Arachis ipaensis]	PREDICTED: Arachis ipaensis zinc transporter 11 (LOC107617536), mRNA	LOC107617536	NA	NA	NA	K14709//solute carrier family 39 (zinc transporter), member 1/2/3
107618522	2900	142.502	394.581	128.29	226.28	268.237	412.089	114.002	117.865	1.46934	0.818704	0.619445	0.0480787	0.00986897	0.999845	0.999998	0.993548	Up	*	*	*	XP_016176102.1//protein EIN4 [Arachis ipaensis]	PREDICTED: Arachis ipaensis protein EIN4 (LOC107618522), mRNA	LOC107618522	GO:0016021//integral component of membrane;GO:0005789//endoplasmic reticulum membrane	GO:0000155//phosphorelay sensor kinase activity;GO:0051740//ethylene binding;GO:0046872//metal ion binding;GO:0005524//ATP binding;GO:0038199//ethylene receptor activity	GO:0010105//negative regulation of ethylene-activated signaling pathway	K14509//ethylene receptor [EC:2.7.13.-]
107618968	868	63.686	359.21	142.33	407.154	459.522	388.48	121.005	47.7538	2.49578	1.51633	-0.242292	-1.34138	1.10699e-06	0.185228	0.999998	0.218291	Up	*	*	*	XP_016176649.1//probable glutathione S-transferase isoform X1 [Arachis ipaensis]	PREDICTED: Arachis ipaensis probable glutathione S-transferase (LOC107618968), transcript variant X2, mRNA;PREDICTED: Arachis ipaensis probable glutathione S-transferase (LOC107618968), transcript variant X1, mRNA	LOC107618968	NA	NA	NA	K00799//glutathione S-transferase [EC:2.5.1.18]
107619115	1222	492.157	1183.17	861.869	1219.93	1339.24	1245.04	839.358	434.396	1.26547	0.501261	-0.105215	-0.950276	0.00227637	0.999845	0.999998	0.117796	Up	*	*	*	XP_016176824.1//periaxin [Arachis ipaensis]	PREDICTED: Arachis ipaensis periaxin (LOC107619115), mRNA	LOC107619115	NA	NA	NA	K03006//DNA-directed RNA polymerase II subunit RPB1 [EC:2.7.7.6];K00430//peroxidase [EC:1.11.1.7]
107619271	2203	65.9617	211.023	280.706	331.668	363.356	227.48	267.568	58.9839	1.6777	0.240682	-0.675646	-2.18151	0.000861528	0.999845	0.315391	0.00199505	Up	*	*	Down	XP_016177015.1//(6-4)DNA photolyase isoform X2 [Arachis ipaensis];XP_020968242.1//(6-4)DNA photolyase isoform X1 [Arachis ipaensis]	PREDICTED: Arachis ipaensis (6-4)DNA photolyase (LOC107619271), transcript variant X1, mRNA;PREDICTED: Arachis ipaensis (6-4)DNA photolyase (LOC107619271), transcript variant X2, mRNA	LOC107619271	NA	NA	NA	K02295//cryptochrome
107619707	3158	13.7558	52.6519	52.1539	31.3329	33.4044	57.7896	51.853	10.3112	1.93644	-0.735096	0.790773	-2.33022	0.0325261	0.999845	0.857087	0.0311939	Up	*	*	Down	XP_016177488.1//uncharacterized protein LOC107619707 isoform X1 [Arachis ipaensis];XP_016177489.1//uncharacterized protein LOC107619707 isoform X2 [Arachis ipaensis]	PREDICTED: Arachis ipaensis katanin p60 ATPase-containing subunit A1 (LOC107619707), transcript variant X2, mRNA;PREDICTED: Arachis ipaensis katanin p60 ATPase-containing subunit A1 (LOC107619707), transcript variant X3, mRNA;PREDICTED: Arachis ipaensis katanin p60 ATPase-containing subunit A1 (LOC107619707), transcript variant X1, mRNA	LOC107619707	NA	NA	NA	K13254//spastin [EC:3.6.4.3];K03231//elongation factor 1-alpha;K07767//katanin p60 ATPase-containing subunit A1 [EC:3.6.4.3];K22530
107621798	1480	55.5553	236.221	71.0318	188.506	212.143	255.021	65.0172	40.115	2.08814	1.40808	0.265578	-0.69668	0.00102315	0.0618915	0.999998	0.78321	Up	*	*	*	XP_016179280.1//NAC domain-containing protein 73 [Arachis ipaensis]	PREDICTED: Arachis ipaensis NAC domain-containing protein 73 (LOC107621798), mRNA	LOC107621798	GO:0005634//nucleus	GO:0003677//DNA binding	GO:0006355//regulation of transcription, DNA-templated;GO:0006351//transcription, DNA-templated	NA
107622321	1442	1523.11	3586.45	2460.24	4463.93	4908.65	3767.36	2375.53	1356.16	1.23553	0.859515	-0.381773	-0.808719	0.00013806	0.233613	0.855339	0.123558	Up	*	*	*	XP_016179666.1//metal tolerance protein 9 [Arachis ipaensis]	PREDICTED: Arachis ipaensis metal tolerance protein 9 (LOC107622321), mRNA	LOC107622321	GO:0016021//integral component of membrane	GO:0008324//cation transmembrane transporter activity	NA	K12448//UDP-arabinose 4-epimerase [EC:5.1.3.5]
BGI_novel_G004130	2233	4.83746	41.5321	140.622	120.497	49.386	48.8365	132.055	83.1805	3.1019	-0.222822	-0.0161429	-0.666823	4.72614e-05	0.999845	0.999998	0.939174	Up	*	*	*	XP_016180067.1//F-box/kelch-repeat protein At1g67480 [Arachis ipaensis]	NA	NA	NA	NA	NA	K10450//kelch-like protein 12;K14308//nuclear pore complex protein Nup54;K10457//kelch-like protein 20;K10446//kelch-like protein 8
107623143	2018	5.85323	45.3781	32.1176	33.5201	40.0518	49.28	27.9794	3.45803	2.95469	0.0616634	0.299135	-3.01634	9.89925e-05	0.999845	0.999998	0.0527946	Up	*	*	*	XP_016180787.2//4-coumarate--CoA ligase-like 9, partial [Arachis ipaensis];XP_015946567.1//4-coumarate--CoA ligase-like 9 isoform X2 [Arachis duranensis]	PREDICTED: Arachis ipaensis 4-coumarate--CoA ligase-like 9 (LOC107623143), partial mRNA	LOC107623143	NA	NA	NA	K10526//OPC-8:0 CoA ligase 1 [EC:6.2.1.-]
107623268	1259	527.677	2289.08	534.457	1459.12	1645.94	2400.35	485.921	441.138	2.11704	1.44896	0.544328	-0.139492	4.6397e-10	0.0865285	0.318635	0.965704	Up	*	*	*	XP_016180951.1//uncharacterized protein LOC107623268 [Arachis ipaensis]	PREDICTED: Arachis ipaensis nitronate monooxygenase (LOC107623268), mRNA	LOC107623268	GO:0005829//cytosol	GO:0018580//nitronate monooxygenase activity;GO:0051213//dioxygenase activity	GO:0046686//response to cadmium ion;GO:0009610//response to symbiotic fungus	NA
107624297	1248	624.454	1438.83	692.603	866.413	969.994	1502.12	669.979	542.491	1.20423	0.323027	0.63095	-0.304517	0.0208006	0.999845	0.625691	0.951378	Up	*	*	*	XP_016182279.1//mitochondrial import inner membrane translocase subunit TIM17-2 [Arachis ipaensis]	PREDICTED: Arachis ipaensis mitochondrial import inner membrane translocase subunit TIM17-2 (LOC107624297), mRNA	LOC107624297	NA	NA	NA	K17795//mitochondrial import inner membrane translocase subunit TIM17
107624420	1505	1889.56	6152.51	3050.36	5333.25	5989.35	6550.2	2821.32	1583.58	1.70313	0.806037	0.129141	-0.833179	0.000985447	0.999845	0.999998	0.575412	Up	*	*	*	XP_016182400.1//spermidine coumaroyl-CoA acyltransferase [Arachis ipaensis]	PREDICTED: Arachis ipaensis spermidine coumaroyl-CoA acyltransferase (LOC107624420), mRNA	LOC107624420	NA	GO:0016747//transferase activity, transferring acyl groups other than amino-acyl groups	NA	K20240//spermidine dicoumaroyl transferase [EC:2.3.1.249]
BGI_novel_G002126	1312	4.92608	84.983	39.984	51.6917	97.4663	96.0851	#N/A	#N/A	4.10866	0.370511	-0.02059	#N/A	2.35913e-10	0.999845	0.999998	#N/A	Up	*	*	#N/A	XP_016182718.1//uncharacterized protein LOC107624777 [Arachis ipaensis]	NA	NA	NA	NA	NA	NA
107624982	1847	147.415	446.223	498.047	754.591	829.267	488.586	471.194	124.88	1.59789	0.599413	-0.763223	-1.91577	0.0376038	0.999845	0.0512942	0.0208677	Up	*	*	Down	XP_016182973.1//cytochrome P450 94A2 [Arachis ipaensis]	PREDICTED: Arachis ipaensis cytochrome P450 94A2 (LOC107624982), mRNA	LOC107624982	GO:0016021//integral component of membrane	GO:0016705//oxidoreductase activity, acting on paired donors, with incorporation or reduction of molecular oxygen;GO:0020037//heme binding;GO:0005506//iron ion binding;GO:0004497//monooxygenase activity	NA	K20768//cytochrome P450 family 94 subfamily A polypeptide 2
107624984	2950	82.4863	283.646	150.991	200.824	224.787	301.606	144.707	66.0328	1.78186	0.411477	0.424103	-1.13189	0.0026411	0.999845	0.999998	0.156775	Up	*	*	*	XP_016182974.1//myosin-binding protein 3-like [Arachis ipaensis]	PREDICTED: Arachis ipaensis myosin-binding protein 3-like (LOC107624984), mRNA	LOC107624984	GO:0016021//integral component of membrane	NA	NA	K06268//serine/threonine-protein phosphatase 2B regulatory subunit;K11844//ubiquitin carboxyl-terminal hydrolase 16/45 [EC:3.4.19.12]
107625032	3524	199.917	425.977	760.12	723.25	785.424	452.617	742.426	182.024	1.09137	-0.0717329	-0.79518	-2.02812	0.0299092	0.999845	0.0334932	1.52934e-05	Up	*	*	Down	XP_016183084.1//phototropin-2 [Arachis ipaensis]	PREDICTED: Arachis ipaensis phototropin-2 (LOC107625032), transcript variant X1, mRNA;PREDICTED: Arachis ipaensis phototropin-2 (LOC107625032), transcript variant X2, mRNA	LOC107625032	GO:0005622//intracellular	GO:0000155//phosphorelay sensor kinase activity;GO:0005524//ATP binding	NA	K20715//phototropin [EC:2.7.11.1]
107625362	3394	5.60645	768.295	153.975	199.179	557.541	629.554	#N/A	#N/A	7.09843	0.371368	0.175253	#N/A	5.23162e-49	0.999845	0.999998	#N/A	Up	*	*	#N/A	XP_016183472.1//uncharacterized protein LOC107625362 [Arachis ipaensis]	PREDICTED: Arachis ipaensis uncharacterized LOC107625362 (LOC107625362), mRNA	LOC107625362	NA	NA	NA	K20478//golgin subfamily B member 1
107627268	1615	90.1068	416.385	933.931	648.254	674.237	452.255	935.161	87.4723	2.20821	-0.526756	-0.576118	-3.41832	2.88493e-05	0.999845	0.676745	3.53502e-05	Up	*	*	Down	XP_016185606.2//UDP-glycosyltransferase 84B2 [Arachis ipaensis]	PREDICTED: Arachis ipaensis UDP-glycosyltransferase 84B2 (LOC107627268), mRNA	LOC107627268	GO:0043231//intracellular membrane-bounded organelle	GO:0080043//quercetin 3-O-glucosyltransferase activity;GO:0080044//quercetin 7-O-glucosyltransferase activity	GO:0008152//metabolic process	K13692//UDP-glucose:(indol-3-yl)acetate beta-D-glucosyltransferase [EC:2.4.1.121]
107628103	2231	481.316	2202.21	773.245	1278.11	1475.57	2322.21	708.749	371.624	2.1939	0.72502	0.654223	-0.93143	2.53546e-05	0.999845	0.893901	0.501565	Up	*	*	*	XP_016186397.1//ferric reduction oxidase 2 [Arachis ipaensis]	PREDICTED: Arachis ipaensis ferric reduction oxidase 2 (LOC107628103), mRNA	LOC107628103	GO:0016021//integral component of membrane	GO:0016491//oxidoreductase activity	NA	K00521//ferric-chelate reductase [EC:1.16.1.7]
BGI_novel_G002373	2033	4.27868	22.2147	6.60552	16.4263	25.7532	26.8633	#N/A	#N/A	2.37628	1.31426	0.060886	#N/A	0.0118631	0.986805	0.999998	#N/A	Up	*	*	#N/A	XP_016187165.1//serine/threonine-protein kinase UCNL-like [Arachis ipaensis]	NA	NA	NA	GO:0004674//protein serine/threonine kinase activity;GO:0005524//ATP binding	NA	K20714//serine/threonine-protein kinase OXI1 [EC:2.7.11.1]
107629319	1568	78.4249	230.332	68.7968	246.149	282.322	246.718	55.5296	64.229	1.55433	1.83912	-0.194479	0.209968	0.00303343	0.0988681	0.999998	0.960067	Up	*	*	*	XP_016187568.1//fatty acyl-CoA reductase 3-like [Arachis ipaensis]	PREDICTED: Arachis ipaensis fatty acyl-CoA reductase 3-like (LOC107629319), mRNA	LOC107629319	NA	NA	NA	K13356//alcohol-forming fatty acyl-CoA reductase [EC:1.2.1.84]
107629355	877	1557.91	3383.73	1681.72	2666.47	2969.5	3542.73	1614.95	1371.09	1.119	0.664993	0.254642	-0.236161	0.0172669	0.999845	0.999998	0.951378	Up	*	*	*	XP_016187618.1//peptide methionine sulfoxide reductase [Arachis ipaensis]	PREDICTED: Arachis ipaensis peptide methionine sulfoxide reductase (LOC107629355), mRNA	LOC107629355	NA	GO:0008113//peptide-methionine (S)-S-oxide reductase activity	NA	K07304//peptide-methionine (S)-S-oxide reductase [EC:1.8.4.11]
107629591	1633	179.485	513.237	382.899	587.778	656.862	545.961	353.522	158.825	1.51576	0.618307	-0.266792	-1.15436	0.00108652	0.999845	0.999998	0.338987	Up	*	*	*	XP_016187896.1//uncharacterized protein LOC107629591 isoform X2 [Arachis ipaensis];XP_016187895.1//uncharacterized protein LOC107629591 isoform X1 [Arachis ipaensis]	PREDICTED: Arachis ipaensis uncharacterized LOC107629591 (LOC107629591), transcript variant X2, mRNA;PREDICTED: Arachis ipaensis uncharacterized LOC107629591 (LOC107629591), transcript variant X1, mRNA	LOC107629591	NA	GO:0005509//calcium ion binding	NA	NA
107477380	1596	62.5637	188.799	63.3078	73.205	86.9593	197.149	60.7199	50.1313	1.59346	0.209559	1.18087	-0.276459	0.0137297	0.999845	0.214029	0.951378	Up	*	*	*	XP_016187931.1//alcohol dehydrogenase-like 5 [Arachis ipaensis]	PREDICTED: Arachis duranensis alcohol dehydrogenase-like 5 (LOC107477380), mRNA	LOC107477380	NA	NA	NA	K00121//S-(hydroxymethyl)glutathione dehydrogenase / alcohol dehydrogenase [EC:1.1.1.284 1.1.1.1]
107630422	1846	135.31	409.939	247.769	413.816	455.467	434.612	239.387	115.367	1.59914	0.739993	-0.0676169	-1.05311	0.000520217	0.443419	0.999998	0.0878372	Up	*	*	*	XP_016189025.1//serine carboxypeptidase-like 13 isoform X1 [Arachis ipaensis];XP_020974480.1//serine carboxypeptidase-like 10 isoform X2 [Arachis ipaensis]	PREDICTED: Arachis ipaensis serine carboxypeptidase-like 13 (LOC107630422), transcript variant X2, mRNA;PREDICTED: Arachis ipaensis serine carboxypeptidase-like 13 (LOC107630422), transcript variant X1, mRNA	LOC107630422	NA	NA	NA	K16296//serine carboxypeptidase-like clade I [EC:3.4.16.-]
107630429	1202	576.232	1243.85	601.698	1113.55	1237.33	1302.07	572.69	511.091	1.11009	0.888055	0.0735865	-0.164173	0.00212968	0.563759	0.999998	0.951378	Up	*	*	*	XP_016189033.1//heme oxygenase 1, chloroplastic [Arachis ipaensis]	PREDICTED: Arachis ipaensis heme oxygenase 1, chloroplastic (LOC107630429), mRNA	LOC107630429	NA	GO:0004392//heme oxygenase (decyclizing) activity	GO:0006788//heme oxidation	K21480//heme oxygenase (biliverdin-producing, ferredoxin) [EC:1.14.15.20]
107631075	1363	231.512	535.823	849.153	442.342	473.301	563.797	842.1	210.178	1.21067	-0.940864	0.252416	-2.00238	0.00750224	0.263081	0.999998	4.63423e-05	Up	*	*	Down	XP_016189881.1//protein DMR6-LIKE OXYGENASE 2 [Arachis ipaensis]	PREDICTED: Arachis ipaensis protein DMR6-LIKE OXYGENASE 2 (LOC107631075), mRNA	LOC107631075	NA	GO:0046872//metal ion binding;GO:0016491//oxidoreductase activity	NA	K05278//flavonol synthase [EC:1.14.11.23]
107631322	1904	354.906	941.289	5424.16	1703.27	1633.75	999.715	5518.68	380.194	1.4072	-1.67109	-0.708595	-3.85952	0.00072984	0.0841958	0.0275747	8.66461e-09	Up	*	*	Down	XP_016190217.1//probable nucleoredoxin 1 isoform X1 [Arachis ipaensis];XP_016190218.1//probable nucleoredoxin 1 isoform X2 [Arachis ipaensis]	PREDICTED: Arachis ipaensis probable nucleoredoxin 1 (LOC107631322), transcript variant X1, mRNA;PREDICTED: Arachis ipaensis probable nucleoredoxin 1 (LOC107631322), transcript variant X2, mRNA	LOC107631322	NA	NA	NA	K17609//nucleoredoxin [EC:1.8.1.8]
107631577	1029	622.101	1403.79	1261.61	787.917	851.539	1452.24	1271.31	557.07	1.17411	-0.679148	0.770137	-1.19039	0.0117393	0.999845	0.748734	0.0816356	Up	*	*	*	XP_016190552.1//polygalacturonase inhibitor 2 [Arachis ipaensis]	PREDICTED: Arachis ipaensis polygalacturonase inhibitor 2 (LOC107631577), mRNA	LOC107631577	NA	NA	NA	K13420//LRR receptor-like serine/threonine-protein kinase FLS2 [EC:2.7.11.1]
107632172	1047	195.987	428.081	229.375	420.305	473.662	451.726	210.207	171.493	1.12713	0.873732	-0.0684086	-0.293666	0.0497154	0.999845	0.999998	0.951378	Up	*	*	*	XP_016191334.1//probable glutathione S-transferase [Arachis ipaensis]	PREDICTED: Arachis ipaensis probable glutathione S-transferase (LOC107632172), mRNA	LOC107632172	NA	GO:0016740//transferase activity	NA	K00799//glutathione S-transferase [EC:2.5.1.18]
110268046	1118	305.405	1376.29	449.044	599.813	691.854	1428.93	432.22	247.048	2.17199	0.417656	1.0464	-0.806972	1.32817e-07	0.999845	0.189766	0.230588	Up	*	*	*	XP_016191971.1//protein MAIN-LIKE 1-like [Arachis ipaensis]	PREDICTED: Arachis ipaensis uncharacterized LOC110268046 (LOC110268046), transcript variant X1, ncRNA;PREDICTED: Arachis ipaensis uncharacterized LOC110268046 (LOC110268046), transcript variant X2, ncRNA	LOC110268046	NA	NA	NA	K12448//UDP-arabinose 4-epimerase [EC:5.1.3.5];K00134//glyceraldehyde 3-phosphate dehydrogenase [EC:1.2.1.12];K01115//phospholipase D1/2 [EC:3.1.4.4];K04120//ent-copalyl diphosphate synthase [EC:5.5.1.13];K20724//transmembrane protein 33
107633730	4198	11314.9	32589.8	19753.4	29227.3	32357.4	34195	18942.5	9968.1	1.5262	0.565216	0.0796904	-0.926238	1.02078e-05	0.999845	0.999998	0.185159	Up	*	*	*	XP_016192820.1//zinc finger protein BRUTUS-like At1g18910 [Arachis ipaensis]	PREDICTED: Arachis ipaensis zinc finger protein BRUTUS-like At1g18910 (LOC107633730), mRNA	LOC107633730	NA	GO:0008270//zinc ion binding	NA	K16276//zinc finger protein-like protein
107634406	1062	64.4493	208.391	444.275	239.629	240.868	225.769	448.183	62.4786	1.69306	-0.890652	-0.0933957	-2.84266	0.0130442	0.999845	0.999998	0.00147848	Up	*	*	Down	XP_016193404.1//homeobox-leucine zipper protein HOX19 [Arachis ipaensis]	PREDICTED: Arachis ipaensis homeobox-leucine zipper protein HOX19 (LOC107634406), mRNA	LOC107634406	GO:0005634//nucleus	GO:0043565//sequence-specific DNA binding;GO:0003700//DNA binding transcription factor activity	NA	K09338//homeobox-leucine zipper protein
107635207	1572	743.445	1607.47	702.45	753.699	838.688	1670.82	690.493	656.714	1.11249	0.101594	0.994348	-0.0723623	0.00326107	0.999845	0.0108222	0.979292	Up	*	*	*	XP_016194088.1//UDP-glycosyltransferase 74G1 [Arachis ipaensis]	PREDICTED: Arachis ipaensis UDP-glycosyltransferase 74G1 (LOC107635207), mRNA	LOC107635207	GO:0043231//intracellular membrane-bounded organelle	GO:0080043//quercetin 3-O-glucosyltransferase activity;GO:0080044//quercetin 7-O-glucosyltransferase activity	GO:0008152//metabolic process	K13691//pathogen-inducible salicylic acid glucosyltransferase [EC:2.4.1.-]
107635396	1557	78.8984	226.08	120.929	283.824	313.914	248.023	112.195	63.6938	1.51877	1.23083	-0.339897	-0.816778	0.0433668	0.117742	0.999998	0.499126	Up	*	*	*	XP_016194353.1//UDP-glycosyltransferase 83A1 [Arachis ipaensis]	PREDICTED: Arachis ipaensis UDP-glycosyltransferase 83A1 (LOC107635396), mRNA	LOC107635396	NA	NA	NA	K04628//ceramide galactosyltransferase [EC:2.4.1.47];K21374//7-deoxyloganetin glucosyltransferase [EC:2.4.1.324]
107635512	1865	212.795	881.545	931.349	610.653	645.034	922.855	930.589	198.445	2.05057	-0.608967	0.516729	-2.22941	1.95933e-08	0.999845	0.870574	0.00595944	Up	*	*	Down	XP_016194482.1//S-adenosylmethionine decarboxylase proenzyme [Arachis ipaensis]	PREDICTED: Arachis ipaensis S-adenosylmethionine decarboxylase proenzyme (LOC107635512), mRNA	LOC107635512	NA	NA	NA	K01611//S-adenosylmethionine decarboxylase [EC:4.1.1.50]
107467550	4141	129.286	390.046	1442.93	516.839	438.318	412.528	1507.8	157.081	1.59307	-1.48121	-0.0874878	-3.26287	5.47712e-05	0.588631	0.999998	0.000837313	Up	*	*	Down	XP_016194553.1//ABC transporter B family member 11 isoform X2 [Arachis ipaensis]	PREDICTED: Arachis duranensis ABC transporter B family member 11 (LOC107467550), mRNA	LOC107467550	GO:0016021//integral component of membrane	GO:0005524//ATP binding;GO:0042626//ATPase activity, coupled to transmembrane movement of substances	NA	K05658//ATP-binding cassette, subfamily B (MDR/TAP), member 1 [EC:3.6.3.44]
107636315	1055	120.846	465.155	621.191	494.273	515.959	495.146	613.962	124.454	1.94454	-0.329731	-0.0594038	-2.30254	2.43194e-05	0.999845	0.999998	0.0493896	Up	*	*	Down	XP_016195350.1//60S ribosomal protein L10 [Arachis ipaensis]	PREDICTED: Arachis ipaensis 60S ribosomal protein L10 (LOC107636315), mRNA	LOC107636315	GO:0005840//ribosome;GO:0022625//cytosolic large ribosomal subunit	GO:0003723//RNA binding;GO:0003735//structural constituent of ribosome	GO:0006412//translation;GO:0000027//ribosomal large subunit assembly	K02866//large subunit ribosomal protein L10e
107641546	3990	27.4268	153.477	64.4144	54.4927	64.1347	161.584	62.4145	18.881	2.48437	-0.24132	1.33311	-1.72495	4.29824e-05	0.999845	0.131542	0.0772534	Up	*	*	*	XP_016200518.2//receptor-like protein 12 [Arachis ipaensis]	PREDICTED: Arachis ipaensis receptor-like protein 12 (LOC107641546), mRNA	LOC107641546	NA	NA	NA	K13466//EIX receptor 1/2;K19613//leucine-rich repeat protein SHOC2
107641879	906	79.1946	338.356	116.036	332.872	378.646	361.943	98.3577	62.6801	2.09507	1.5204	-0.0650863	-0.650031	2.30762e-05	0.205024	0.999998	0.842702	Up	*	*	*	XP_016200775.1//uncharacterized protein LOC107641879 isoform X1 [Arachis ipaensis];XP_016200777.1//uncharacterized protein LOC107641879 isoform X2 [Arachis ipaensis]	PREDICTED: Arachis ipaensis uncharacterized LOC107641879 (LOC107641879), transcript variant X1, mRNA;PREDICTED: Arachis ipaensis uncharacterized LOC107641879 (LOC107641879), transcript variant X2, mRNA	LOC107641879	NA	NA	NA	NA
107642763	1103	159.934	471.995	171.926	256.699	289.226	493.248	165.724	137.353	1.5613	0.578289	0.770117	-0.270897	5.22003e-05	0.999845	0.303609	0.951378	Up	*	*	*	XP_016201716.1//F-box protein At5g67140 [Arachis ipaensis]	PREDICTED: Arachis ipaensis F-box protein At5g67140 (LOC107642763), mRNA	LOC107642763	NA	GO:0016874//ligase activity	NA	K14515//EIN3-binding F-box protein
107642839	2199	69.803	207.124	165.174	300.429	333.913	225.531	152.629	59.3522	1.56914	0.863039	-0.566142	-1.36265	0.0224167	0.999845	0.753303	0.21165	Up	*	*	*	XP_016201813.1//lysM domain receptor-like kinase 4 [Arachis ipaensis]	PREDICTED: Arachis ipaensis lysM domain receptor-like kinase 4 (LOC107642839), mRNA	LOC107642839	GO:0016021//integral component of membrane	GO:0005524//ATP binding;GO:0004672//protein kinase activity	NA	K04733//interleukin-1 receptor-associated kinase 4 [EC:2.7.11.1]
107642847	1876	125.093	309.557	58.2141	132.294	153.163	322.784	55.3064	105.834	1.30721	1.1843	1.0755	0.936292	0.0132806	0.325463	0.0717239	0.324294	Up	*	*	*	XP_016201824.1//UDP-glycosyltransferase 72E1 [Arachis ipaensis]	PREDICTED: Arachis ipaensis UDP-glycosyltransferase 72E1 (LOC107642847), mRNA	LOC107642847	NA	GO:0016758//transferase activity, transferring hexosyl groups	GO:0008152//metabolic process	K12356//coniferyl-alcohol glucosyltransferase [EC:2.4.1.111]
107642909	1703	109.474	303.968	197.688	162.505	179.945	316.524	195.559	95.9356	1.47334	-0.282743	0.814761	-1.02747	0.00107106	0.999845	0.496563	0.278731	Up	*	*	*	XP_016201902.1//AAA-ATPase At2g18193 [Arachis ipaensis]	PREDICTED: Arachis ipaensis AAA-ATPase At2g18193 (LOC107642909), mRNA	LOC107642909	NA	GO:0005524//ATP binding	NA	K08900//mitochondrial chaperone BCS1
107644032	1277	670.297	2427.92	1113.97	2385.15	2678.32	2564.48	1016.38	571.087	1.85685	1.09837	-0.0626628	-0.831652	1.36722e-06	0.550197	0.999998	0.403258	Up	*	*	*	XP_016203293.1//2-methylene-furan-3-one reductase [Arachis ipaensis]	PREDICTED: Arachis ipaensis 2-methylene-furan-3-one reductase (LOC107644032), mRNA	LOC107644032	NA	NA	NA	K18980//2-methylene-furan-3-one reductase [EC:1.3.1.105]
107644752	1215	264.016	647.727	409.435	531.192	585.895	681.213	398.325	230.586	1.29476	0.375598	0.217465	-0.78864	0.00639393	0.999845	0.999998	0.283841	Up	*	*	*	XP_016204163.1//carboxylesterase 1 [Arachis ipaensis]	PREDICTED: Arachis ipaensis carboxylesterase 1 (LOC107644752), mRNA	LOC107644752	NA	GO:0016787//hydrolase activity	GO:0009056//catabolic process	K14493//gibberellin receptor GID1 [EC:3.-.-.-];K07874//Ras-related protein Rab-1A
107644844	1592	49.8614	148.869	152.132	260.394	287.13	162.293	142.792	42.5819	1.57805	0.775374	-0.8231	-1.7456	0.0139796	0.887724	0.0910866	0.0204988	Up	*	*	Down	XP_016204267.1//deacetoxyvindoline 4-hydroxylase [Arachis ipaensis]	PREDICTED: Arachis ipaensis deacetoxyvindoline 4-hydroxylase (LOC107644844), mRNA	LOC107644844	NA	NA	NA	K06892//feruloyl-CoA ortho-hydroxylase [EC:1.14.11.-];K13229//2,4-dihydroxy-1,4-benzoxazin-3-one-glucoside dioxygenase [EC:1.14.20.2]
107644884	2396	248.843	914.203	1833.17	1290.32	1315.75	995.899	1843.75	247.1	1.87728	-0.506618	-0.401816	-2.89948	0.00107106	0.999845	0.999998	0.00184454	Up	*	*	Down	XP_016204321.1//heat shock protein 83 isoform X2 [Arachis ipaensis];XP_016204320.1//heat shock protein 83 isoform X1 [Arachis ipaensis]	PREDICTED: Arachis ipaensis heat shock protein 83 (LOC107644884), transcript variant X2, mRNA;PREDICTED: Arachis ipaensis heat shock protein 83 (LOC107644884), transcript variant X1, mRNA	LOC107644884	NA	GO:0005524//ATP binding;GO:0051082//unfolded protein binding	GO:0006457//protein folding;GO:0006950//response to stress	K04079//molecular chaperone HtpG
107645622	938	32.3001	167.365	377.779	156.06	156.052	179.503	382.975	29.597	2.37338	-1.27544	0.201978	-3.69373	1.99447e-06	0.401841	0.999998	1.87483e-07	Up	*	*	Down	XP_016205184.1//translocator protein homolog [Arachis ipaensis]	PREDICTED: Arachis ipaensis translocator protein homolog (LOC107645622), mRNA	LOC107645622	GO:0005795//Golgi stack;GO:0005783//endoplasmic reticulum;GO:0016021//integral component of membrane	GO:0020037//heme binding	GO:0006778//porphyrin-containing compound metabolic process;GO:0009651//response to salt stress;GO:0009737//response to abscisic acid	K05770//translocator protein
107646049	1841	40.4166	176.14	165.585	237.702	261.263	191.095	157.528	32.6227	2.12371	0.521577	-0.451216	-2.27166	8.23292e-05	0.999845	0.997504	0.00049554	Up	*	*	Down	XP_016205726.1//galactinol synthase 1 isoform X2 [Arachis ipaensis];XP_020959578.1//galactinol synthase 1 isoform X1 [Arachis ipaensis]	PREDICTED: Arachis ipaensis galactinol synthase 1 (LOC107646049), transcript variant X2, mRNA;PREDICTED: Arachis ipaensis galactinol synthase 1 (LOC107646049), transcript variant X1, mRNA	LOC107646049	NA	NA	NA	K18819//inositol 3-alpha-galactosyltransferase [EC:2.4.1.123]
107646107	2689	196.827	499.124	453.301	534.277	585.31	529.888	440.855	172.949	1.34247	0.237119	-0.143511	-1.34996	0.0149787	0.999845	0.999998	0.046123	Up	*	*	Down	XP_016205789.1//CDPK-related kinase 3 [Arachis ipaensis]	PREDICTED: Arachis ipaensis CDPK-related kinase 3 (LOC107646107), mRNA	LOC107646107	NA	GO:0005524//ATP binding;GO:0004683//calmodulin-dependent protein kinase activity;GO:0004672//protein kinase activity;GO:0005509//calcium ion binding	NA	K00924//kinase [EC:2.7.1.-];K13412//calcium-dependent protein kinase [EC:2.7.11.1]
107460375	2548	2294.81	4606.48	2153.29	3459.12	3827.86	4809.32	2093.91	2039.95	1.00529	0.683861	0.329297	-0.0376608	0.00701624	0.686982	0.999998	0.990977	Up	*	*	*	XP_017421572.1//PREDICTED: metal-nicotianamine transporter YSL3 [Vigna angularis]	PREDICTED: Arachis duranensis metal-nicotianamine transporter YSL3 (LOC107460375), mRNA	LOC107460375	GO:0016021//integral component of membrane	NA	GO:0055085//transmembrane transport	K03687//molecular chaperone GrpE;K15363//fanconi-associated nuclease 1 [EC:3.1.21.- 3.1.4.1];K01807//ribose 5-phosphate isomerase A [EC:5.3.1.6]
107460949	1830	31.6151	145.033	107.486	187.029	205.653	158.424	101.915	24.2229	2.19769	0.799112	-0.376416	-2.07292	0.000169566	0.659996	0.999998	0.00345684	Up	*	*	Down	XP_019417823.1//PREDICTED: protein DETOXIFICATION 27-like [Lupinus angustifolius]	PREDICTED: Arachis duranensis protein DETOXIFICATION 27 (LOC107460949), mRNA	LOC107460949	GO:0016021//integral component of membrane	GO:0015238//drug transmembrane transporter activity;GO:0015297//antiporter activity	NA	K03327//multidrug resistance protein, MATE family
107491711	4652	8.51947	95.6272	147.497	143.856	153.806	107.546	143.865	6.2851	3.48859	-0.0360655	-0.516148	-4.51664	1.32817e-07	0.999845	0.999998	9.32791e-05	Up	*	*	Down	XP_020220200.1//pleiotropic drug resistance protein 1-like [Cajanus cajan]	PREDICTED: Arachis duranensis pleiotropic drug resistance protein 1 (LOC107491711), mRNA	LOC107491711	NA	NA	NA	K05681//ATP-binding cassette, subfamily G (WHITE), member 2
107482565	824	149.725	435.851	660.479	326.29	343.787	457.052	659.518	132.772	1.54152	-1.01736	0.410842	-2.31246	0.000689967	0.564055	0.999998	8.63739e-07	Up	*	*	Down	XP_020229638.1//phytosulfokines-like [Cajanus cajan]	PREDICTED: Arachis duranensis uncharacterized LOC107482565 (LOC107482565), ncRNA	LOC107482565	GO:0005576//extracellular region	GO:0008083//growth factor activity	GO:0008283//cell proliferation	NA
107605860	2821	1265.51	3615.52	1002.85	1761.81	1981.14	3762.97	965.934	1104.91	1.51448	0.81296	0.925537	0.193927	6.6911e-07	0.660198	0.0253894	0.951378	Up	*	*	*	XP_020961914.1//metal-nicotianamine transporter YSL3 [Arachis ipaensis]	PREDICTED: Arachis ipaensis metal-nicotianamine transporter YSL3 (LOC107605860), mRNA	LOC107605860	GO:0016021//integral component of membrane;GO:0005886//plasma membrane	GO:0051980//iron-nicotianamine transmembrane transporter activity	GO:0048316//seed development;GO:0055085//transmembrane transport;GO:0010039//response to iron ion	K03687//molecular chaperone GrpE;K15363//fanconi-associated nuclease 1 [EC:3.1.21.- 3.1.4.1];K01807//ribose 5-phosphate isomerase A [EC:5.3.1.6]
107613364	1935	175.883	458.989	366.527	452.737	496.461	485.323	357.032	153.91	1.38385	0.304756	-0.0327359	-1.21397	0.00358367	0.999845	0.999998	0.0427544	Up	*	*	Down	XP_020965213.1//cytochrome P450 72A15 isoform X1 [Arachis ipaensis];XP_020965214.1//cytochrome P450 72A15 isoform X3 [Arachis ipaensis]	PREDICTED: Arachis ipaensis 11-oxo-beta-amyrin 30-oxidase (LOC107613364), transcript variant X1, mRNA;PREDICTED: Arachis ipaensis 11-oxo-beta-amyrin 30-oxidase (LOC107613364), transcript variant X2, mRNA;PREDICTED: Arachis ipaensis 11-oxo-beta-amyrin 30-oxidase (LOC107613364), transcript variant X3, mRNA;PREDICTED: Arachis ipaensis 11-oxo-beta-amyrin 30-oxidase (LOC107613364), transcript variant …	LOC107613364	GO:0016021//integral component of membrane	GO:0016705//oxidoreductase activity, acting on paired donors, with incorporation or reduction of molecular oxygen;GO:0020037//heme binding;GO:0005506//iron ion binding;GO:0004497//monooxygenase activity	NA	K07428//cytochrome P450 family 4 subfamily X [EC:1.14.14.1];K07426//cytochrome P450 family 4 subfamily B polypeptide 1 [EC:1.14.14.1]
BGI_novel_G001097	2352	23.7455	111.003	56.2812	59.5736	68.8993	121.026	51.5402	16.3485	2.22488	0.0820209	0.812756	-1.65654	0.00415151	0.999845	0.792245	0.327177	Up	*	*	*	XP_020965546.1//uncharacterized protein LOC107618345 [Arachis ipaensis]	NA	NA	NA	NA	NA	K02355//elongation factor G
107616656	1953	1072.65	2952.29	1746.01	3664.55	4039.63	3123.41	1664.16	934.193	1.46065	1.06957	-0.371102	-0.833	0.000320155	0.103109	0.999998	0.223427	Up	*	*	*	XP_020966099.1//hippocampus abundant transcript-like protein 1 isoform X2 [Arachis ipaensis];XP_020966100.1//uncharacterized protein LOC107616656 isoform X3 [Arachis ipaensis];XP_016174098.1//hippocampus abundant transcript-like protein 1 isoform X1 [Arachis ipaensis]	PREDICTED: Arachis ipaensis hippocampus abundant transcript-like protein 1 (LOC107616656), transcript variant X1, mRNA;PREDICTED: Arachis ipaensis hippocampus abundant transcript-like protein 1 (LOC107616656), transcript variant X2, mRNA;PREDICTED: Arachis ipaensis hippocampus abundant transcript-like protein 1 (LOC107616656), transcript variant X3, mRNA	LOC107616656	GO:0016021//integral component of membrane	GO:0005215//transporter activity	GO:0055085//transmembrane transport	NA
107615320	944	5.50697	30.8089	7.93954	23.9349	29.6195	36.1378	4.34195	1.48293	2.48402	1.59199	0.286962	-1.5499	0.00564617	0.550197	0.999998	0.625914	Up	*	*	*	XP_020967502.1//probable aldo-keto reductase 1 [Arachis ipaensis]	PREDICTED: Arachis ipaensis probable aldo-keto reductase 1 (LOC107615320), mRNA	LOC107615320	NA	NA	NA	K17744//L-galactose dehydrogenase [EC:1.1.1.316]
110268271	989	12.1679	51.5968	16.4201	14.7592	19.0849	56.1422	15.3958	6.59686	2.0842	-0.153845	1.55666	-1.22268	0.0305927	0.999845	0.15401	0.646457	Up	*	*	*	XP_020969837.1//uncharacterized protein LOC110268271 [Arachis ipaensis]	PREDICTED: Arachis ipaensis uncharacterized LOC110268271 (LOC110268271), transcript variant X2, mRNA;PREDICTED: Arachis ipaensis uncharacterized LOC110268271 (LOC110268271), transcript variant X3, mRNA;PREDICTED: Arachis ipaensis uncharacterized LOC110268271 (LOC110268271), transcript variant X1, mRNA	LOC110268271	NA	NA	NA	NA
107627293	1437	4.33063	22.6819	2.42897	14.002	19.1822	26.6925	#N/A	#N/A	2.38889	2.52722	0.476668	#N/A	0.0110192	0.0870768	0.999998	#N/A	Up	*	*	#N/A	XP_020971526.1//protein DOWNY MILDEW RESISTANCE 6-like [Arachis ipaensis]	PREDICTED: Arachis ipaensis protein DOWNY MILDEW RESISTANCE 6-like (LOC107627293), mRNA	LOC107627293	NA	GO:0046872//metal ion binding;GO:0016491//oxidoreductase activity	GO:0080167//response to karrikin	K05278//flavonol synthase [EC:1.14.11.23]
110272870	2025	135.236	440.246	82.5195	66.0468	178.273	358.723	88.1632	108.728	1.70283	-0.321247	1.00878	0.302474	0.00156494	0.999845	0.999998	0.951378	Up	*	*	*	XP_020971580.1//calcium-transporting ATPase 4, plasma membrane-type isoform X2 [Arachis ipaensis]	PREDICTED: Arachis duranensis uncharacterized LOC110272870 (LOC110272870), ncRNA	LOC110272870	GO:0016021//integral component of membrane	GO:0005524//ATP binding;GO:0005388//calcium-transporting ATPase activity;GO:0005516//calmodulin binding	NA	K01537//Ca2+-transporting ATPase [EC:3.6.3.8]
107625853	765	165.706	900.238	244.143	330.46	421.033	949.761	210.244	107.284	2.44168	0.436751	1.17363	-0.970637	0.000263676	0.999845	0.408037	0.784262	Up	*	*	*	XP_020971907.1//non-specific lipid-transfer protein 1 [Arachis ipaensis]	PREDICTED: Arachis ipaensis non-specific lipid-transfer protein 1 (LOC107625853), mRNA	LOC107625853	NA	GO:0008289//lipid binding	GO:0006869//lipid transport	NA
107630237	1902	99.7639	419.879	184.018	287.594	324.261	442.608	174.752	80.692	2.07339	0.644189	0.448876	-1.11481	8.51855e-06	0.999845	0.999998	0.138817	Up	*	*	*	XP_020974296.1//beta-glucuronosyltransferase GlcAT14B isoform X2 [Arachis ipaensis];XP_016188816.1//beta-glucuronosyltransferase GlcAT14A isoform X1 [Arachis ipaensis]	PREDICTED: Arachis ipaensis beta-glucuronosyltransferase GlcAT14B (LOC107630237), transcript variant X1, mRNA;PREDICTED: Arachis ipaensis beta-glucuronosyltransferase GlcAT14B (LOC107630237), transcript variant X2, mRNA;PREDICTED: Arachis ipaensis beta-glucuronosyltransferase GlcAT14B (LOC107630237), transcript variant X3, mRNA	LOC107630237	GO:0016020//membrane	GO:0008375//acetylglucosaminyltransferase activity	NA	K20891//beta-glucuronosyltransferase [EC:2.4.1.-]
107632894	1830	14.1898	168.038	23.8625	56.6542	75.2429	175.444	16.2881	6.123	3.56586	1.24744	1.22138	-1.41151	1.42594e-08	0.999845	0.343754	0.64081	Up	*	*	*	XP_020974317.1//endochitinase-like isoform X1 [Arachis ipaensis];XP_016192019.2//endochitinase-like isoform X2 [Arachis ipaensis]	PREDICTED: Arachis ipaensis endochitinase-like (LOC107632894), transcript variant X1, mRNA;PREDICTED: Arachis ipaensis endochitinase-like (LOC107632894), transcript variant X2, mRNA	LOC107632894	GO:0016021//integral component of membrane	GO:0004553//hydrolase activity, hydrolyzing O-glycosyl compounds;GO:0008061//chitin binding	GO:0005975//carbohydrate metabolic process	K01183//chitinase [EC:3.2.1.14]
110262367	1099	41.9799	186.577	96.4697	232.648	258.008	201.733	88.724	33.2788	2.152	1.27	-0.354969	-1.41472	1.93287e-05	0.137401	0.999998	0.0676711	Up	*	*	*	XP_020975454.1//uncharacterized protein LOC110262367 [Arachis ipaensis]	PREDICTED: Arachis ipaensis uncharacterized N-acetyltransferase p20-like (LOC110262367), mRNA	LOC110262367	NA	NA	NA	NA
107631550	1650	2770.16	6718.67	2814.39	5631.28	6224.91	7019.13	2713.9	2450.65	1.27821	1.00064	0.173238	-0.147206	2.53546e-05	0.0961511	0.999998	0.951378	Up	*	*	*	XP_020975569.1//uncharacterized protein LOC107631550 isoform X1 [Arachis ipaensis]	PREDICTED: Arachis ipaensis uncharacterized LOC107631550 (LOC107631550), transcript variant X1, mRNA;PREDICTED: Arachis ipaensis uncharacterized LOC107631550 (LOC107631550), transcript variant X2, mRNA	LOC107631550	NA	NA	NA	NA
110262507	1510	1389.99	3837.63	2107.59	2894.48	3219.57	4005.74	2010.75	1241.07	1.46514	0.457709	0.315203	-0.696146	2.66056e-07	0.999845	0.999998	0.594396	Up	*	*	*	XP_020975623.1//protein SRG1 [Arachis ipaensis];XP_020975624.1//uncharacterized protein LOC110262507 [Arachis ipaensis]	PREDICTED: Arachis ipaensis uncharacterized LOC110262507 (LOC110262507), mRNA	LOC110262507	NA	GO:0046872//metal ion binding;GO:0016491//oxidoreductase activity	NA	K05278//flavonol synthase [EC:1.14.11.23];K05277//leucoanthocyanidin dioxygenase [EC:1.14.11.19];K05658//ATP-binding cassette, subfamily B (MDR/TAP), member 1 [EC:3.6.3.44]
107638316	1250	810.547	2099.07	1435.2	2235.97	2464.6	2220.89	1381.28	709.317	1.37278	0.639645	-0.150217	-0.961508	0.00104387	0.999845	0.999998	0.129879	Up	*	*	*	XP_020976021.1//zinc transporter 5 [Arachis ipaensis]	PREDICTED: Arachis ipaensis zinc transporter 5 (LOC107638316), mRNA	LOC107638316	GO:0016021//integral component of membrane	GO:0005385//zinc ion transmembrane transporter activity	NA	K14709//solute carrier family 39 (zinc transporter), member 1/2/3
107638534	3160	139.752	396.771	150.773	248.404	278.76	417.959	143.714	117.912	1.50544	0.720307	0.584339	-0.285496	0.0026411	0.999845	0.561059	0.951378	Up	*	*	*	XP_020976192.1//uncharacterized protein LOC107638534 isoform X2 [Arachis ipaensis];XP_016197346.2//uncharacterized protein LOC107638534 isoform X4 [Arachis ipaensis];XP_016197345.1//uncharacterized protein LOC107638534 isoform X1 [Arachis ipaensis]	PREDICTED: Arachis ipaensis uncharacterized LOC107638534 (LOC107638534), transcript variant X1, mRNA;PREDICTED: Arachis ipaensis uncharacterized LOC107638534 (LOC107638534), transcript variant X2, mRNA;PREDICTED: Arachis ipaensis uncharacterized LOC107638534 (LOC107638534), transcript variant X3, mRNA;PREDICTED: Arachis ipaensis uncharacterized LOC107638534 (LOC107638534), transcript variant X4, …	LOC107638534	GO:0005829//cytosol	GO:0008477//purine nucleosidase activity	GO:0006152//purine nucleoside catabolic process	K01240//uridine nucleosidase [EC:3.2.2.3]
107635654	2293	2119.03	6518.83	4044.49	3761.31	4175.03	6906.6	3933.69	1763.99	1.62121	-0.104721	0.726189	-1.15705	0.00761179	0.999845	0.480096	0.197746	Up	*	*	*	XP_020977905.1//heat shock 70 kDa protein 18 isoform X4 [Arachis ipaensis];XP_016194679.1//heat shock 70 kDa protein 18 isoform X1 [Arachis ipaensis];XP_020977907.1//heat shock 70 kDa protein 18-like [Arachis ipaensis];XP_020977902.1//heat shock 70 kDa protein 18 isoform X2 [Arachis ipaensis];XP_020977903.1//heat shock 70 kDa protein 18 isoform X3 [Arachis ipaensis]	PREDICTED: Arachis ipaensis heat shock 70 kDa protein 18 (LOC107635654), transcript variant X3, mRNA;PREDICTED: Arachis ipaensis heat shock 70 kDa protein 18 (LOC107635654), transcript variant X1, mRNA;PREDICTED: Arachis ipaensis heat shock 70 kDa protein 18 (LOC107635654), transcript variant X4, mRNA;PREDICTED: Arachis ipaensis heat shock 70 kDa protein 18 (LOC107635654), transcript variant X6, …	LOC107635654	NA	NA	NA	K03283//heat shock 70kDa protein 1/2/6/8
107642304	2382	9422.51	21082.3	7695.77	16113.5	18005.3	22044.2	7294.28	8311.24	1.16185	1.06613	0.291983	0.1883	0.000861528	0.300044	0.999998	0.951378	Up	*	*	*	XP_020978398.1//glycine-rich domain-containing protein 1 [Arachis ipaensis]	PREDICTED: Arachis ipaensis glycine-rich domain-containing protein 1 (LOC107642304), mRNA	LOC107642304	NA	NA	NA	K01180//endo-1,3(4)-beta-glucanase [EC:3.2.1.6];K05747//Wiskott-Aldrich syndrome protein;K21952//CASK-interacting protein
107496021	974	82.3153	338.296	153.259	352.163	390.281	359.486	143.981	68.6071	2.03905	1.20027	-0.118577	-1.06945	8.94613e-07	0.061681	0.999998	0.205666	Up	*	*	*	XP_020982576.1//NAD(P)H-dependent 6'-deoxychalcone synthase, partial [Arachis duranensis]	PREDICTED: Arachis duranensis NAD(P)H-dependent 6'-deoxychalcone synthase (LOC107496021), partial mRNA	LOC107496021	NA	NA	NA	K22374
107496160	5068	78.8871	247.966	434.84	283.119	293.259	265.038	435.153	75.878	1.65228	-0.619076	-0.145976	-2.51977	0.00142974	0.999845	0.999998	0.00289574	Up	*	*	Down	XP_020982634.1//LOW QUALITY PROTEIN: ABC transporter C family member 3-like [Arachis duranensis];XP_003545103.1//PREDICTED: ABC transporter C family member 3-like [Glycine max]	PREDICTED: Arachis duranensis ABC transporter C family member 3-like (LOC107496160), mRNA	LOC107496160	GO:0005774//vacuolar membrane;GO:0016021//integral component of membrane;GO:0000325//plant-type vacuole	GO:0005524//ATP binding;GO:0042626//ATPase activity, coupled to transmembrane movement of substances	GO:0055085//transmembrane transport	K05666//ATP-binding cassette, subfamily C (CFTR/MRP), member 2
107461527	1382	3209.82	8052.98	3537.59	7771.37	8613.45	8447.1	3364.34	2832.14	1.32703	1.1354	-0.0281351	-0.248433	4.6309e-05	0.101149	0.999998	0.951378	Up	*	*	*	XP_020984784.1//zinc transporter 1 [Arachis duranensis]	PREDICTED: Arachis duranensis zinc transporter 1 (LOC107461527), transcript variant X1, mRNA;PREDICTED: Arachis duranensis zinc transporter 1 (LOC107461527), transcript variant X2, misc_RNA	LOC107461527	GO:0016021//integral component of membrane	GO:0046873//metal ion transmembrane transporter activity	NA	K14709//solute carrier family 39 (zinc transporter), member 1/2/3
107462483	3457	117.509	326.704	791.04	427.102	445.9	352.317	787.416	110.887	1.47521	-0.88917	-0.339846	-2.82804	0.0338677	0.849868	0.999998	9.35711e-05	Up	*	*	Down	XP_020985150.1//G-type lectin S-receptor-like serine/threonine-protein kinase At4g27290 isoform X3 [Arachis duranensis];XP_020985149.1//G-type lectin S-receptor-like serine/threonine-protein kinase At4g27290 isoform X2 [Arachis duranensis];XP_016169246.2//G-type lectin S-receptor-like serine/threonine-protein kinase At4g27290 [Arachis ipaensis];XP_020985148.1//G-type lectin S-receptor-like serine…	PREDICTED: Arachis duranensis G-type lectin S-receptor-like serine/threonine-protein kinase At4g27290 (LOC107462483), transcript variant X3, mRNA;PREDICTED: Arachis duranensis G-type lectin S-receptor-like serine/threonine-protein kinase At4g27290 (LOC107462483), transcript variant X1, mRNA;PREDICTED: Arachis duranensis G-type lectin S-receptor-like serine/threonine-protein kinase At4g27290 (LOC1…	LOC107462483	NA	NA	NA	K04733//interleukin-1 receptor-associated kinase 4 [EC:2.7.11.1]
107466405	2251	607	1465.27	1097.28	1422.97	1563.8	1543.91	1066.26	537.032	1.2714	0.37497	-0.0184652	-0.989484	0.00116698	0.999845	0.999998	0.0680309	Up	*	*	*	XP_020986459.1//cellulose synthase-like protein G2 isoform X1 [Arachis duranensis];XP_020986460.1//cellulose synthase-like protein G2 isoform X2 [Arachis duranensis]	PREDICTED: Arachis duranensis cellulose synthase-like protein G2 (LOC107466405), transcript variant X3, mRNA;PREDICTED: Arachis duranensis cellulose synthase-like protein G2 (LOC107466405), transcript variant X1, mRNA;PREDICTED: Arachis duranensis cellulose synthase-like protein G2 (LOC107466405), transcript variant X2, mRNA	LOC107466405	NA	NA	NA	K10999//cellulose synthase A [EC:2.4.1.12]
107466561	991	101.969	378.229	179.34	387.785	430.8	406.93	167.208	81.3025	1.89114	1.11256	-0.0822377	-1.04027	0.00064501	0.203744	0.999998	0.31326	Up	*	*	*	XP_020986554.1//probable glutathione S-transferase isoform X1 [Arachis duranensis];XP_015941035.2//probable glutathione S-transferase isoform X2 [Arachis duranensis];XP_016176649.1//probable glutathione S-transferase isoform X1 [Arachis ipaensis]	PREDICTED: Arachis duranensis probable glutathione S-transferase (LOC107466561), transcript variant X1, mRNA;PREDICTED: Arachis duranensis probable glutathione S-transferase (LOC107466561), transcript variant X2, mRNA	LOC107466561	NA	NA	NA	K00799//glutathione S-transferase [EC:2.5.1.18]
110272395	1118	145.266	451.805	422.099	393.769	429.894	486.986	410.237	123.52	1.63701	-0.100233	0.1799	-1.73172	0.0131921	0.999845	0.999998	0.0366692	Up	*	*	Down	XP_020988361.1//sufE-like protein 2, chloroplastic [Arachis duranensis]	PREDICTED: Arachis duranensis sufE-like protein 2, chloroplastic (LOC110272395), mRNA	LOC110272395	GO:0009507//chloroplast	GO:0008047//enzyme activator activity	GO:0051176//positive regulation of sulfur metabolic process	K03517//quinolinate synthase [EC:2.5.1.72]
107469156	649	59.9465	226.36	201.993	170.822	185.842	240.896	197.963	51.8859	1.91687	-0.241807	0.374338	-1.93182	7.04397e-05	0.999845	0.999998	0.0102434	Up	*	*	Down	XP_020988363.1//uncharacterized protein LOC107469156 isoform X2 [Arachis duranensis];XP_020988362.1//uncharacterized protein LOC107469156 isoform X1 [Arachis duranensis];XP_020988364.1//uncharacterized protein LOC107469156 isoform X3 [Arachis duranensis]	PREDICTED: Arachis duranensis uncharacterized LOC107469156 (LOC107469156), transcript variant X2, mRNA;PREDICTED: Arachis duranensis uncharacterized LOC107469156 (LOC107469156), transcript variant X3, mRNA;PREDICTED: Arachis duranensis uncharacterized LOC107469156 (LOC107469156), transcript variant X1, mRNA	LOC107469156	NA	NA	NA	NA
107471605	1871	9.04482	115.366	37.6745	66.4272	82.0037	122.301	29.1563	4.42009	3.67299	0.818186	0.576673	-2.72166	5.2652e-09	0.999845	0.999998	0.0616527	Up	*	*	*	XP_020989110.1//B3 domain-containing protein LOC_Os12g40080 [Arachis duranensis]	PREDICTED: Arachis duranensis B3 domain-containing protein LOC_Os12g40080 (LOC107471605), mRNA	LOC107471605	NA	NA	NA	NA
107475045	1334	410.687	1506.85	682.966	846.817	945.881	1588.88	657.328	339.043	1.87542	0.310238	0.748279	-0.955146	5.58696e-05	0.999845	0.237345	0.306851	Up	*	*	*	XP_020991255.1//NADPH-dependent aldo-keto reductase, chloroplastic isoform X2 [Arachis duranensis];XP_015950182.1//NADPH-dependent aldo-keto reductase, chloroplastic isoform X1 [Arachis duranensis]	PREDICTED: Arachis duranensis NADPH-dependent aldo-keto reductase, chloroplastic (LOC107475045), transcript variant X2, mRNA;PREDICTED: Arachis duranensis NADPH-dependent aldo-keto reductase, chloroplastic (LOC107475045), transcript variant X1, mRNA	LOC107475045	NA	NA	NA	K00002//alcohol dehydrogenase (NADP+) [EC:1.1.1.2]
107478545	1457	8.12922	59.3104	7.73706	18.1476	26.526	63.1547	4.99801	2.14118	2.8671	1.22992	1.25148	-1.22295	0.00024041	0.999845	0.565024	0.780888	Up	*	*	*	XP_020992422.1//endochitinase-like [Arachis duranensis]	PREDICTED: Arachis duranensis endochitinase-like (LOC107478545), mRNA	LOC107478545	NA	NA	NA	K01183//chitinase [EC:3.2.1.14]
107482454	1350	1392.92	3721.99	2558.36	4739.32	5232.78	3917.55	2435.56	1242.92	1.41796	0.889461	-0.417626	-0.970524	8.94613e-07	0.474371	0.861185	0.0964152	Up	*	*	*	XP_020995339.1//zinc transporter 1 isoform X2 [Arachis duranensis];XP_015958434.1//zinc transporter 5 isoform X1 [Arachis duranensis]	PREDICTED: Arachis duranensis zinc transporter 5 (LOC107482454), transcript variant X1, mRNA;PREDICTED: Arachis duranensis zinc transporter 5 (LOC107482454), transcript variant X2, mRNA	LOC107482454	GO:0016021//integral component of membrane	GO:0005385//zinc ion transmembrane transporter activity	NA	K14709//solute carrier family 39 (zinc transporter), member 1/2/3
107485259	1693	162.906	463.929	217.196	424.53	478.39	490.512	198.023	140.708	1.50986	0.966867	0.0360994	-0.49296	0.000689967	0.871621	0.999998	0.920965	Up	*	*	*	XP_020995702.1//nudix hydrolase 8 isoform X2 [Arachis duranensis];XP_015961261.1//nudix hydrolase 8 isoform X1 [Arachis duranensis]	PREDICTED: Arachis duranensis nudix hydrolase 8 (LOC107485259), transcript variant X1, mRNA;PREDICTED: Arachis duranensis nudix hydrolase 8 (LOC107485259), transcript variant X2, mRNA	LOC107485259	NA	NA	NA	K16911//ATP-dependent RNA helicase DDX21 [EC:3.6.4.13];K22763
107486714	2449	14.6817	78.9812	39.082	35.2997	40.7787	85.7212	34.4314	10.9669	2.42749	-0.146849	1.07184	-1.65057	0.00376999	0.999845	0.671032	0.557385	Up	*	*	*	XP_020996802.1//protein NRT1/ PTR FAMILY 7.3 isoform X1 [Arachis duranensis]	PREDICTED: Arachis duranensis protein NRT1/ PTR FAMILY 7.3 (LOC107486714), transcript variant X1, mRNA;PREDICTED: Arachis duranensis protein NRT1/ PTR FAMILY 7.3 (LOC107486714), transcript variant X3, mRNA;PREDICTED: Arachis duranensis protein NRT1/ PTR FAMILY 7.3 (LOC107486714), transcript variant X2, mRNA	LOC107486714	NA	NA	NA	K14638//solute carrier family 15 (peptide/histidine transporter), member 3/4
107490158	957	16.8713	138.97	46.6824	101.163	118.004	149.547	39.7594	9.09511	3.04213	1.11573	0.34176	-2.12813	1.76074e-06	0.821923	0.999998	0.0620788	Up	*	*	*	XP_020998644.1//LOW QUALITY PROTEIN: probable caffeoyl-CoA O-methyltransferase At4g26220 [Arachis duranensis]	PREDICTED: Arachis duranensis probable caffeoyl-CoA O-methyltransferase At4g26220 (LOC107490158), mRNA	LOC107490158	NA	GO:0008171//O-methyltransferase activity	NA	K00588//caffeoyl-CoA O-methyltransferase [EC:2.1.1.104]
107491104	2519	99.5714	380.911	689.108	524.744	544.919	419.835	685.765	92.7704	1.93565	-0.393117	-0.376219	-2.88598	0.00387322	0.999845	0.999998	0.00210541	Up	*	*	Down	XP_020999233.1//heat shock protein 83 isoform X2 [Arachis duranensis];XP_015967353.1//heat shock protein 83 isoform X1 [Arachis duranensis]	PREDICTED: Arachis duranensis heat shock protein 83 (LOC107491104), transcript variant X1, mRNA;PREDICTED: Arachis duranensis heat shock protein 83 (LOC107491104), transcript variant X2, mRNA	LOC107491104	NA	GO:0005524//ATP binding;GO:0051082//unfolded protein binding	GO:0006457//protein folding;GO:0006950//response to stress	K04079//molecular chaperone HtpG
107611582	1028	1525.79	318.695	18963.1	1415.23	1168.59	307.373	18841	1603.4	-2.25931	-3.74409	-1.9267	-3.55466	2.85624e-07	1.53351e-11	7.76857e-05	6.52565e-12	Down	Down	Down	Down	XP_016168979.1//DNA-directed RNA polymerase I subunit 2-like [Arachis ipaensis];XP_016170997.1//mannose-specific lectin alpha chain [Arachis ipaensis]	PREDICTED: Arachis ipaensis DNA-directed RNA polymerase I subunit 2-like (LOC107611582), mRNA	LOC107611582	NA	NA	NA	K04733//interleukin-1 receptor-associated kinase 4 [EC:2.7.11.1];K03002//DNA-directed RNA polymerase I subunit RPA2 [EC:2.7.7.6]
107613492	1030	1501.38	308.031	18645.1	1411.84	1163.09	297.431	18527.7	1577.87	-2.28514	-3.72315	-1.96734	-3.55363	1.77824e-07	2.92742e-11	5.29688e-05	7.10506e-12	Down	Down	Down	Down	XP_016170997.1//mannose-specific lectin alpha chain [Arachis ipaensis]	PREDICTED: Arachis ipaensis mannose-specific lectin alpha chain (LOC107613492), mRNA	LOC107613492	NA	NA	NA	K04733//interleukin-1 receptor-associated kinase 4 [EC:2.7.11.1]
107637984	319	35.724	6.79228	231.435	8.38053	3.45755	2.53681	229.307	40.4133	-2.39493	-4.78742	-0.446734	-2.50438	0.00921697	5.13026e-12	0.999998	1.52526e-05	Down	Down	*	Down	NA	PREDICTED: Arachis ipaensis uncharacterized LOC107637984 (LOC107637984), ncRNA	LOC107637984	NA	NA	NA	NA
107617733	621	192.775	58.0168	915.571	113.697	103.428	51.4886	905.871	201.615	-1.73238	-3.00948	-1.00631	-2.1677	0.0223778	8.28636e-09	0.377103	0.00165298	Down	Down	*	Down	NA	PREDICTED: Arachis ipaensis uncharacterized LOC107617733 (LOC107617733), ncRNA	LOC107617733	NA	NA	NA	NA
107463750	419	89.607	23.6049	557.688	53.237	47.6502	20.0656	551.471	94.6428	-1.92453	-3.38896	-1.24775	-2.54272	0.0144181	3.56527e-13	0.328266	1.0348e-05	Down	Down	*	Down	NA	PREDICTED: Arachis duranensis uncharacterized LOC107463750 (LOC107463750), ncRNA	LOC107463750	NA	NA	NA	NA
107459624	1910	358.472	25.0314	1648.65	15.7539	10.3157	12.1015	1602.67	375.605	-3.84005	-6.70943	0.230334	-2.09319	2.59819e-12	5.30034e-39	0.999998	0.00973844	Down	Down	*	Down	XP_015933346.2//geraniol 8-hydroxylase [Arachis duranensis]	PREDICTED: Arachis duranensis geraniol 8-hydroxylase (LOC107459624), mRNA	LOC107459624	NA	NA	NA	K20556//cytochrome P450 family 76 subfamily C
BGI_novel_G003860	621	109.82	30.6966	438.018	46.9382	43.0479	26.1142	434.174	111.3	-1.83898	-3.22216	-0.72111	-1.96382	0.0197745	1.13542e-12	0.999998	0.000234093	Down	Down	*	Down	XP_015938092.1//uncharacterized protein LOC107463748 [Arachis duranensis]	NA	NA	NA	NA	NA	NA
107466342	1612	206.648	48.4632	191.411	53.3091	52.7718	40.2498	192.744	196.374	-2.09222	-1.84422	-0.390784	0.0269168	0.000580798	0.00346342	0.999998	0.99649	Down	Down	*	*	XP_015940797.1//WAT1-related protein At5g07050 isoform X2 [Arachis duranensis];XP_020986400.1//WAT1-related protein At5g07050 isoform X3 [Arachis duranensis];XP_015940796.1//WAT1-related protein At5g07050 isoform X1 [Arachis duranensis]	PREDICTED: Arachis duranensis WAT1-related protein At5g07050 (LOC107466342), transcript variant X2, mRNA;PREDICTED: Arachis duranensis WAT1-related protein At5g07050 (LOC107466342), transcript variant X3, mRNA;PREDICTED: Arachis duranensis WAT1-related protein At5g07050 (LOC107466342), transcript variant X1, mRNA	LOC107466342	NA	NA	NA	K17500//integrin-linked kinase-associated serine/threonine phosphatase 2C [EC:3.1.3.16];K07874//Ras-related protein Rab-1A
107466728	884	527.32	13.2789	6139.3	11.9045	6.60019	4.34971	5989.14	568.878	-5.31147	-9.01042	-0.601586	-3.39616	7.29216e-24	7.36256e-96	0.999998	3.9711e-08	Down	Down	*	Down	XP_015941224.1//mannose-specific lectin alpha chain-like [Arachis duranensis]	PREDICTED: Arachis duranensis mannose-specific lectin alpha chain-like (LOC107466728), mRNA	LOC107466728	NA	NA	NA	K04733//interleukin-1 receptor-associated kinase 4 [EC:2.7.11.1]
107489950	893	1432.35	521.413	1958.48	332.39	196.565	478.705	2059.47	1401.67	-1.45789	-2.55879	1.28413	-0.555131	0.00921697	0.0368023	0.15121	0.951378	Down	Down	*	*	XP_015966199.1//kunitz trypsin inhibitor 2 [Arachis duranensis]	PREDICTED: Arachis duranensis kunitz trypsin inhibitor 2 (LOC107489950), mRNA	LOC107489950	NA	NA	NA	NA
107491040	697	443.37	199.039	801.234	264.107	274.91	199.134	795.943	415.313	-1.15546	-1.6011	-0.465222	-0.938467	0.0225671	0.00110914	0.926107	0.101961	Down	Down	*	*	XP_015967301.1//heavy metal-associated isoprenylated plant protein 22-like [Arachis duranensis]	PREDICTED: Arachis duranensis heavy metal-associated isoprenylated plant protein 22-like (LOC107491040), mRNA	LOC107491040	GO:0005737//cytoplasm	GO:0046872//metal ion binding;GO:0046914//transition metal ion binding	GO:0030001//metal ion transport;GO:0046916//cellular transition metal ion homeostasis	K07213//copper chaperone;K10752//histone-binding protein RBBP4
107613493	1036	5380.9	1289.51	28643.3	909.531	579.215	1047.33	28059.7	5897.39	-2.06102	-4.97693	0.854544	-2.25035	0.000627968	1.14297e-14	0.516134	0.00993859	Down	Down	*	Down	XP_016170998.1//mannose-specific lectin alpha chain [Arachis ipaensis]	PREDICTED: Arachis ipaensis mannose-specific lectin alpha chain (LOC107613493), mRNA	LOC107613493	NA	NA	NA	K04733//interleukin-1 receptor-associated kinase 4 [EC:2.7.11.1]
107617010	1057	101.382	9.77395	804.263	5.89314	1.99416	1.99486	781.442	118.998	-3.37471	-7.09249	0.000509793	-2.7152	1.2095e-06	8.00887e-30	0.999998	0.00104002	Down	Down	*	Down	XP_016174329.1//concanavalin-Br-like [Arachis ipaensis]	PREDICTED: Arachis ipaensis concanavalin-Br-like (LOC107617010), mRNA	LOC107617010	NA	NA	NA	K04733//interleukin-1 receptor-associated kinase 4 [EC:2.7.11.1]
107635533	597	992.807	285.387	3693.8	671.936	600.763	280.898	3701.73	971.618	-1.79859	-2.45871	-1.09675	-1.92974	4.63745e-05	0.000371892	0.180623	0.000497019	Down	Down	*	Down	XP_016194512.1//uncharacterized protein LOC107635533 [Arachis ipaensis]	PREDICTED: Arachis ipaensis uncharacterized LOC107635533 (LOC107635533), mRNA	LOC107635533	NA	NA	NA	NA
107642199	1830	68.5303	4.75545	309.942	5.12654	1.10706	0.86829	305.668	70.8264	-3.84909	-5.91787	-0.350489	-2.10961	8.95259e-09	7.46974e-19	0.999998	0.000343839	Down	Down	*	Down	XP_016200988.1//secoisolariciresinol dehydrogenase-like [Arachis ipaensis]	PREDICTED: Arachis ipaensis secoisolariciresinol dehydrogenase-like (LOC107642199), mRNA	LOC107642199	NA	NA	NA	K09841//xanthoxin dehydrogenase [EC:1.1.1.288]
107644609	882	1631.47	528	2124.95	325.604	189.726	451.009	2230.83	1607.43	-1.62756	-2.70624	1.24924	-0.472822	0.0175814	0.0204296	0.262174	0.951378	Down	Down	*	*	XP_016203983.1//kunitz trypsin inhibitor 2 [Arachis ipaensis]	PREDICTED: Arachis ipaensis kunitz trypsin inhibitor 2 (LOC107644609), mRNA	LOC107644609	NA	NA	NA	NA
BGI_novel_G001587	739	1701.15	65.2478	19660.1	70.5065	57.6727	29.4548	19069.9	1929.56	-4.70444	-8.1233	-0.969384	-3.30495	1.88536e-19	2.08794e-128	0.639038	4.83881e-06	Down	Down	*	Down	XP_020987335.1//mannose-specific lectin alpha chain-like [Arachis duranensis]	NA	NA	NA	NA	NA	K04733//interleukin-1 receptor-associated kinase 4 [EC:2.7.11.1]
107465718	1174	3135.57	364.483	35901.8	269.238	251.534	253.415	34904.4	3519.9	-3.1048	-7.05903	0.0107519	-3.3098	1.90343e-09	4.40205e-131	0.999998	8.85005e-07	Down	Down	*	Down	XP_020987773.1//uncharacterized protein LOC107465718 isoform X1 [Arachis duranensis];XP_016170997.1//mannose-specific lectin alpha chain [Arachis ipaensis];XP_020987775.1//uncharacterized protein LOC107465718 isoform X2 [Arachis duranensis]	PREDICTED: Arachis duranensis uncharacterized LOC107465718 (LOC107465718), transcript variant X5, misc_RNA;PREDICTED: Arachis duranensis uncharacterized LOC107465718 (LOC107465718), transcript variant X6, misc_RNA;PREDICTED: Arachis duranensis uncharacterized LOC107465718 (LOC107465718), transcript variant X4, misc_RNA;PREDICTED: Arachis duranensis uncharacterized LOC107465718 (LOC107465718), tra…	LOC107465718	NA	NA	NA	K04733//interleukin-1 receptor-associated kinase 4 [EC:2.7.11.1]
107486500	1017	149.572	37.0142	782.373	36.7866	31.6862	30.5494	768.222	152.133	-2.01469	-4.4106	-0.0527082	-2.33619	0.00126883	2.32207e-21	0.999998	1.42147e-05	Down	Down	*	Down	XP_020996899.1//probable disease resistance protein At4g27220 isoform X2 [Arachis duranensis];XP_020996900.1//probable disease resistance protein At4g27220 isoform X3 [Arachis duranensis];XP_020996894.1//probable disease resistance protein At5g43730 isoform X1 [Arachis duranensis];XP_020996898.1//probable disease resistance protein At4g27220 isoform X1 [Arachis duranensis]	PREDICTED: Arachis duranensis probable disease resistance protein At4g27220 (LOC107486500), transcript variant X3, mRNA;PREDICTED: Arachis duranensis probable disease resistance protein At4g27220 (LOC107486500), transcript variant X1, mRNA;PREDICTED: Arachis duranensis probable disease resistance protein At4g27220 (LOC107486500), transcript variant X2, mRNA	LOC107486500	NA	NA	NA	K08596//sentrin-specific protease 7 [EC:3.4.22.68];K13459//disease resistance protein RPS2
107489698	1606	49.1572	4.73352	209.516	5.87106	1.43088	1.06962	207.535	52.1551	-3.37642	-5.1573	-0.419804	-1.99247	3.18414e-06	5.64919e-13	0.999998	0.00172185	Down	Down	*	Down	XP_020998499.1//secoisolariciresinol dehydrogenase-like isoform X1 [Arachis duranensis];XP_015965938.2//secoisolariciresinol dehydrogenase-like isoform X2 [Arachis duranensis]	PREDICTED: Arachis duranensis secoisolariciresinol dehydrogenase-like (LOC107489698), transcript variant X1, mRNA;PREDICTED: Arachis duranensis secoisolariciresinol dehydrogenase-like (LOC107489698), transcript variant X2, mRNA	LOC107489698	NA	GO:0016491//oxidoreductase activity	NA	K09841//xanthoxin dehydrogenase [EC:1.1.1.288]
BGI_novel_G000585	941	66.9693	4.71114	39.5717	30.6109	#N/A	#N/A	68.5627	66.8426	-3.82935	-0.370424	#N/A	-0.0366557	1.08623e-08	0.999845	#N/A	0.99808	Down	*	#N/A	*	XP_015956925.1//uncharacterized protein LOC107481217 isoform X1 [Arachis duranensis]	NA	NA	GO:0016021//integral component of membrane	GO:0008270//zinc ion binding	NA	K10661//E3 ubiquitin-protein ligase MARCH6 [EC:2.3.2.27]
BGI_novel_G000534	4012	95.2379	5.4981	52.283	40.4353	#N/A	#N/A	92.2543	91.7476	-4.11453	-0.370725	#N/A	-0.00794509	2.93713e-10	0.999845	#N/A	0.998975	Down	*	#N/A	*	XP_016170047.1//serine carboxypeptidase-like [Arachis ipaensis]	NA	NA	NA	NA	NA	K16298//serine carboxypeptidase-like clade IV [EC:3.4.16.-]
107483507	625	32.3125	4.44141	12.1436	4.95278	#N/A	#N/A	19.4106	30.6217	-2.863	-1.29389	#N/A	0.657709	0.000390988	0.999845	#N/A	0.951378	Down	*	#N/A	*	XP_020963322.1//uncharacterized protein LOC110264970 [Arachis ipaensis]	PREDICTED: Arachis duranensis uncharacterized LOC107483507 (LOC107483507), ncRNA	LOC107483507	NA	NA	NA	NA
BGI_novel_G002230	2545	30.6652	4.37908	15.6183	6.27357	#N/A	#N/A	23.667	30.0622	-2.8079	-1.31587	#N/A	0.345074	0.000611099	0.982553	#N/A	0.954476	Down	*	#N/A	*	XP_020981881.1//LOW QUALITY PROTEIN: myosin-11-like [Arachis duranensis]	NA	NA	NA	NA	NA	K10357//myosin V
107617396	1101	4708.64	1658.37	213.736	171.497	217.204	1462.95	297.553	4391.01	-1.50554	-0.317644	2.75175	3.88334	0.0426	0.999845	1.32195e-07	1.02313e-06	Down	*	Up	Up	XP_016174639.1//alpha-methyl-mannoside-specific lectin [Arachis ipaensis]	PREDICTED: Arachis ipaensis alpha-methyl-mannoside-specific lectin (LOC107617396), mRNA	LOC107617396	NA	NA	NA	K04733//interleukin-1 receptor-associated kinase 4 [EC:2.7.11.1]
107645956	2057	720.713	300.21	921.506	940.753	1005.99	320.579	902.664	671.236	-1.26345	0.0298227	-1.64986	-0.42737	0.00531016	0.999845	0.00331189	0.821802	Down	*	Down	*	CBI31651.3//unnamed protein product, partial [Vitis vinifera];XP_016205604.1//laccase-2 [Arachis ipaensis]	PREDICTED: Arachis ipaensis laccase-2 (LOC107645956), mRNA	LOC107645956	GO:0048046//apoplast	GO:0016722//oxidoreductase activity, oxidizing metal ions;GO:0052716//hydroquinone:oxygen oxidoreductase activity;GO:0005507//copper ion binding	GO:0046274//lignin catabolic process	K05909//laccase [EC:1.10.3.2]
107471588	2062	73.2763	4.59151	29.8649	29.3557	28.0865	3.57552	36.8224	64.1181	-3.99631	-0.0248061	-2.97365	0.800146	1.12428e-09	0.999845	0.0039354	0.941042	Down	*	Down	*	XP_015946567.1//4-coumarate--CoA ligase-like 9 isoform X2 [Arachis duranensis];XP_020989872.1//4-coumarate--CoA ligase-like 9 isoform X1 [Arachis duranensis]	PREDICTED: Arachis duranensis 4-coumarate--CoA ligase-like 9 (LOC107471588), transcript variant X2, mRNA;PREDICTED: Arachis duranensis 4-coumarate--CoA ligase-like 9 (LOC107471588), transcript variant X1, mRNA	LOC107471588	NA	NA	NA	K10526//OPC-8:0 CoA ligase 1 [EC:6.2.1.-]
107492929	767	21.6416	4.68455	15.4773	20.0145	19.9885	2.38454	15.4814	23.2059	-2.20783	0.370898	-3.06739	0.58395	0.0308468	0.999845	0.00221841	0.95037	Down	*	Down	*	XP_015969361.1//uncharacterized protein LOC107492821 [Arachis duranensis]	PREDICTED: Arachis duranensis uncharacterized LOC107492929 (LOC107492929), mRNA	LOC107492929	NA	NA	NA	NA
BGI_novel_G000951	1340	48.6489	5.17792	56.1759	40.6755	34.2785	5.25359	59.459	49.5317	-3.23196	-0.465791	-2.70593	-0.263543	1.59671e-05	0.999845	0.0139755	0.951378	Down	*	Down	*	XP_016171788.1//uncharacterized protein LOC107614076 [Arachis ipaensis]	NA	NA	NA	NA	NA	K01369//legumain [EC:3.4.22.34];K01051//pectinesterase [EC:3.1.1.11]
107629038	819	37.3664	8.44706	92.1194	158.156	172.405	6.87186	87.3349	39.4404	-2.14522	0.779773	-4.64896	-1.14688	0.0247781	0.744619	1.12428e-16	0.216149	Down	*	Down	*	XP_016187206.1//18.5 kDa class I heat shock protein [Arachis ipaensis]	PREDICTED: Arachis ipaensis 18.5 kDa class I heat shock protein (LOC107629038), mRNA	LOC107629038	NA	NA	GO:0009644//response to high light intensity;GO:0042542//response to hydrogen peroxide;GO:0009408//response to heat	K13993//HSP20 family protein
BGI_novel_G003245	3395	36.5793	6.21906	238.52	91.1109	77.6513	3.08315	243.125	50.1912	-2.55626	-1.38841	-4.65453	-2.27619	0.00374622	0.659996	5.72255e-09	0.0596949	Down	*	Down	*	XP_020974901.1//protein BONZAI 1 isoform X2 [Arachis ipaensis]	NA	NA	NA	NA	NA	K16297//serine carboxypeptidase-like clade II [EC:3.4.16.-]
107474776	1286	107.163	19.2914	265.553	208.48	220.878	15.5415	259.446	109.022	-2.47378	-0.349092	-3.82905	-1.25082	0.000985447	0.999845	2.19327e-11	0.109966	Down	*	Down	*	XP_020991240.1//uncharacterized protein LOC110277907 [Arachis duranensis]	PREDICTED: Arachis duranensis uncharacterized LOC107474776 (LOC107474776), ncRNA	LOC107474776	NA	NA	NA	NA
110278500	315	44.8832	5.16162	87.5003	105.113	113.1	3.08806	84.5208	46.0749	-3.12028	0.264578	-5.19475	-0.875326	2.85103e-05	0.999845	1.01332e-13	0.445903	Down	*	Down	*	XP_020992418.1//putative lipid-transfer protein DIR1 [Arachis duranensis]	PREDICTED: Arachis duranensis putative lipid-transfer protein DIR1 (LOC110278500), mRNA	LOC110278500	GO:0016021//integral component of membrane	NA	NA	NA
107480700	1561	27.5734	5.30356	42.5464	22.5998	18.9449	2.40288	43.3625	31.2114	-2.37824	-0.912725	-2.97897	-0.474373	0.0117233	0.999845	0.00359714	0.951378	Down	*	Down	*	XP_020994672.1//uncharacterized protein LOC107480700 [Arachis duranensis]	PREDICTED: Arachis duranensis uncharacterized LOC107480700 (LOC107480700), mRNA	LOC107480700	NA	NA	NA	K04733//interleukin-1 receptor-associated kinase 4 [EC:2.7.11.1];K11866//STAM-binding protein [EC:3.4.19.12];K04730//interleukin-1 receptor-associated kinase 1 [EC:2.7.11.1];K10398//kinesin family member 11;K20799//BRISC complex subunit Abro1
107487975	3752	96.8955	29.326	290.095	264.191	283.419	28.5235	283.982	97.4955	-1.72425	-0.134947	-3.31271	-1.54239	0.0280468	0.999845	2.29832e-15	0.0256659	Down	*	Down	Down	XP_020997821.1//nucleolar protein 6 isoform X2 [Arachis duranensis];XP_020216075.1//nucleolar protein 6 [Cajanus cajan];XP_020997825.1//nucleolar protein 6 isoform X6 [Arachis duranensis];XP_020997823.1//nucleolar protein 6 isoform X4 [Arachis duranensis];XP_020979257.1//nucleolar protein 6 [Arachis ipaensis];XP_020997824.1//nucleolar protein 6 isoform X5 [Arachis duranensis]	PREDICTED: Arachis duranensis nucleolar protein 6 (LOC107487975), transcript variant X4, mRNA;PREDICTED: Arachis duranensis nucleolar protein 6 (LOC107487975), transcript variant X1, mRNA;PREDICTED: Arachis duranensis nucleolar protein 6 (LOC107487975), transcript variant X6, mRNA;PREDICTED: Arachis duranensis nucleolar protein 6 (LOC107487975), transcript variant X5, mRNA;PREDICTED: Arachis dura…	LOC107487975	NA	NA	NA	K14544//U3 small nucleolar RNA-associated protein 22
107614450	702	125.846	27.8652	20.7404	22.899	24.7828	21.5869	22.9667	118.268	-2.17512	0.14284	-0.199186	2.36444	0.00102261	0.999845	0.999998	0.00487428	Down	*	*	Up	NA	PREDICTED: Arachis ipaensis uncharacterized LOC107614450 (LOC107614450), ncRNA	LOC107614450	NA	NA	NA	NA
107464749	2940	4679.38	2072.9	1346.57	1554	1719.16	2031.25	1366.36	4299.62	-1.17467	0.206697	0.240665	1.65387	0.0358801	0.999845	0.999998	0.00221988	Down	*	*	Up	XP_007135506.1//hypothetical protein PHAVU_010G134900g [Phaseolus vulgaris]	PREDICTED: Arachis duranensis linoleate 9S-lipoxygenase 1 (LOC107464749), mRNA	LOC107464749	NA	GO:0016702//oxidoreductase activity, acting on single donors with incorporation of molecular oxygen, incorporation of two atoms of oxygen;GO:0046872//metal ion binding	GO:0031408//oxylipin biosynthetic process	K15718//linoleate 9S-lipoxygenase [EC:1.13.11.58]
110267544	544	65.8656	8.06488	6.47812	5.94015	4.25763	2.23722	12.459	61.3064	-3.0298	-0.125074	-0.928342	2.29885	9.17e-05	0.999845	0.999998	0.176216	Down	*	*	*	XP_015951546.1//60S ribosomal protein L7-2 isoform X1 [Arachis duranensis];XP_016204079.1//60S ribosomal protein L7-2 isoform X1 [Arachis ipaensis]	PREDICTED: Arachis ipaensis uncharacterized LOC110267544 (LOC110267544), ncRNA	LOC110267544	NA	NA	NA	K02937//large subunit ribosomal protein L7e
107476912	549	1273.66	552.526	192.772	234.764	267.841	535.431	198.282	1170.99	-1.20486	0.284315	0.999323	2.56211	0.0190481	0.999845	0.178852	7.91355e-09	Down	*	*	Up	XP_015952346.1//defensin Ec-AMP-D2 [Arachis duranensis]	PREDICTED: Arachis duranensis defensin Ec-AMP-D2 (LOC107476912), mRNA	LOC107476912	NA	NA	NA	NA
BGI_novel_G003419	2588	53.6079	9.44346	73.2422	78.6955	54.7713	43.5025	60.3117	57.8921	-2.50506	0.103605	-0.332321	-0.0590717	0.00515978	0.999845	0.999998	0.995182	Down	*	*	*	XP_015968565.1//cation/calcium exchanger 5 [Arachis duranensis]	NA	NA	NA	NA	NA	K13754//solute carrier family 24 (sodium/potassium/calcium exchanger), member 6;K12822//RNA-binding protein 25
107606171	887	428.09	156.334	294.439	199.164	212.385	150.584	295.251	397.601	-1.45328	-0.564013	-0.496115	0.429379	0.00921697	0.999845	0.999998	0.829313	Down	*	*	*	XP_016163658.1//blue copper protein [Arachis ipaensis]	PREDICTED: Arachis ipaensis blue copper protein (LOC107606171), mRNA	LOC107606171	GO:0016021//integral component of membrane	GO:0009055//electron transfer activity	NA	NA
107609107	1748	211.42	51.0712	383.453	133.145	107.286	51.906	398.216	205.114	-2.04953	-1.52605	-1.04749	-0.957128	2.6689e-05	0.507469	0.783797	0.439551	Down	*	*	*	XP_016166430.1//uncharacterized protein LOC107609107 isoform X2 [Arachis ipaensis];XP_016166428.1//NAD(P)H-dependent 6'-deoxychalcone synthase isoform X1 [Arachis ipaensis]	PREDICTED: Arachis ipaensis NAD(P)H-dependent 6'-deoxychalcone synthase (LOC107609107), transcript variant X1, mRNA;PREDICTED: Arachis ipaensis NAD(P)H-dependent 6'-deoxychalcone synthase (LOC107609107), transcript variant X2, mRNA	LOC107609107	NA	GO:0016491//oxidoreductase activity	NA	K22374
107621732	2113	30.335	6.29239	15.3205	15.9204	15.0818	3.8502	16.4222	30.8138	-2.2693	0.0554187	-1.9698	0.907933	0.0200456	0.999845	0.167649	0.804354	Down	*	*	*	XP_016179231.1//uncharacterized protein LOC107621732 [Arachis ipaensis]	PREDICTED: Arachis ipaensis uncharacterized LOC107621732 (LOC107621732), mRNA	LOC107621732	GO:0016021//integral component of membrane	NA	NA	NA
107624315	1775	42.2558	10.2621	24.0951	14.2148	12.5581	7.3831	25.8624	41.7853	-2.04182	-0.761343	-0.766325	0.692138	0.0299092	0.999845	0.999998	0.776389	Down	*	*	*	XP_016182299.1//carotenoid 9,10(9',10')-cleavage dioxygenase-like isoform X2 [Arachis ipaensis];XP_016182298.1//carotenoid 9,10(9',10')-cleavage dioxygenase 1-like isoform X1 [Arachis ipaensis]	PREDICTED: Arachis ipaensis carotenoid 9,10(9',10')-cleavage dioxygenase 1-like (LOC107624315), transcript variant X2, mRNA;PREDICTED: Arachis ipaensis carotenoid 9,10(9',10')-cleavage dioxygenase 1-like (LOC107624315), transcript variant X1, mRNA	LOC107624315	NA	NA	NA	K00465;K11159//carotenoid cleavage dioxygenase
107612956	3390	1024.48	278.83	955.755	602.047	538.56	319.287	992.03	961.935	-1.87744	-0.666764	-0.754252	-0.0444435	0.000132783	0.999845	0.999998	0.99158	Down	*	*	*	XP_016183472.1//uncharacterized protein LOC107625362 [Arachis ipaensis]	PREDICTED: Arachis ipaensis uncharacterized LOC107612956 (LOC107612956), mRNA	LOC107612956	NA	NA	NA	K20478//golgin subfamily B member 1
107645383	834	219.339	57.203	262.655	93.3021	89.0473	51.9393	265.729	209.66	-1.939	-1.49319	-0.777747	-0.341901	0.000545632	0.190015	0.803731	0.951378	Down	*	*	*	XP_016204882.1//dirigent protein 22 [Arachis ipaensis]	PREDICTED: Arachis ipaensis dirigent protein 22 (LOC107645383), mRNA	LOC107645383	GO:0048046//apoplast	GO:0016853//isomerase activity	NA	K01870//isoleucyl-tRNA synthetase [EC:6.1.1.5];K19027//zinc finger FYVE domain-containing protein 26
107645856	889	2408.49	960.916	2081.07	1307.23	1397.16	928.183	2072.84	2242.96	-1.32565	-0.670806	-0.590018	0.113797	0.0383111	0.837447	0.588163	0.968892	Down	*	*	*	XP_016205468.1//superoxide dismutase [Cu-Zn] [Arachis ipaensis]	PREDICTED: Arachis ipaensis superoxide dismutase [Cu-Zn] (LOC107645856), transcript variant X3, mRNA;PREDICTED: Arachis ipaensis superoxide dismutase [Cu-Zn] (LOC107645856), transcript variant X1, mRNA;PREDICTED: Arachis ipaensis superoxide dismutase [Cu-Zn] (LOC107645856), transcript variant X2, mRNA	LOC107645856	NA	GO:0004784//superoxide dismutase activity;GO:0046872//metal ion binding	NA	K04565//superoxide dismutase, Cu-Zn family [EC:1.15.1.1]
107625856	1334	27.2778	5.08164	0.216653	0.234951	0.495551	0.495819	1.32644	27.666	-2.42436	0.116972	0.000781985	4.38248	0.00857828	0.999845	0.999998	0.000595897	Down	*	*	Up	XP_016205769.1//dof zinc finger protein DOF2.5 isoform X1 [Arachis ipaensis]	PREDICTED: Arachis ipaensis uncharacterized LOC107625856 (LOC107625856), transcript variant X2, ncRNA;PREDICTED: Arachis ipaensis uncharacterized LOC107625856 (LOC107625856), transcript variant X1, ncRNA	LOC107625856	NA	NA	NA	NA
107640099	1317	50.0047	10.1282	5.88983	8.9442	9.50625	5.46068	7.19148	48.8721	-2.30369	0.602726	-0.799796	2.76465	0.0110353	0.999845	0.999998	0.0249061	Down	*	*	Up	XP_020959118.1//probable vacuolar amino acid transporter YPQ2 [Arachis ipaensis]	PREDICTED: Arachis ipaensis probable vacuolar amino acid transporter YPQ2 (LOC107640099), mRNA	LOC107640099	NA	NA	NA	NA
107608707	2238	100.229	21.194	59.6126	33.3475	31.5145	16.8517	62.1412	96.7944	-2.24158	-0.838038	-0.903125	0.639373	0.00188613	0.999845	0.999998	0.706842	Down	*	*	*	XP_020962820.1//lysM domain receptor-like kinase 3 [Arachis ipaensis]	PREDICTED: Arachis ipaensis lysM domain receptor-like kinase 3 (LOC107608707), mRNA	LOC107608707	GO:0016021//integral component of membrane;GO:0005886//plasma membrane	GO:0005524//ATP binding;GO:0004675//transmembrane receptor protein serine/threonine kinase activity	GO:0006468//protein phosphorylation;GO:0007166//cell surface receptor signaling pathway	K13429//chitin elicitor receptor kinase 1
107608706	1127	73.7393	16.3404	43.5492	19.5509	17.9888	12.3991	46.219	70.7902	-2.17399	-1.15541	-0.536868	0.615062	0.0027432	0.830297	0.999998	0.842682	Down	*	*	*	XP_020962823.1//lysM domain receptor-like kinase 3 isoform X1 [Arachis ipaensis];XP_020962824.1//lysM domain receptor-like kinase 3 isoform X2 [Arachis ipaensis];XP_016165898.1//lysM domain receptor-like kinase 3 isoform X3 [Arachis ipaensis]	PREDICTED: Arachis ipaensis lysM domain receptor-like kinase 3 (LOC107608706), transcript variant X1, mRNA;PREDICTED: Arachis ipaensis lysM domain receptor-like kinase 3 (LOC107608706), transcript variant X3, mRNA;PREDICTED: Arachis ipaensis lysM domain receptor-like kinase 3 (LOC107608706), transcript variant X2, mRNA	LOC107608706	NA	NA	NA	K13429//chitin elicitor receptor kinase 1
110272520	2810	214.596	63.0372	87.0762	94.334	101.624	59.008	88.2884	199.147	-1.76735	0.115499	-0.784256	1.17354	0.000985447	0.999845	0.579157	0.12585	Down	*	*	*	XP_020980195.1//ubiquitin-like-specific protease 1A [Arachis duranensis]	PREDICTED: Arachis duranensis ubiquitin-like-specific protease 1A (LOC110272520), transcript variant X1, mRNA;PREDICTED: Arachis duranensis ubiquitin-like-specific protease 1A (LOC110272520), transcript variant X2, mRNA	LOC110272520	NA	NA	NA	K08592//sentrin-specific protease 1 [EC:3.4.22.68];K14484//auxin-responsive protein IAA
110281046	1092	44.2891	9.92639	10.5244	4.71333	0.255802	0.238036	20.7112	43.2379	-2.15761	-1.15892	-0.103847	1.06188	0.0392396	0.999845	0.999998	0.858953	Down	*	*	*	XP_020990828.1//vacuolar protein sorting-associated protein 41 homolog isoform X6 [Arachis duranensis];XP_020990827.1//uncharacterized protein LOC107473854 isoform X2 [Arachis duranensis]	PREDICTED: Arachis duranensis uncharacterized LOC110281046 (LOC110281046), transcript variant X1, ncRNA;PREDICTED: Arachis duranensis uncharacterized LOC110281046 (LOC110281046), transcript variant X3, ncRNA;PREDICTED: Arachis duranensis uncharacterized LOC110281046 (LOC110281046), transcript variant X2, ncRNA	LOC110281046	NA	NA	NA	K12200//programmed cell death 6-interacting protein;K17777//mitochondrial import inner membrane translocase subunit TIM9;K05291//phosphatidylinositol glycan, class S;K20184//vacuolar protein sorting-associated protein 41
BGI_novel_G000499	2226	14.4755	4.26661	#N/A	#N/A	#N/A	#N/A	1.39128	15.6898	-1.76245	#N/A	#N/A	3.49534	0.228476	#N/A	#N/A	0.0187679	*	#N/A	#N/A	Up	XP_016182276.2//GDSL esterase/lipase At5g45910 isoform X2 [Arachis ipaensis]	NA	NA	NA	NA	NA	K21026//acetylajmaline esterase [EC:3.1.1.80]
BGI_novel_G001910	887	13.4835	4.64613	#N/A	#N/A	#N/A	#N/A	1.56734	14.8013	-1.5371	#N/A	#N/A	3.23934	0.456036	#N/A	#N/A	0.0395001	*	#N/A	#N/A	Up	XP_016193420.1//uncharacterized protein LOC107634430 [Arachis ipaensis]	NA	NA	NA	NA	NA	K13217//pre-mRNA-processing factor 39
107465885	712	13.0203	3.75132	#N/A	#N/A	#N/A	#N/A	1.23222	13.9974	-1.7953	#N/A	#N/A	3.50583	0.208191	#N/A	#N/A	0.0175709	*	#N/A	#N/A	Up	XP_020970024.1//uncharacterized protein LOC110268311 [Arachis ipaensis]	PREDICTED: Arachis duranensis uncharacterized LOC107465885 (LOC107465885), ncRNA	LOC107465885	NA	NA	NA	NA
BGI_novel_G002587	592	9.27614	13.4995	#N/A	#N/A	2.34013	15.1091	1.60031	3.78586	0.541305	#N/A	2.69076	1.24228	0.99995	#N/A	0.0144655	0.73974	*	#N/A	Up	*	0	0	NA	NA	NA	NA	NA
BGI_novel_G002928	1561	237.576	254.764	#N/A	#N/A	2.84598	261.328	1.63731	213.387	0.10077	#N/A	6.52079	7.026	0.99995	#N/A	1.38058e-22	2.29706e-13	*	#N/A	Up	Up	CBI31162.3//unnamed protein product, partial [Vitis vinifera]	NA	NA	GO:0016021//integral component of membrane	GO:0004674//protein serine/threonine kinase activity;GO:0005524//ATP binding	NA	K13420//LRR receptor-like serine/threonine-protein kinase FLS2 [EC:2.7.11.1]
BGI_novel_G002930	1514	142.306	157.968	#N/A	#N/A	3.42749	218.239	30.4552	48.2822	0.150643	#N/A	5.99261	0.664804	0.99995	#N/A	3.25789e-17	0.939174	*	#N/A	Up	*	CBI31162.3//unnamed protein product, partial [Vitis vinifera]	NA	NA	GO:0016021//integral component of membrane	GO:0004674//protein serine/threonine kinase activity;GO:0005524//ATP binding	NA	K13420//LRR receptor-like serine/threonine-protein kinase FLS2 [EC:2.7.11.1]
110267016	1125	24.145	32.5253	#N/A	#N/A	2.53653	32.8928	1.27977	19.2268	0.429834	#N/A	3.69684	3.90916	0.99995	#N/A	3.63503e-05	0.00444463	*	#N/A	Up	Up	NA	PREDICTED: Arachis ipaensis uncharacterized LOC110267016 (LOC110267016), ncRNA	LOC110267016	NA	NA	NA	NA
110266295	1249	40.5673	32.1897	#N/A	#N/A	2.45891	29.471	1.37675	36.6396	-0.33372	#N/A	3.5832	4.73406	0.99995	#N/A	8.23906e-05	9.71829e-05	*	#N/A	Up	Up	NA	PREDICTED: Arachis ipaensis uncharacterized LOC110266295 (LOC110266295), ncRNA	LOC110266295	NA	NA	NA	NA
107619763	544	51.0232	47.5931	#N/A	#N/A	2.46082	46.428	1.4003	45.2091	-0.100402	#N/A	4.23778	5.01281	0.99995	#N/A	2.96719e-07	1.82132e-05	*	#N/A	Up	Up	NA	PREDICTED: Arachis ipaensis uncharacterized LOC107619763 (LOC107619763), ncRNA	LOC107619763	NA	NA	NA	NA
107616794	531	28.7228	26.399	#N/A	#N/A	2.45779	24.485	1.29579	25.137	-0.121711	#N/A	3.31646	4.27791	0.99995	#N/A	0.000513051	0.000950613	*	#N/A	Up	Up	NA	PREDICTED: Arachis ipaensis uncharacterized LOC107616794 (LOC107616794), ncRNA	LOC107616794	NA	NA	NA	NA
107605999	916	50.8963	72.0541	#N/A	#N/A	2.43499	74.3726	1.33342	42.8845	0.501518	#N/A	4.93278	5.00725	0.99995	#N/A	8.68535e-11	1.71468e-05	*	#N/A	Up	Up	NA	PREDICTED: Arachis ipaensis uncharacterized LOC107605999 (LOC107605999), transcript variant X6, ncRNA;PREDICTED: Arachis ipaensis uncharacterized LOC107605999 (LOC107605999), transcript variant X5, ncRNA;PREDICTED: Arachis ipaensis uncharacterized LOC107605999 (LOC107605999), transcript variant X3, ncRNA;PREDICTED: Arachis ipaensis uncharacterized LOC107605999 (LOC107605999), transcript variant X…	LOC107605999	NA	NA	NA	NA
107604886	959	26.0355	28.5289	#N/A	#N/A	2.73307	27.7185	1.40424	21.4917	0.131943	#N/A	3.34226	3.93593	0.99995	#N/A	0.000456584	0.00424755	*	#N/A	Up	Up	NA	PREDICTED: Arachis ipaensis uncharacterized LOC107604886 (LOC107604886), ncRNA	LOC107604886	NA	NA	NA	NA
110274391	463	23.2451	22.7142	#N/A	#N/A	2.43827	21.0123	1.25705	19.9556	-0.0333346	#N/A	3.1073	3.98868	0.99995	#N/A	0.00178524	0.00323069	*	#N/A	Up	Up	NA	PREDICTED: Arachis duranensis uncharacterized LOC110274391 (LOC110274391), ncRNA	LOC110274391	NA	NA	NA	NA
110274105	763	31.3777	35.4096	#N/A	#N/A	2.46434	34.9527	1.29181	26.5553	0.1744	#N/A	3.82613	4.36154	0.99995	#N/A	1.26588e-05	0.000643784	*	#N/A	Up	Up	NA	PREDICTED: Arachis duranensis uncharacterized LOC110274105 (LOC110274105), ncRNA	LOC110274105	NA	NA	NA	NA
107495283	751	28.9888	47.511	#N/A	#N/A	2.42446	49.9376	1.36356	22.0767	0.712765	#N/A	4.36439	4.01707	0.99995	#N/A	7.84802e-08	0.00305019	*	#N/A	Up	Up	NA	PREDICTED: Arachis duranensis uncharacterized LOC107495283 (LOC107495283), ncRNA	LOC107495283	NA	NA	NA	NA
107470308	2021	31.2572	25.0541	#N/A	#N/A	2.38722	22.0512	1.46181	28.1233	-0.319141	#N/A	3.20745	4.26593	0.99995	#N/A	0.000988134	0.00111506	*	#N/A	Up	Up	NA	PREDICTED: Arachis duranensis uncharacterized LOC107470308 (LOC107470308), transcript variant X2, ncRNA;PREDICTED: Arachis duranensis uncharacterized LOC107470308 (LOC107470308), transcript variant X1, ncRNA	LOC107470308	NA	NA	NA	NA
107466502	538	44.1521	37.5404	#N/A	#N/A	2.42241	35.4756	1.32493	39.6335	-0.23404	#N/A	3.87231	4.90274	0.99995	#N/A	8.40945e-06	3.31394e-05	*	#N/A	Up	Up	NA	PREDICTED: Arachis duranensis uncharacterized LOC107466502 (LOC107466502), ncRNA	LOC107466502	NA	NA	NA	NA
110270291	704	30.4854	27.3452	#N/A	#N/A	2.54216	15.9283	13.9858	22.1203	-0.156832	#N/A	2.64746	0.661405	0.99995	#N/A	0.0176024	0.939413	*	#N/A	Up	*	NA	PREDICTED: Arachis ipaensis uncharacterized LOC110270291 (LOC110270291), ncRNA	LOC110270291	NA	NA	NA	NA
110275961	1517	10.2956	13.5346	#N/A	#N/A	2.40573	13.0415	1.20539	6.8455	0.394632	#N/A	2.43856	2.50566	0.99995	#N/A	0.0402625	0.184728	*	#N/A	Up	*	NA	PREDICTED: Arachis duranensis uncharacterized LOC110275961 (LOC110275961), ncRNA	LOC110275961	NA	NA	NA	NA
107494144	611	13.8251	20.0758	#N/A	#N/A	2.70007	20.7647	1.29686	8.98164	0.538161	#N/A	2.94306	2.79196	0.99995	#N/A	0.00442648	0.107705	*	#N/A	Up	*	NA	PREDICTED: Arachis duranensis uncharacterized LOC107494144 (LOC107494144), transcript variant X4, ncRNA;PREDICTED: Arachis duranensis uncharacterized LOC107494144 (LOC107494144), transcript variant X2, ncRNA;PREDICTED: Arachis duranensis uncharacterized LOC107494144 (LOC107494144), transcript variant X5, ncRNA;PREDICTED: Arachis duranensis uncharacterized LOC107494144 (LOC107494144), transcript v…	LOC107494144	NA	NA	NA	NA
107465340	472	15.4816	19.582	#N/A	#N/A	3.85975	20.5288	2.40346	7.87923	0.338976	#N/A	2.41107	1.71294	0.99995	#N/A	0.0443939	0.511933	*	#N/A	Up	*	NA	PREDICTED: Arachis duranensis uncharacterized LOC107465340 (LOC107465340), ncRNA	LOC107465340	NA	NA	NA	NA
107461472	1324	515.647	277.133	#N/A	#N/A	3.88469	246.652	2.16469	498.079	-0.895805	#N/A	5.98853	7.84607	0.99995	#N/A	7.8392e-17	3.66433e-17	*	#N/A	Up	Up	NP_001240925.1//DNA-damage-repair/toleration protein DRT100-like precursor [Glycine max]	PREDICTED: Arachis duranensis DNA damage-repair/toleration protein DRT100 (LOC107461472), mRNA	LOC107461472	NA	GO:0016301//kinase activity	NA	K13420//LRR receptor-like serine/threonine-protein kinase FLS2 [EC:2.7.11.1]
107639108	1125	15.7832	16.2258	#N/A	#N/A	2.32499	14.6362	1.23014	12.9656	0.0398953	#N/A	2.65425	3.39779	0.99995	#N/A	0.0169925	0.0243844	*	#N/A	Up	Up	OMO65069.1//hypothetical protein COLO4_31545 [Corchorus olitorius]	PREDICTED: Arachis ipaensis uncharacterized LOC107639108 (LOC107639108), ncRNA	LOC107639108	NA	NA	NA	K18643//katanin p80 WD40 repeat-containing subunit B1
107478255	642	74.231	30.5011	#N/A	#N/A	2.46299	20.9638	1.74567	73.0534	-1.28316	#N/A	3.08942	5.3871	0.762211	#N/A	0.00197901	2.26609e-06	*	#N/A	Up	Up	OWM89821.1//hypothetical protein CDL15_Pgr024570 [Punica granatum]	PREDICTED: Arachis duranensis 40S ribosomal protein S27-2 (LOC107478255), mRNA	LOC107478255	GO:0005840//ribosome	GO:0046872//metal ion binding;GO:0003735//structural constituent of ribosome	GO:0006412//translation	K02978//small subunit ribosomal protein S27e
110270763	1146	8.10997	25.8506	#N/A	#N/A	2.66543	28.7266	0.844512	2.30986	1.67243	#N/A	3.42994	1.45162	0.33531	#N/A	0.00025368	0.647486	*	#N/A	Up	*	XP_011088382.1//coatomer subunit gamma-2 [Sesamum indicum]	PREDICTED: Arachis ipaensis uncharacterized LOC110270763 (LOC110270763), ncRNA	LOC110270763	GO:0030126//COPI vesicle coat;GO:0000139//Golgi membrane	GO:0005198//structural molecule activity	GO:0006886//intracellular protein transport;GO:0016192//vesicle-mediated transport	K17267//coatomer subunit gamma
107639462	1682	1191.17	934.053	#N/A	#N/A	3.02881	954.797	1.87362	1087.12	-0.350808	#N/A	8.3003	9.18047	0.99995	#N/A	6.48079e-45	3.33452e-28	*	#N/A	Up	Up	XP_013451031.1//eukaryotic translation initiation factor 3 subunit M [Medicago truncatula]	PREDICTED: Arachis ipaensis eukaryotic translation initiation factor 3 subunit M (LOC107639462), mRNA	LOC107639462	GO:0016282//eukaryotic 43S preinitiation complex;GO:0033290//eukaryotic 48S preinitiation complex;GO:0005852//eukaryotic translation initiation factor 3 complex	GO:0003743//translation initiation factor activity	GO:0006446//regulation of translational initiation;GO:0002183//cytoplasmic translational initiation;GO:0001731//formation of translation preinitiation complex	K15030//translation initiation factor 3 subunit M
107459394	1532	271.516	304.673	#N/A	#N/A	2.63823	314.079	1.51895	244.005	0.166222	#N/A	6.89541	7.32769	0.99995	#N/A	5.33225e-27	2.27682e-15	*	#N/A	Up	Up	XP_015933108.1//myosin-binding protein 7 isoform X1 [Arachis duranensis]	PREDICTED: Arachis duranensis myosin-binding protein 7 (LOC107459394), transcript variant X3, mRNA;PREDICTED: Arachis duranensis myosin-binding protein 7 (LOC107459394), transcript variant X7, mRNA;PREDICTED: Arachis duranensis myosin-binding protein 7 (LOC107459394), transcript variant X1, mRNA;PREDICTED: Arachis duranensis myosin-binding protein 7 (LOC107459394), transcript variant X6, mRNA;PRE…	LOC107459394	NA	NA	NA	K06268//serine/threonine-protein phosphatase 2B regulatory subunit
110273966	838	33.0599	23.64	#N/A	#N/A	3.1907	17.7912	1.50387	31.616	-0.483849	#N/A	2.47922	4.3939	0.99995	#N/A	0.0348247	0.000640025	*	#N/A	Up	Up	XP_015934320.1//uncharacterized protein LOC107460475 [Arachis duranensis]	PREDICTED: Arachis duranensis uncharacterized LOC110273966 (LOC110273966), transcript variant X2, ncRNA;PREDICTED: Arachis duranensis uncharacterized LOC110273966 (LOC110273966), transcript variant X1, ncRNA	LOC110273966	NA	NA	NA	K01528//dynamin GTPase [EC:3.6.5.5];K16055//trehalose 6-phosphate synthase/phosphatase [EC:2.4.1.15 3.1.3.12];K01115//phospholipase D1/2 [EC:3.1.4.4];K12447//UDP-sugar pyrophosphorylase [EC:2.7.7.64]
110268109	847	85.5913	86.7328	#N/A	#N/A	2.46554	87.285	1.35459	76.3173	0.0191131	#N/A	5.14576	5.81608	0.99995	#N/A	4.65237e-12	3.58264e-08	*	#N/A	Up	Up	XP_015934744.1//uncharacterized protein LOC107460840 [Arachis duranensis]	PREDICTED: Arachis ipaensis uncharacterized LOC110268109 (LOC110268109), transcript variant X2, ncRNA;PREDICTED: Arachis ipaensis uncharacterized LOC110268109 (LOC110268109), transcript variant X1, ncRNA	LOC110268109	NA	NA	NA	NA
107461496	2713	198.85	205.096	#N/A	#N/A	2.556	209.873	1.46394	178.844	0.0446201	#N/A	6.35948	6.9327	0.99995	#N/A	1.36093e-21	3.17156e-13	*	#N/A	Up	Up	XP_015935494.1//protein FAR1-RELATED SEQUENCE 4 [Arachis duranensis]	PREDICTED: Arachis duranensis protein FAR1-RELATED SEQUENCE 4 (LOC107461496), transcript variant X1, mRNA;PREDICTED: Arachis duranensis protein FAR1-RELATED SEQUENCE 4 (LOC107461496), transcript variant X2, mRNA	LOC107461496	GO:0005634//nucleus	GO:0008270//zinc ion binding;GO:0003700//DNA binding transcription factor activity	GO:0009585//red, far-red light phototransduction;GO:0010018//far-red light signaling pathway;GO:0042753//positive regulation of circadian rhythm;GO:0045893//positive regulation of transcription, DNA-templated	K17604//zinc finger SWIM domain-containing protein 3
107461507	1866	384.569	335.263	#N/A	#N/A	2.64935	342.465	1.6324	348.797	-0.197949	#N/A	7.01417	7.73925	0.99995	#N/A	2.48875e-28	1.08772e-17	*	#N/A	Up	Up	XP_015935508.1//UDP-glycosyltransferase 92A1 [Arachis duranensis]	PREDICTED: Arachis duranensis UDP-glycosyltransferase 92A1 (LOC107461507), mRNA	LOC107461507	GO:0043231//intracellular membrane-bounded organelle;GO:0016021//integral component of membrane	GO:0080043//quercetin 3-O-glucosyltransferase activity;GO:0080044//quercetin 7-O-glucosyltransferase activity;GO:0016758//transferase activity, transferring hexosyl groups	GO:0008152//metabolic process	K13496//UDP-glucosyl transferase 73C [EC:2.4.1.-];K14595//abscisate beta-glucosyltransferase [EC:2.4.1.263];K22771
107461688	375	27.0133	23.0159	#N/A	#N/A	2.39118	20.0453	1.60519	24.235	-0.231042	#N/A	3.06747	3.91627	0.99995	#N/A	0.00222141	0.00486145	*	#N/A	Up	Up	XP_015935720.1//glycine-rich cell wall structural protein 1-like [Arachis duranensis]	PREDICTED: Arachis duranensis glycine-rich cell wall structural protein 1-like (LOC107461688), mRNA	LOC107461688	NA	NA	NA	K04730//interleukin-1 receptor-associated kinase 1 [EC:2.7.11.1];K05747//Wiskott-Aldrich syndrome protein;K21952//CASK-interacting protein
107464302	1010	12.1149	17.8679	#N/A	#N/A	2.69237	18.2776	1.22189	7.75366	0.560583	#N/A	2.76313	2.66576	0.99995	#N/A	0.010581	0.138024	*	#N/A	Up	*	XP_015938717.1//protein ALP1-like [Arachis duranensis]	PREDICTED: Arachis duranensis protein ALP1-like (LOC107464302), mRNA	LOC107464302	NA	NA	NA	K14318//nuclear pore complex protein Nup88;K02218//casein kinase 1 [EC:2.7.11.1];K01247//DNA-3-methyladenine glycosylase II [EC:3.2.2.21]
107464676	750	7.52886	13.9637	#N/A	#N/A	2.32356	14.6282	0.97881	3.64451	0.891179	#N/A	2.65434	1.89663	0.99995	#N/A	0.0169925	0.432485	*	#N/A	Up	*	XP_015939108.1//NADH dehydrogenase [ubiquinone] 1 alpha subcomplex subunit 2 [Arachis duranensis]	PREDICTED: Arachis duranensis NADH dehydrogenase [ubiquinone] 1 alpha subcomplex subunit 2 (LOC107464676), transcript variant X2, mRNA;PREDICTED: Arachis duranensis NADH dehydrogenase [ubiquinone] 1 alpha subcomplex subunit 2 (LOC107464676), transcript variant X1, mRNA	LOC107464676	NA	NA	NA	K03946//NADH dehydrogenase (ubiquinone) 1 alpha subcomplex subunit 2
107465136	1492	48.0375	46.0183	#N/A	#N/A	2.43174	38.4704	19.332	30.6125	-0.0619523	#N/A	3.98369	0.663135	0.99995	#N/A	3.22539e-06	0.93939	*	#N/A	Up	*	XP_015939614.1//uncharacterized protein LOC107465136 [Arachis duranensis];XP_020985773.1//uncharacterized protein LOC107461353 [Arachis duranensis]	PREDICTED: Arachis duranensis uncharacterized LOC107465136 (LOC107465136), mRNA	LOC107465136	NA	NA	NA	K14318//nuclear pore complex protein Nup88;K02218//casein kinase 1 [EC:2.7.11.1];K01247//DNA-3-methyladenine glycosylase II [EC:3.2.2.21]
107465568	1277	37.2333	31.2235	#N/A	#N/A	2.40959	29.0086	1.28578	33.3072	-0.253961	#N/A	3.58962	4.69511	0.99995	#N/A	7.74804e-05	0.000109754	*	#N/A	Up	Up	XP_015940031.1//DNA polymerase delta catalytic subunit-like isoform X1 [Arachis duranensis]	PREDICTED: Arachis duranensis DNA polymerase delta catalytic subunit-like (LOC107465568), transcript variant X5, misc_RNA;PREDICTED: Arachis duranensis DNA polymerase delta catalytic subunit-like (LOC107465568), transcript variant X1, mRNA;PREDICTED: Arachis duranensis DNA polymerase delta catalytic subunit-like (LOC107465568), transcript variant X3, misc_RNA;PREDICTED: Arachis duranensis DNA pol…	LOC107465568	NA	NA	NA	K02327//DNA polymerase delta subunit 1 [EC:2.7.7.7]
107478228	2125	7.39503	13.393	#N/A	#N/A	2.64533	14.3325	0.942665	3.13637	0.856854	#N/A	2.43777	1.73428	0.99995	#N/A	0.0404118	0.510149	*	#N/A	Up	*	XP_015940874.2//probable serine/threonine-protein kinase At1g54610 [Arachis duranensis]	PREDICTED: Arachis duranensis probable serine/threonine-protein kinase At1g54610 (LOC107478228), mRNA	LOC107478228	NA	GO:0005524//ATP binding;GO:0004672//protein kinase activity	NA	K08819//cyclin-dependent kinase 12/13 [EC:2.7.11.22 2.7.11.23]
107466917	1385	46.6641	20.8603	#N/A	#N/A	2.33936	15.6098	1.30427	44.2208	-1.16155	#N/A	2.73827	5.08342	0.82306	#N/A	0.0116867	9.74661e-06	*	#N/A	Up	Up	XP_015941408.1//protein FANTASTIC FOUR 3 [Arachis duranensis]	PREDICTED: Arachis duranensis protein FANTASTIC FOUR 3 (LOC107466917), mRNA	LOC107466917	NA	NA	NA	K11295//high mobility group protein B2;K01414//oligopeptidase A [EC:3.4.24.70]
107644045	1945	55.109	51.8418	#N/A	#N/A	2.45209	50.924	1.31355	49.0534	-0.0881723	#N/A	4.37626	5.22281	0.99995	#N/A	7.14564e-08	3.76512e-06	*	#N/A	Up	Up	XP_015944654.1//uncharacterized protein LOC107469791 [Arachis duranensis]	PREDICTED: Arachis ipaensis uncharacterized LOC107644045 (LOC107644045), mRNA	LOC107644045	NA	NA	NA	K17604//zinc finger SWIM domain-containing protein 3
107633509	1163	17.6141	15.2089	#N/A	#N/A	2.28374	12.6826	1.33869	15.3032	-0.211819	#N/A	2.47338	3.51494	0.99995	#N/A	0.035433	0.0175487	*	#N/A	Up	Up	XP_015945573.1//uncharacterized protein LOC107470678 isoform X5 [Arachis duranensis]	PREDICTED: Arachis ipaensis uncharacterized LOC107633509 (LOC107633509), ncRNA	LOC107633509	NA	NA	NA	NA
107616878	836	133.116	143.294	#N/A	#N/A	2.54115	146.615	1.40877	118.848	0.106301	#N/A	5.85041	6.39854	0.99995	#N/A	4.44947e-17	1.33156e-10	*	#N/A	Up	Up	XP_015945821.1//protein ANTI-SILENCING 1 isoform X2 [Arachis duranensis]	PREDICTED: Arachis ipaensis uncharacterized LOC107616878 (LOC107616878), transcript variant X2, ncRNA;PREDICTED: Arachis ipaensis uncharacterized LOC107616878 (LOC107616878), transcript variant X1, ncRNA	LOC107616878	NA	GO:0003723//RNA binding;GO:0003682//chromatin binding	NA	K17686//Cu+-exporting ATPase [EC:3.6.3.54]
107628519	1561	29.3017	35.2072	#N/A	#N/A	2.42683	34.9831	1.26847	24.5129	0.264886	#N/A	3.84951	4.27237	0.99995	#N/A	1.02346e-05	0.000954468	*	#N/A	Up	Up	XP_015950074.1//uncharacterized protein LOC107474945 [Arachis duranensis]	PREDICTED: Arachis ipaensis uncharacterized LOC107628519 (LOC107628519), mRNA	LOC107628519	NA	NA	NA	NA
107478068	1602	56.555	40.9206	#N/A	#N/A	2.91542	36.4395	1.31875	52.419	-0.466827	#N/A	3.64373	5.31285	0.99995	#N/A	6.03611e-05	1.97213e-06	*	#N/A	Up	Up	XP_015953675.1//UDP-glycosyltransferase 79B30-like [Arachis duranensis]	PREDICTED: Arachis duranensis UDP-glycosyltransferase 79B30-like (LOC107478068), mRNA	LOC107478068	NA	GO:0016758//transferase activity, transferring hexosyl groups	GO:0008152//metabolic process	K22794
BGI_novel_G000416	1272	28.7653	17.0297	#N/A	#N/A	2.33403	12.6181	1.28232	27.1091	-0.756278	#N/A	2.43459	4.40195	0.99995	#N/A	0.040896	0.000522191	*	#N/A	Up	Up	XP_015953675.1//UDP-glycosyltransferase 79B30-like [Arachis duranensis]	NA	NA	NA	GO:0016758//transferase activity, transferring hexosyl groups	GO:0008152//metabolic process	K17193//anthocyanidin 3-O-glucoside 2'''-O-xylosyltransferase [EC:2.4.2.51]
BGI_novel_G002430	666	52.041	40.8421	#N/A	#N/A	2.99507	36.855	1.31287	47.8016	-0.349594	#N/A	3.6212	5.18627	0.99995	#N/A	7.20204e-05	4.8522e-06	*	#N/A	Up	Up	XP_015953675.1//UDP-glycosyltransferase 79B30-like [Arachis duranensis]	NA	NA	NA	GO:0016758//transferase activity, transferring hexosyl groups	GO:0008152//metabolic process	K17193//anthocyanidin 3-O-glucoside 2'''-O-xylosyltransferase [EC:2.4.2.51]
107478130	730	68.3193	68.4582	#N/A	#N/A	2.42982	68.386	1.39836	60.7748	0.00293103	#N/A	4.81478	5.44166	0.99995	#N/A	4.03314e-10	8.74519e-07	*	#N/A	Up	Up	XP_015953767.1//uncharacterized protein LOC107478130 [Arachis duranensis]	PREDICTED: Arachis duranensis uncharacterized LOC107478130 (LOC107478130), mRNA	LOC107478130	NA	NA	NA	NA
107636006	2163	39.1068	50.2974	#N/A	#N/A	2.4367	51.4155	1.43687	32.5614	0.363066	#N/A	4.39921	4.50216	0.99995	#N/A	5.5139e-08	0.000357741	*	#N/A	Up	Up	XP_015954127.1//tyrosine decarboxylase 1-like [Arachis duranensis]	PREDICTED: Arachis ipaensis tyrosine decarboxylase 1-like (LOC107636006), mRNA	LOC107636006	NA	GO:0016831//carboxy-lyase activity;GO:0030170//pyridoxal phosphate binding	GO:0006520//cellular amino acid metabolic process	K01593//aromatic-L-amino-acid decarboxylase [EC:4.1.1.28]
110272784	784	21.7461	22.5125	#N/A	#N/A	2.39709	21.0368	1.29152	18.345	0.0499637	#N/A	3.13356	3.82824	0.99995	#N/A	0.00152911	0.00605453	*	#N/A	Up	Up	XP_015954277.1//uncharacterized protein LOC107478656 [Arachis duranensis]	PREDICTED: Arachis duranensis uncharacterized LOC110272784 (LOC110272784), ncRNA	LOC110272784	NA	NA	NA	K03283//heat shock 70kDa protein 1/2/6/8;K14442//ATP-dependent RNA helicase DHX36 [EC:3.6.4.13]
107478900	1761	24.1012	23.2953	#N/A	#N/A	2.96168	21.0101	1.40852	20.8402	-0.0490653	#N/A	2.8266	3.88711	0.99995	#N/A	0.00798165	0.00509146	*	#N/A	Up	Up	XP_015954540.1//cytochrome P450 71A1 [Arachis duranensis]	PREDICTED: Arachis duranensis cytochrome P450 71A1 (LOC107478900), mRNA	LOC107478900	NA	NA	NA	K07418//cytochrome P450 family 2 subfamily J [EC:1.14.14.1]
107480395	752	20.1155	24.5166	#N/A	#N/A	2.42609	24.0144	1.25632	16.0938	0.285451	#N/A	3.3072	3.67923	0.99995	#N/A	0.000539117	0.0100564	*	#N/A	Up	Up	XP_015956006.1//uncharacterized protein LOC107480395 [Arachis duranensis]	PREDICTED: Arachis duranensis uncharacterized LOC107480395 (LOC107480395), mRNA	LOC107480395	NA	NA	NA	NA
107629253	941	252.145	217.606	#N/A	#N/A	2.56832	221.384	1.52247	228.492	-0.212536	#N/A	6.42958	7.22959	0.99995	#N/A	3.02406e-22	8.7878e-15	*	#N/A	Up	Up	XP_015956082.1//gamma-glutamyl peptidase 5 [Arachis duranensis];XP_016189861.1//gamma-glutamyl peptidase 5 [Arachis ipaensis]	PREDICTED: Arachis ipaensis uncharacterized LOC107629253 (LOC107629253), transcript variant X1, ncRNA;PREDICTED: Arachis ipaensis uncharacterized LOC107629253 (LOC107629253), transcript variant X4, ncRNA;PREDICTED: Arachis ipaensis uncharacterized LOC107629253 (LOC107629253), transcript variant X3, ncRNA;PREDICTED: Arachis ipaensis uncharacterized LOC107629253 (LOC107629253), transcript variant X…	LOC107629253	NA	NA	NA	K22314//glucosinolate gamma-glutamyl hydrolase [EC:3.4.19.16]
107644436	683	18.7334	21.7245	#N/A	#N/A	2.4134	21.0181	1.43906	14.772	0.213715	#N/A	3.1225	3.35967	0.99995	#N/A	0.00163246	0.0282923	*	#N/A	Up	Up	XP_015956266.1//sugar carrier protein C [Arachis duranensis]	PREDICTED: Arachis ipaensis sugar carrier protein C-like (LOC107644436), mRNA	LOC107644436	GO:0016021//integral component of membrane	GO:0005355//glucose transmembrane transporter activity;GO:0005351//sugar:proton symporter activity	GO:0035428//hexose transmembrane transport;GO:0046323//glucose import	K08150//MFS transporter, SP family, solute carrier family 2 (myo-inositol transporter), member 13
BGI_novel_G002076	1200	42.7444	52.8735	#N/A	#N/A	2.42668	53.4252	1.29099	36.511	0.30681	#N/A	4.46046	4.82178	0.99995	#N/A	2.80175e-08	5.21371e-05	*	#N/A	Up	Up	XP_015956364.1//uncharacterized protein LOC107480716 [Arachis duranensis]	NA	NA	NA	NA	NA	K14400//pre-mRNA cleavage complex 2 protein Pcf11
107626470	1266	45.2968	76.5879	#N/A	#N/A	2.44442	79.8337	1.30816	37.0907	0.757708	#N/A	5.02943	4.82544	0.99995	#N/A	2.35145e-11	5.21661e-05	*	#N/A	Up	Up	XP_015957211.1//glutamyl-tRNA(Gln) amidotransferase subunit B, chloroplastic/mitochondrial [Arachis duranensis]	PREDICTED: Arachis ipaensis uncharacterized LOC107626470 (LOC107626470), transcript variant X3, ncRNA;PREDICTED: Arachis ipaensis uncharacterized LOC107626470 (LOC107626470), transcript variant X1, ncRNA;PREDICTED: Arachis ipaensis uncharacterized LOC107626470 (LOC107626470), transcript variant X2, ncRNA;PREDICTED: Arachis ipaensis uncharacterized LOC107626470 (LOC107626470), transcript variant X…	LOC107626470	NA	NA	NA	K02434//aspartyl-tRNA(Asn)/glutamyl-tRNA(Gln) amidotransferase subunit B [EC:6.3.5.6 6.3.5.7]
107481988	1443	925.956	712.54	#N/A	#N/A	2.87516	722.697	2.04817	850.821	-0.377973	#N/A	7.9736	8.69837	0.99995	#N/A	1.81414e-40	1.98041e-23	*	#N/A	Up	Up	XP_015957831.1//deacetylvindoline O-acetyltransferase [Arachis duranensis]	PREDICTED: Arachis duranensis deacetylvindoline O-acetyltransferase (LOC107481988), mRNA	LOC107481988	NA	GO:0016747//transferase activity, transferring acyl groups other than amino-acyl groups	NA	K13065//shikimate O-hydroxycinnamoyltransferase [EC:2.3.1.133]
107481990	1436	202.398	181.599	#N/A	#N/A	2.52186	184.002	1.59851	183.835	-0.156438	#N/A	6.18909	6.84554	0.99995	#N/A	4.95289e-20	1.78761e-12	*	#N/A	Up	Up	XP_015957835.1//acylsugar acyltransferase 3-like [Arachis duranensis]	PREDICTED: Arachis duranensis acylsugar acyltransferase 3-like (LOC107481990), mRNA	LOC107481990	NA	NA	NA	K13065//shikimate O-hydroxycinnamoyltransferase [EC:2.3.1.133]
107483448	733	43.5902	26.5028	#N/A	#N/A	2.39861	22.5326	1.304	40.4131	-0.717856	#N/A	3.23174	4.9538	0.99995	#N/A	0.000855067	2.33437e-05	*	#N/A	Up	Up	XP_015959551.1//DNA-directed RNA polymerases II, IV and V subunit 9B-like [Arachis duranensis]	PREDICTED: Arachis duranensis DNA-directed RNA polymerases II, IV and V subunit 9B-like (LOC107483448), mRNA	LOC107483448	GO:0005730//nucleolus	GO:0003899//DNA-directed 5'-3' RNA polymerase activity;GO:0008270//zinc ion binding;GO:0003676//nucleic acid binding	GO:0006351//transcription, DNA-templated;GO:0006379//mRNA cleavage	K03017//DNA-directed RNA polymerase II subunit RPB9
107634399	906	66.6303	74.8606	#N/A	#N/A	2.46077	75.8204	1.37518	58.2342	0.168028	#N/A	4.94541	5.40417	0.99995	#N/A	7.68649e-11	1.11225e-06	*	#N/A	Up	Up	XP_015959621.1//uncharacterized protein LOC107483511 [Arachis duranensis];XP_020974460.1//uncharacterized protein LOC107630378 isoform X2 [Arachis ipaensis]	PREDICTED: Arachis ipaensis uncharacterized LOC107634399 (LOC107634399), transcript variant X2, ncRNA;PREDICTED: Arachis ipaensis uncharacterized LOC107634399 (LOC107634399), transcript variant X1, ncRNA;PREDICTED: Arachis ipaensis uncharacterized LOC107634399 (LOC107634399), transcript variant X3, ncRNA	LOC107634399	NA	NA	NA	NA
107483700	1873	81.0722	82.0974	#N/A	#N/A	3.65079	82.2502	1.47797	71.7261	0.0181292	#N/A	4.49374	5.60081	0.99995	#N/A	4.59042e-08	2.98558e-07	*	#N/A	Up	Up	XP_015959793.1//isoflavone 3'-hydroxylase [Arachis duranensis]	PREDICTED: Arachis duranensis isoflavone 3'-hydroxylase (LOC107483700), mRNA	LOC107483700	NA	GO:0016705//oxidoreductase activity, acting on paired donors, with incorporation or reduction of molecular oxygen;GO:0020037//heme binding;GO:0005506//iron ion binding;GO:0004497//monooxygenase activity	NA	K13260//isoflavone 2'-hydroxylase [EC:1.14.13.89]
107483703	1902	43.8543	48.6458	#N/A	#N/A	2.45633	48.3988	1.29828	38.0273	0.149597	#N/A	4.3004	4.87236	0.99995	#N/A	1.57035e-07	3.86569e-05	*	#N/A	Up	Up	XP_015959797.1//protein PLASTID TRANSCRIPTIONALLY ACTIVE 14 isoform X1 [Arachis duranensis];XP_015959798.1//protein PLASTID TRANSCRIPTIONALLY ACTIVE 14 isoform X2 [Arachis duranensis]	PREDICTED: Arachis duranensis protein PLASTID TRANSCRIPTIONALLY ACTIVE 14 (LOC107483703), transcript variant X2, mRNA;PREDICTED: Arachis duranensis protein PLASTID TRANSCRIPTIONALLY ACTIVE 14 (LOC107483703), transcript variant X1, mRNA	LOC107483703	NA	NA	NA	K00592//[ribulose-bisphosphate carboxylase]/[fructose-bisphosphate aldolase]-lysine N-methyltransferase [EC:2.1.1.127 2.1.1.259]
107483795	1879	119.651	119.669	#N/A	#N/A	2.51338	121.136	1.4241	107.363	0.000219657	#N/A	5.59085	6.23629	0.99995	#N/A	4.36903e-15	7.93712e-10	*	#N/A	Up	Up	XP_015959903.1//probable serine/threonine-protein kinase PBL19 [Arachis duranensis]	PREDICTED: Arachis duranensis probable serine/threonine-protein kinase PBL19 (LOC107483795), mRNA	LOC107483795	NA	GO:0004674//protein serine/threonine kinase activity;GO:0005524//ATP binding	NA	K00924//kinase [EC:2.7.1.-]
107483803	2077	62.7315	79.6488	#N/A	#N/A	2.69761	82.1418	1.36937	53.6713	0.344462	#N/A	4.92836	5.29256	0.99995	#N/A	1.36304e-10	2.55136e-06	*	#N/A	Up	Up	XP_015959910.1//beta-amylase 3, chloroplastic [Arachis duranensis]	PREDICTED: Arachis duranensis beta-amylase 3, chloroplastic (LOC107483803), mRNA	LOC107483803	NA	GO:0016161//beta-amylase activity;GO:0102229//amylopectin maltohydrolase activity	GO:0000272//polysaccharide catabolic process	K01177//beta-amylase [EC:3.2.1.2]
107639428	940	67.86	39.1516	#N/A	#N/A	2.48101	33.9101	1.46533	63.8643	-0.793489	#N/A	3.77272	5.44572	0.99995	#N/A	1.96125e-05	9.63549e-07	*	#N/A	Up	Up	XP_015960725.1//expansin-A6 [Arachis duranensis]	PREDICTED: Arachis ipaensis expansin-A6 (LOC107639428), mRNA	LOC107639428	GO:0016020//membrane;GO:0005618//cell wall;GO:0005576//extracellular region	NA	GO:0009664//plant-type cell wall organization	K20628//expansin
BGI_novel_G002011	1663	82.2165	91.0342	#N/A	#N/A	2.61949	92.6871	1.34913	72.5673	0.14698	#N/A	5.14501	5.74922	0.99995	#N/A	6.22878e-12	6.27896e-08	*	#N/A	Up	Up	XP_015962487.1//aspartic proteinase-like protein 2 isoform X4 [Arachis duranensis]	NA	NA	NA	NA	NA	K00924//kinase [EC:2.7.1.-]
BGI_novel_G002848	1079	443.48	214.64	#N/A	#N/A	3.80764	83.8364	3.07652	519.832	-1.04695	#N/A	4.46061	7.4006	0.99995	#N/A	6.83588e-08	1.13144e-13	*	#N/A	Up	Up	XP_015962668.1//isoflavone 7-O-methyltransferase isoform X2 [Arachis duranensis]	NA	NA	NA	NA	NA	K13262//isoflavone-7-O-methyltransferase [EC:2.1.1.150]
110270088	749	47.5855	55.9494	#N/A	#N/A	2.43829	56.4202	1.29868	41.1266	0.2336	#N/A	4.53227	4.98495	0.99995	#N/A	1.27134e-08	1.87595e-05	*	#N/A	Up	Up	XP_015963626.1//deSI-like protein At4g17486 [Arachis duranensis]	PREDICTED: Arachis ipaensis uncharacterized LOC110270088 (LOC110270088), ncRNA	LOC110270088	NA	NA	NA	K22763
107608224	1514	54.4844	44.9086	#N/A	#N/A	2.42726	42.9503	1.32236	49.0425	-0.27885	#N/A	4.14527	5.21285	0.99995	#N/A	7.19483e-07	4.11377e-06	*	#N/A	Up	Up	XP_015963691.1//uncharacterized protein LOC107487548 [Arachis duranensis]	PREDICTED: Arachis ipaensis uncharacterized LOC107608224 (LOC107608224), ncRNA	LOC107608224	NA	NA	NA	NA
107459294	1140	43.0354	36.922	#N/A	#N/A	2.4171	34.9881	1.3008	38.5144	-0.221045	#N/A	3.85551	4.88793	0.99995	#N/A	9.68403e-06	3.51507e-05	*	#N/A	Up	Up	XP_015963691.1//uncharacterized protein LOC107487548 [Arachis duranensis]	PREDICTED: Arachis duranensis uncharacterized LOC107459294 (LOC107459294), ncRNA	LOC107459294	NA	NA	NA	NA
BGI_novel_G002917	1850	58.1287	66.2792	#N/A	#N/A	2.69996	67.1707	1.31637	50.572	0.189307	#N/A	4.63682	5.2637	0.99995	#N/A	5.03054e-09	2.83651e-06	*	#N/A	Up	Up	XP_015965172.1//uncharacterized protein LOC107488895 [Arachis duranensis]	NA	NA	NA	NA	NA	NA
107489056	1083	110.626	109.279	#N/A	#N/A	2.51236	110.729	1.42026	98.9269	-0.017679	#N/A	5.46185	6.12213	0.99995	#N/A	3.8794e-14	2.49787e-09	*	#N/A	Up	Up	XP_015965319.1//uncharacterized protein LOC107489056 [Arachis duranensis]	PREDICTED: Arachis duranensis uncharacterized LOC107489056 (LOC107489056), mRNA	LOC107489056	NA	NA	NA	K19199//histone-lysine N-methyltransferase SETD3 [EC:2.1.1.43]
107489370	768	150.271	179.081	#N/A	#N/A	2.52523	184.505	1.44536	133.44	0.253044	#N/A	6.19111	6.52862	0.99995	#N/A	4.8261e-20	3.72524e-11	*	#N/A	Up	Up	XP_015965608.1//uncharacterized protein LOC107489370 [Arachis duranensis]	PREDICTED: Arachis duranensis uncharacterized LOC107489370 (LOC107489370), mRNA	LOC107489370	NA	NA	NA	NA
107490206	2712	21.0074	26.915	#N/A	#N/A	2.47857	27.4304	1.5852	15.7144	0.357515	#N/A	3.46819	3.30935	0.99995	#N/A	0.000188449	0.0331791	*	#N/A	Up	Up	XP_015966466.1//protein FAR1-RELATED SEQUENCE 5-like [Arachis duranensis]	PREDICTED: Arachis duranensis protein FAR1-RELATED SEQUENCE 5-like (LOC107490206), mRNA	LOC107490206	NA	NA	NA	K17604//zinc finger SWIM domain-containing protein 3;K08853//AP2-associated kinase [EC:2.7.11.1]
107639411	4324	22.0572	25.7737	#N/A	#N/A	2.39962	25.0288	1.25093	18.1124	0.224649	#N/A	3.38271	3.8559	0.99995	#N/A	0.00032796	0.00537004	*	#N/A	Up	Up	XP_015967763.1//uncharacterized protein LOC107491431 [Arachis duranensis]	PREDICTED: Arachis ipaensis uncharacterized LOC107639411 (LOC107639411), transcript variant X4, mRNA;PREDICTED: Arachis ipaensis uncharacterized LOC107639411 (LOC107639411), transcript variant X2, mRNA;PREDICTED: Arachis ipaensis uncharacterized LOC107639411 (LOC107639411), transcript variant X6, mRNA;PREDICTED: Arachis ipaensis uncharacterized LOC107639411 (LOC107639411), transcript variant X5, …	LOC107639411	NA	NA	NA	K17604//zinc finger SWIM domain-containing protein 3;K17086//transmembrane 9 superfamily member 2/4
110270875	1132	45.7991	53.1433	#N/A	#N/A	2.42762	53.4338	1.31787	39.5859	0.214569	#N/A	4.46014	4.90871	0.99995	#N/A	2.81199e-08	3.1617e-05	*	#N/A	Up	Up	XP_015971008.1//uncharacterized protein LOC107494488 [Arachis duranensis]	PREDICTED: Arachis ipaensis uncharacterized LOC110270875 (LOC110270875), ncRNA	LOC110270875	GO:0016021//integral component of membrane	NA	NA	K21867//potassium channel
107629798	2035	134.744	182.958	#N/A	#N/A	2.61188	189.956	1.44159	118.55	0.441288	#N/A	6.18443	6.3617	0.99995	#N/A	7.95373e-20	2.26491e-10	*	#N/A	Up	Up	XP_015972366.1//probable metal-nicotianamine transporter YSL7 isoform X1 [Arachis duranensis]	PREDICTED: Arachis ipaensis uncharacterized LOC107629798 (LOC107629798), transcript variant X6, ncRNA;PREDICTED: Arachis ipaensis uncharacterized LOC107629798 (LOC107629798), transcript variant X8, ncRNA;PREDICTED: Arachis ipaensis uncharacterized LOC107629798 (LOC107629798), transcript variant X5, ncRNA;PREDICTED: Arachis ipaensis uncharacterized LOC107629798 (LOC107629798), transcript variant X…	LOC107629798	GO:0016021//integral component of membrane	NA	GO:0055085//transmembrane transport	K01376//UFM1-specific protease 2 [EC:3.4.22.-];K10999//cellulose synthase A [EC:2.4.1.12]
107625173	2507	116.201	122.542	#N/A	#N/A	2.47175	124.693	1.38594	103.807	0.0766472	#N/A	5.65671	6.2269	0.99995	#N/A	1.22985e-15	7.63312e-10	*	#N/A	Up	Up	XP_016162843.1//peptidyl-prolyl cis-trans isomerase CYP57 [Arachis ipaensis];XP_016187458.1//exosome complex component RRP41-like [Arachis ipaensis]	PREDICTED: Arachis ipaensis uncharacterized LOC107625173 (LOC107625173), transcript variant X4, ncRNA;PREDICTED: Arachis ipaensis uncharacterized LOC107625173 (LOC107625173), transcript variant X2, ncRNA;PREDICTED: Arachis ipaensis uncharacterized LOC107625173 (LOC107625173), transcript variant X1, ncRNA;PREDICTED: Arachis ipaensis uncharacterized LOC107625173 (LOC107625173), transcript variant X…	LOC107625173	GO:0005730//nucleolus;GO:0000176//nuclear exosome (RNase complex);GO:0000177//cytoplasmic exosome (RNase complex)	NA	GO:0031125//rRNA 3'-end processing;GO:0016075//rRNA catabolic process;GO:0034427//nuclear-transcribed mRNA catabolic process, exonucleolytic, 3'-5';GO:0071051//polyadenylation-dependent snoRNA 3'-end processing;GO:0071028//nuclear mRNA surveillance;GO:0034475//U4 snRNA 3'-end processing	K12737//peptidyl-prolyl cis-trans isomerase SDCCAG10 [EC:5.2.1.8];K12587//exosome complex component MTR3
107605713	1630	37.8836	26.1234	#N/A	#N/A	2.4966	21.9252	1.40957	35.308	-0.536231	#N/A	3.13456	4.64667	0.99995	#N/A	0.0015401	0.000163552	*	#N/A	Up	Up	XP_016163165.1//uncharacterized protein LOC107605713 isoform X1 [Arachis ipaensis];XP_020961027.1//uncharacterized protein LOC107605713 isoform X3 [Arachis ipaensis];XP_016163166.1//uncharacterized protein LOC107605713 isoform X2 [Arachis ipaensis]	PREDICTED: Arachis ipaensis uncharacterized LOC107605713 (LOC107605713), transcript variant X2, mRNA;PREDICTED: Arachis ipaensis uncharacterized LOC107605713 (LOC107605713), transcript variant X1, mRNA;PREDICTED: Arachis ipaensis uncharacterized LOC107605713 (LOC107605713), transcript variant X3, mRNA	LOC107605713	NA	NA	NA	K15449//tRNA wybutosine-synthesizing protein 1 [EC:4.1.3.44]
107619003	2065	10.1914	14.4139	#N/A	#N/A	2.32336	14.1285	1.13705	6.74992	0.500107	#N/A	2.60432	2.56958	0.99995	#N/A	0.0210543	0.164629	*	#N/A	Up	*	XP_016163265.1//uncharacterized protein LOC107605853 [Arachis ipaensis]	PREDICTED: Arachis ipaensis uncharacterized LOC107619003 (LOC107619003), transcript variant X2, ncRNA;PREDICTED: Arachis ipaensis uncharacterized LOC107619003 (LOC107619003), transcript variant X1, ncRNA	LOC107619003	NA	NA	NA	K02154//V-type H+-transporting ATPase subunit a
107484337	2406	97.1847	90.0706	#N/A	#N/A	2.4424	90.3195	1.36924	87.2326	-0.109673	#N/A	5.20866	5.99342	0.99995	#N/A	1.72335e-12	7.41807e-09	*	#N/A	Up	Up	XP_016163304.1//nephrocystin-3 isoform X1 [Arachis ipaensis]	PREDICTED: Arachis duranensis nephrocystin-3 (LOC107484337), transcript variant X2, mRNA;PREDICTED: Arachis duranensis nephrocystin-3 (LOC107484337), transcript variant X1, mRNA	LOC107484337	NA	NA	NA	NA
BGI_novel_G004224	296	18.8602	19.9714	#N/A	#N/A	2.36424	18.5796	1.30622	15.6109	0.0825882	#N/A	2.97427	3.57909	0.99995	#N/A	0.0036801	0.0143055	*	#N/A	Up	Up	XP_016164159.1//protein FAR1-RELATED SEQUENCE 5-like [Arachis ipaensis]	NA	NA	NA	NA	NA	K17604//zinc finger SWIM domain-containing protein 3;K08853//AP2-associated kinase [EC:2.7.11.1]
110269959	1272	23.5675	22.5542	#N/A	#N/A	2.51573	20.4088	1.3969	20.3621	-0.0633995	#N/A	3.02014	3.86559	0.99995	#N/A	0.00291885	0.00548698	*	#N/A	Up	Up	XP_016165244.1//uncharacterized protein LOC107607858 [Arachis ipaensis]	PREDICTED: Arachis ipaensis uncharacterized LOC110269959 (LOC110269959), ncRNA	LOC110269959	NA	NA	NA	K03517//quinolinate synthase [EC:2.5.1.72];K22686;K11593//eukaryotic translation initiation factor 2C
107478302	1609	73.1115	99.7411	#N/A	#N/A	2.46638	102.779	1.33625	63.3903	0.448091	#N/A	5.38101	5.568	0.99995	#N/A	1.26661e-13	2.83309e-07	*	#N/A	Up	Up	XP_016166767.1//uncharacterized protein LOC107609348 isoform X4 [Arachis ipaensis];XP_020961578.1//uncharacterized protein LOC107609348 isoform X5 [Arachis ipaensis]	PREDICTED: Arachis duranensis uncharacterized LOC107478302 (LOC107478302), transcript variant X3, mRNA;PREDICTED: Arachis duranensis uncharacterized LOC107478302 (LOC107478302), transcript variant X1, mRNA;PREDICTED: Arachis duranensis uncharacterized LOC107478302 (LOC107478302), transcript variant X2, mRNA;PREDICTED: Arachis duranensis uncharacterized LOC107478302 (LOC107478302), transcript vari…	LOC107478302	NA	NA	NA	NA
107619615	3395	89.7231	90.5039	#N/A	#N/A	2.45005	91.3188	1.36404	80.1158	0.0125004	#N/A	5.22003	5.87612	0.99995	#N/A	1.48001e-12	2.13875e-08	*	#N/A	Up	Up	XP_016167487.1//uncharacterized protein LOC107609936 [Arachis ipaensis];XP_016177403.1//uncharacterized protein LOC107619615 [Arachis ipaensis]	PREDICTED: Arachis ipaensis uncharacterized LOC107619615 (LOC107619615), mRNA	LOC107619615	NA	NA	NA	K17964//leucine-rich PPR motif-containing protein, mitochondrial;K18328//lariat debranching enzyme [EC:3.1.-.-];K01230//mannosyl-oligosaccharide alpha-1,2-mannosidase [EC:3.2.1.113];K14326//regulator of nonsense transcripts 1 [EC:3.6.4.-];K22794;K02995//small subunit ribosomal protein S8e;K05658//ATP-binding cassette, subfamily B (MDR/TAP), member 1 [EC:3.6.3.44];K00026//malate dehydrogenase [EC:…
BGI_novel_G000129	1214	18.9195	16.9182	#N/A	#N/A	2.37259	14.5934	1.27248	16.4601	-0.161298	#N/A	2.62078	3.69325	0.99995	#N/A	0.0196552	0.00964848	*	#N/A	Up	Up	XP_016167800.1//uroporphyrinogen-III synthase, chloroplastic [Arachis ipaensis]	NA	NA	NA	NA	NA	K01719//uroporphyrinogen-III synthase [EC:4.2.1.75]
107642067	469	19.4076	17	#N/A	#N/A	2.32499	14.6362	1.28263	16.8828	-0.191091	#N/A	2.65425	3.71838	0.99995	#N/A	0.0169925	0.00887455	*	#N/A	Up	Up	XP_016168071.1//uncharacterized protein LOC107610539 [Arachis ipaensis]	PREDICTED: Arachis ipaensis uncharacterized LOC107642067 (LOC107642067), ncRNA	LOC107642067	NA	NA	NA	K20279//synaptojanin [EC:3.1.3.36]
107643598	1159	19.6844	31.06	#N/A	#N/A	2.43365	31.9697	1.26616	14.6171	0.65801	#N/A	3.71551	3.52912	0.99995	#N/A	3.01304e-05	0.0165125	*	#N/A	Up	Up	XP_016168920.1//uncharacterized protein LOC107611519 [Arachis ipaensis];XP_020985162.1//uncharacterized protein LOC107462545 isoform X2 [Arachis duranensis]	PREDICTED: Arachis ipaensis uncharacterized LOC107643598 (LOC107643598), transcript variant X4, ncRNA;PREDICTED: Arachis ipaensis uncharacterized LOC107643598 (LOC107643598), transcript variant X3, ncRNA;PREDICTED: Arachis ipaensis uncharacterized LOC107643598 (LOC107643598), transcript variant X5, ncRNA;PREDICTED: Arachis ipaensis uncharacterized LOC107643598 (LOC107643598), transcript variant X…	LOC107643598	NA	NA	NA	K06670//cohesin complex subunit SCC1
BGI_novel_G004048	992	46.9878	46.741	#N/A	#N/A	2.42194	45.9551	1.30506	41.3367	-0.00759462	#N/A	4.24599	4.98524	0.99995	#N/A	2.65512e-07	1.89324e-05	*	#N/A	Up	Up	XP_016172044.1//uncharacterized protein LOC107613360 isoform X1 [Arachis ipaensis]	NA	NA	NA	NA	NA	NA
107614936	810	16.5848	25.5034	#N/A	#N/A	2.40301	26.0252	1.22385	12.0472	0.620833	#N/A	3.43699	3.2992	0.99995	#N/A	0.000228414	0.0325296	*	#N/A	Up	Up	XP_016172547.1//TMV resistance protein N-like [Arachis ipaensis]	PREDICTED: Arachis ipaensis TMV resistance protein N-like (LOC107614936), mRNA	LOC107614936	NA	NA	NA	K22038//volume-regulated anion channel;K07466//replication factor A1;K13414//mitogen-activated protein kinase kinase kinase 1 [EC:2.7.11.25];K13459//disease resistance protein RPS2
107639662	1097	93.3343	118.895	#N/A	#N/A	2.46721	122.213	1.36911	82.0147	0.349208	#N/A	5.63037	5.90457	0.99995	#N/A	1.92031e-15	1.67705e-08	*	#N/A	Up	Up	XP_016173248.1//uncharacterized protein LOC107615723 [Arachis ipaensis]	PREDICTED: Arachis ipaensis uncharacterized LOC107639662 (LOC107639662), transcript variant X4, ncRNA;PREDICTED: Arachis ipaensis uncharacterized LOC107639662 (LOC107639662), transcript variant X1, ncRNA;PREDICTED: Arachis ipaensis uncharacterized LOC107639662 (LOC107639662), transcript variant X7, ncRNA;PREDICTED: Arachis ipaensis uncharacterized LOC107639662 (LOC107639662), transcript variant X…	LOC107639662	NA	NA	NA	K20476//RAB6A-GEF complex partner protein 1
107615706	1546	18.0272	17.4644	#N/A	#N/A	2.34077	15.6179	1.24513	15.2349	-0.045754	#N/A	2.73814	3.61301	0.99995	#N/A	0.0116902	0.0126133	*	#N/A	Up	Up	XP_016173255.1//uncharacterized protein LOC107615706 [Arachis ipaensis]	PREDICTED: Arachis ipaensis uncharacterized LOC107615706 (LOC107615706), mRNA	LOC107615706	NA	NA	NA	NA
107609067	2391	17.0361	18.0544	#N/A	#N/A	2.34257	16.6064	1.23222	13.9974	0.0837547	#N/A	2.82558	3.50583	0.99995	#N/A	0.0077957	0.0175709	*	#N/A	Up	Up	XP_016173830.1//TMV resistance protein N-like [Arachis ipaensis]	PREDICTED: Arachis ipaensis uncharacterized LOC107609067 (LOC107609067), ncRNA	LOC107609067	NA	NA	NA	NA
107616783	1038	58.3858	51.7889	#N/A	#N/A	2.42705	50.442	1.38325	52.1885	-0.172974	#N/A	4.37735	5.2376	0.99995	#N/A	6.89313e-08	3.84698e-06	*	#N/A	Up	Up	XP_016174194.1//uncharacterized protein LOC107616783 [Arachis ipaensis];XP_016207533.1//uncharacterized protein LOC107648017 [Arachis ipaensis]	PREDICTED: Arachis ipaensis uncharacterized LOC107616783 (LOC107616783), transcript variant X2, misc_RNA;PREDICTED: Arachis ipaensis uncharacterized LOC107616783 (LOC107616783), transcript variant X1, mRNA	LOC107616783	NA	NA	NA	NA
BGI_novel_G002694	2323	86.7923	102.123	#N/A	#N/A	2.45366	104.268	1.35027	76.5381	0.234671	#N/A	5.40921	5.82486	0.99995	#N/A	7.89642e-14	3.26853e-08	*	#N/A	Up	Up	XP_016180128.1//pre-mRNA-splicing factor ATP-dependent RNA helicase DEAH10 isoform X1 [Arachis ipaensis]	NA	NA	NA	GO:0005524//ATP binding;GO:0004386//helicase activity	NA	K12818//ATP-dependent RNA helicase DHX8/PRP22 [EC:3.6.4.13]
107494749	1308	27.2944	20.9681	#N/A	#N/A	2.36595	17.0782	1.66117	24.9314	-0.380409	#N/A	2.85166	3.90769	0.99995	#N/A	0.00684491	0.00510584	*	#N/A	Up	Up	XP_016181709.1//glutamate receptor 2.7-like [Arachis ipaensis]	PREDICTED: Arachis duranensis uncharacterized LOC107494749 (LOC107494749), transcript variant X2, ncRNA;PREDICTED: Arachis duranensis uncharacterized LOC107494749 (LOC107494749), transcript variant X1, ncRNA	LOC107494749	GO:0016021//integral component of membrane	GO:0004970//ionotropic glutamate receptor activity	NA	K05387//glutamate receptor, ionotropic, plant
107624100	1250	272.36	309.175	#N/A	#N/A	2.63316	319.049	1.54783	244.075	0.18291	#N/A	6.92084	7.30094	0.99995	#N/A	2.67433e-27	3.87275e-15	*	#N/A	Up	Up	XP_016182040.1//LOW QUALITY PROTEIN: SPX domain-containing protein 4 [Arachis ipaensis]	PREDICTED: Arachis ipaensis SPX domain-containing protein 4 (LOC107624100), mRNA	LOC107624100	GO:0005783//endoplasmic reticulum	NA	GO:0016036//cellular response to phosphate starvation;GO:0070417//cellular response to cold	NA
107624485	1169	66.5057	74.2781	#N/A	#N/A	2.56759	75.2707	1.336	58.4415	0.159458	#N/A	4.8736	5.451	0.99995	#N/A	2.31203e-10	7.14658e-07	*	#N/A	Up	Up	XP_016182462.1//uncharacterized protein LOC107624485 isoform X2 [Arachis ipaensis];XP_016182461.1//uncharacterized protein LOC107624485 isoform X1 [Arachis ipaensis]	PREDICTED: Arachis ipaensis uncharacterized LOC107624485 (LOC107624485), transcript variant X2, mRNA;PREDICTED: Arachis ipaensis uncharacterized LOC107624485 (LOC107624485), transcript variant X1, mRNA	LOC107624485	NA	NA	NA	K15255//ATP-dependent DNA helicase PIF1 [EC:3.6.4.12]
107625037	2467	35.7845	29.8598	#N/A	#N/A	2.41378	27.5047	1.3098	31.976	-0.261128	#N/A	3.51031	4.60957	0.99995	#N/A	0.000137693	0.000182576	*	#N/A	Up	Up	XP_016183053.2//uncharacterized protein LOC107625037 [Arachis ipaensis]	PREDICTED: Arachis ipaensis uncharacterized LOC107625037 (LOC107625037), mRNA	LOC107625037	NA	NA	NA	K08592//sentrin-specific protease 1 [EC:3.4.22.68]
107625050	1399	366.479	393.796	#N/A	#N/A	2.69315	405.75	1.57926	330.483	0.103719	#N/A	7.23515	7.70918	0.99995	#N/A	6.90496e-31	1.18362e-17	*	#N/A	Up	Up	XP_016183073.1//cyclin-C1-2 [Arachis ipaensis]	PREDICTED: Arachis ipaensis cyclin-C1-2 (LOC107625050), mRNA	LOC107625050	GO:0005634//nucleus;GO:0000307//cyclin-dependent protein kinase holoenzyme complex;GO:0016592//mediator complex	GO:0016538//cyclin-dependent protein serine/threonine kinase regulator activity	GO:1901409//positive regulation of phosphorylation of RNA polymerase II C-terminal domain;GO:0045944//positive regulation of transcription from RNA polymerase II promoter;GO:0045737//positive regulation of cyclin-dependent protein serine/threonine kinase activity	K15161//cyclin-C
107488569	570	30.6222	44.4733	#N/A	#N/A	2.61811	45.7898	1.27155	24.6191	0.538362	#N/A	4.12843	4.27512	0.99995	#N/A	9.57131e-07	0.000945202	*	#N/A	Up	Up	XP_016185574.1//uric acid degradation bifunctional protein TTL-like [Arachis ipaensis];XP_020999416.1//uncharacterized protein LOC107488569 [Arachis duranensis]	PREDICTED: Arachis duranensis uncharacterized LOC107488569 (LOC107488569), mRNA	LOC107488569	NA	NA	NA	K13484//5-hydroxyisourate hydrolase / 2-oxo-4-hydroxy-4-carboxy-5-ureidoimidazoline decarboxylase [EC:3.5.2.17 4.1.1.97]
107627541	1785	95.7189	105.25	#N/A	#N/A	2.48112	107.259	1.36763	84.8952	0.136947	#N/A	5.43396	5.95593	0.99995	#N/A	5.69011e-14	1.05054e-08	*	#N/A	Up	Up	XP_016185864.1//uncharacterized protein LOC107627541 [Arachis ipaensis]	PREDICTED: Arachis ipaensis uncharacterized LOC107627541 (LOC107627541), transcript variant X8, mRNA;PREDICTED: Arachis ipaensis uncharacterized LOC107627541 (LOC107627541), transcript variant X6, mRNA;PREDICTED: Arachis ipaensis uncharacterized LOC107627541 (LOC107627541), transcript variant X7, mRNA;PREDICTED: Arachis ipaensis uncharacterized LOC107627541 (LOC107627541), transcript variant X9, …	LOC107627541	NA	NA	NA	K00228//coproporphyrinogen III oxidase [EC:1.3.3.3];K02154//V-type H+-transporting ATPase subunit a
110266701	2624	31.5076	26.5446	#N/A	#N/A	2.39602	24.0349	1.3636	28.2278	-0.247282	#N/A	3.32642	4.37162	0.99995	#N/A	0.000476084	0.000645843	*	#N/A	Up	Up	XP_016186033.1//uncharacterized protein LOC107627725 [Arachis ipaensis]	PREDICTED: Arachis ipaensis uncharacterized LOC110266701 (LOC110266701), ncRNA	LOC110266701	NA	NA	NA	K03686//molecular chaperone DnaJ;K20538//mitogen-activated protein kinase 8 [EC:2.7.11.24];K15777//4,5-DOPA dioxygenase extradiol [EC:1.13.11.-];K14321//nucleoporin-like protein 2;K04125//gibberellin 2-oxidase [EC:1.14.11.13]
107628557	1142	39.7067	39.8354	#N/A	#N/A	2.56831	38.8504	1.32724	34.6233	0.00466704	#N/A	3.91904	4.70525	0.99995	#N/A	6.067e-06	0.00010889	*	#N/A	Up	Up	XP_016186680.2//gibberellin 20 oxidase 2-like [Arachis ipaensis]	PREDICTED: Arachis ipaensis gibberellin 20 oxidase 2-like (LOC107628557), mRNA	LOC107628557	NA	NA	NA	K05282//gibberellin 20-oxidase [EC:1.14.11.12]
107629815	1463	245.101	275.563	#N/A	#N/A	2.6227	284.178	1.51992	219.628	0.169009	#N/A	6.7596	7.17492	0.99995	#N/A	1.5203e-25	1.81515e-14	*	#N/A	Up	Up	XP_016188198.1//uncharacterized protein LOC107629815 isoform X2 [Arachis ipaensis];XP_016188196.1//sucrose transport protein SUC3-like isoform X1 [Arachis ipaensis]	PREDICTED: Arachis ipaensis sucrose transport protein SUC3-like (LOC107629815), transcript variant X4, mRNA;PREDICTED: Arachis ipaensis sucrose transport protein SUC3-like (LOC107629815), transcript variant X9, misc_RNA;PREDICTED: Arachis ipaensis sucrose transport protein SUC3-like (LOC107629815), transcript variant X1, mRNA;PREDICTED: Arachis ipaensis sucrose transport protein SUC3-like (LOC107…	LOC107629815	GO:0016021//integral component of membrane	NA	NA	K15378//solute carrier family 45, member 1/2/4
107471774	859	283.911	258.741	#N/A	#N/A	2.67358	263.56	1.53356	257.318	-0.13393	#N/A	6.62322	7.39053	0.99995	#N/A	5.67933e-24	1.0178e-15	*	#N/A	Up	Up	XP_016188476.1//ubiquitin carboxyl-terminal hydrolase 8 [Arachis ipaensis]	PREDICTED: Arachis duranensis uncharacterized LOC107471774 (LOC107471774), ncRNA	LOC107471774	NA	NA	NA	K21343//ubiquitin carboxyl-terminal hydrolase 15 [EC:3.4.19.12]
107608110	1079	36.7344	28.5376	#N/A	#N/A	2.43796	25.4999	1.41347	33.2846	-0.364268	#N/A	3.38675	4.55754	0.99995	#N/A	0.000322069	0.00026618	*	#N/A	Up	Up	XP_016189437.1//uncharacterized protein LOC107630733 isoform X1 [Arachis ipaensis];XP_020986096.1//uncharacterized protein LOC110275001 [Arachis duranensis]	PREDICTED: Arachis ipaensis uncharacterized LOC107608110 (LOC107608110), transcript variant X2, ncRNA;PREDICTED: Arachis ipaensis uncharacterized LOC107608110 (LOC107608110), transcript variant X1, ncRNA	LOC107608110	NA	NA	NA	NA
BGI_novel_G001978	727	59.6281	54.8662	#N/A	#N/A	2.42975	53.9315	1.32813	53.1704	-0.120075	#N/A	4.47225	5.32316	0.99995	#N/A	2.4729e-08	1.86893e-06	*	#N/A	Up	Up	XP_016190993.1//uncharacterized protein LOC107631918 isoform X1 [Arachis ipaensis]	NA	NA	NA	NA	NA	NA
107479803	1692	107.457	128.537	#N/A	#N/A	3.10884	133.174	1.42142	93.8128	0.258433	#N/A	5.42079	6.04438	0.99995	#N/A	2.41337e-13	5.33985e-09	*	#N/A	Up	Up	XP_016191071.1//probable DNA primase large subunit isoform X2 [Arachis ipaensis];XP_016191070.1//probable DNA primase large subunit isoform X1 [Arachis ipaensis];KOM27338.1//hypothetical protein LR48_Vigan406s014800 [Vigna angularis]	PREDICTED: Arachis duranensis uncharacterized LOC107479803 (LOC107479803), transcript variant X6, ncRNA;PREDICTED: Arachis duranensis uncharacterized LOC107479803 (LOC107479803), transcript variant X12, ncRNA;PREDICTED: Arachis duranensis uncharacterized LOC107479803 (LOC107479803), transcript variant X3, ncRNA;PREDICTED: Arachis duranensis uncharacterized LOC107479803 (LOC107479803), transcript …	LOC107479803	GO:0030117//membrane coat;GO:0030663//COPI-coated vesicle membrane;GO:0000139//Golgi membrane	GO:0005198//structural molecule activity	GO:0006886//intracellular protein transport;GO:0016192//vesicle-mediated transport	K17302//coatomer subunit beta';K02685//DNA primase large subunit [EC:2.7.7.-]
107633978	3057	9.70539	28.6403	#N/A	#N/A	4.08586	32.8883	0.77633	1.94303	1.56119	#N/A	3.00886	1.32356	0.503145	#N/A	0.00334173	0.706331	*	#N/A	Up	*	XP_016193051.1//protein FAR1-RELATED SEQUENCE 5-like [Arachis ipaensis]	PREDICTED: Arachis ipaensis protein FAR1-RELATED SEQUENCE 5-like (LOC107633978), mRNA	LOC107633978	NA	NA	NA	K17604//zinc finger SWIM domain-containing protein 3;K08853//AP2-associated kinase [EC:2.7.11.1]
110265596	1645	34.0275	45.7563	#N/A	#N/A	2.43745	46.4276	1.27686	28.2578	0.427269	#N/A	4.25154	4.46797	0.99995	#N/A	2.54725e-07	0.000373003	*	#N/A	Up	Up	XP_016193604.2//uncharacterized protein LOC107634687 isoform X1 [Arachis ipaensis]	PREDICTED: Arachis ipaensis uncharacterized LOC110265596 (LOC110265596), ncRNA	LOC110265596	NA	NA	NA	NA
107635698	3469	56.2245	50.7508	#N/A	#N/A	2.44533	49.4097	1.34792	50.158	-0.147766	#N/A	4.33669	5.21767	0.99995	#N/A	1.06912e-07	4.1699e-06	*	#N/A	Up	Up	XP_016194735.1//receptor-like kinase TMK4 [Arachis ipaensis]	PREDICTED: Arachis ipaensis receptor-like kinase TMK4 (LOC107635698), mRNA	LOC107635698	NA	NA	NA	K00924//kinase [EC:2.7.1.-];K04733//interleukin-1 receptor-associated kinase 4 [EC:2.7.11.1]
107634227	915	58.3351	34.7843	#N/A	#N/A	2.5205	28.9167	1.60286	55.2283	-0.745928	#N/A	3.52012	5.10669	0.99995	#N/A	0.000132208	1.26469e-05	*	#N/A	Up	Up	XP_016195597.1//uncharacterized protein LOC107636612 [Arachis ipaensis]	PREDICTED: Arachis ipaensis uncharacterized LOC107634227 (LOC107634227), ncRNA	LOC107634227	NA	NA	NA	NA
107636623	3482	39.4385	45.3194	#N/A	#N/A	2.57933	45.3263	1.2873	33.7953	0.200526	#N/A	4.13528	4.71441	0.99995	#N/A	8.76394e-07	9.80583e-05	*	#N/A	Up	Up	XP_016195606.1//uncharacterized protein LOC107636623 [Arachis ipaensis]	PREDICTED: Arachis ipaensis uncharacterized LOC107636623 (LOC107636623), mRNA	LOC107636623	NA	NA	NA	NA
BGI_novel_G000087	1651	38.3138	43.4647	#N/A	#N/A	2.49208	43.3711	1.3997	32.4283	0.181979	#N/A	4.12131	4.53406	0.99995	#N/A	9.45941e-07	0.000298447	*	#N/A	Up	Up	XP_016195767.1//uncharacterized protein LOC107636799 [Arachis ipaensis]	NA	NA	NA	NA	NA	K03283//heat shock 70kDa protein 1/2/6/8;K12447//UDP-sugar pyrophosphorylase [EC:2.7.7.64]
107637472	3139	23.9086	27.6535	#N/A	#N/A	2.89539	27.0634	1.37383	19.4059	0.20993	#N/A	3.22452	3.82022	0.99995	#N/A	0.000953907	0.00641363	*	#N/A	Up	Up	XP_016196370.2//LRR receptor-like serine/threonine-protein kinase FLS2 [Arachis ipaensis]	PREDICTED: Arachis ipaensis LRR receptor-like serine/threonine-protein kinase FLS2 (LOC107637472), mRNA	LOC107637472	NA	NA	NA	K04733//interleukin-1 receptor-associated kinase 4 [EC:2.7.11.1]
107637841	1644	116.659	126.599	#N/A	#N/A	2.47567	129.194	1.41914	104.104	0.117963	#N/A	5.70557	6.19686	0.99995	#N/A	5.16252e-16	1.16687e-09	*	#N/A	Up	Up	XP_016196612.1//uncharacterized protein LOC107637841 isoform X2 [Arachis ipaensis];XP_016196611.1//uncharacterized protein LOC107637841 isoform X1 [Arachis ipaensis]	PREDICTED: Arachis ipaensis uncharacterized LOC107637841 (LOC107637841), transcript variant X1, mRNA;PREDICTED: Arachis ipaensis uncharacterized LOC107637841 (LOC107637841), transcript variant X2, mRNA	LOC107637841	NA	NA	NA	NA
107637874	946	32.0352	42.6725	#N/A	#N/A	2.53782	43.3682	1.27305	26.4123	0.413649	#N/A	4.09497	4.37485	0.99995	#N/A	1.25216e-06	0.000593306	*	#N/A	Up	Up	XP_016196630.1//embryo-specific protein ATS3A-like [Arachis ipaensis]	PREDICTED: Arachis ipaensis embryo-specific protein ATS3A-like (LOC107637874), mRNA	LOC107637874	NA	NA	NA	NA
107639094	1881	339.907	308.656	#N/A	#N/A	2.88532	314.967	1.79623	309.894	-0.139142	#N/A	6.77032	7.43066	0.99995	#N/A	4.69599e-25	2.45206e-15	*	#N/A	Up	Up	XP_016197998.1//isoflavone 3'-hydroxylase [Arachis ipaensis]	PREDICTED: Arachis ipaensis isoflavone 3'-hydroxylase (LOC107639094), mRNA	LOC107639094	GO:0016021//integral component of membrane	GO:0016705//oxidoreductase activity, acting on paired donors, with incorporation or reduction of molecular oxygen;GO:0020037//heme binding;GO:0005506//iron ion binding;GO:0004497//monooxygenase activity	NA	K13260//isoflavone 2'-hydroxylase [EC:1.14.13.89]
107483707	1989	102.14	237.081	#N/A	#N/A	2.76208	249.471	1.36118	84.7945	1.21484	#N/A	6.49698	5.96104	0.121387	#N/A	1.64105e-22	9.78873e-09	*	#N/A	Up	Up	XP_016198004.1//cationic amino acid transporter 5 [Arachis ipaensis]	PREDICTED: Arachis duranensis cationic amino acid transporter 5 (LOC107483707), mRNA	LOC107483707	GO:0016021//integral component of membrane	GO:0015171//amino acid transmembrane transporter activity	NA	K03294//basic amino acid/polyamine antiporter, APA family;K13866//solute carrier family 7 (cationic amino acid transporter), member 4
107639346	1114	152.865	160.091	#N/A	#N/A	2.50358	163.571	1.46756	137.182	0.0666302	#N/A	6.02978	6.54652	0.99995	#N/A	1.21494e-18	3.33205e-11	*	#N/A	Up	Up	XP_016198305.1//LOW QUALITY PROTEIN: adenylylsulfatase HINT3 [Arachis ipaensis]	PREDICTED: Arachis ipaensis adenylylsulfatase HINT3 (LOC107639346), mRNA	LOC107639346	NA	GO:0003824//catalytic activity	NA	K02503//histidine triad (HIT) family protein
107639423	1577	271.181	241.706	#N/A	#N/A	2.5789	246.264	1.53934	245.947	-0.165999	#N/A	6.57731	7.3199	0.99995	#N/A	1.03541e-23	2.87303e-15	*	#N/A	Up	Up	XP_016198403.1//uncharacterized protein At5g02240 [Arachis ipaensis]	PREDICTED: Arachis ipaensis uncharacterized protein At5g02240 (LOC107639423), mRNA	LOC107639423	NA	NA	NA	K01256//aminopeptidase N [EC:3.4.11.2];K08956//AFG3 family protein [EC:3.4.24.-]
107639430	728	255.76	295.98	#N/A	#N/A	4.32595	309.802	1.50716	225.954	0.21071	#N/A	6.16219	7.22806	0.99995	#N/A	7.20357e-18	8.26412e-15	*	#N/A	Up	Up	XP_016198412.1//18.1 kDa class I heat shock protein [Arachis ipaensis]	PREDICTED: Arachis ipaensis 18.1 kDa class I heat shock protein (LOC107639430), mRNA	LOC107639430	NA	NA	NA	K13993//HSP20 family protein
BGI_novel_G002742	1684	61.4159	68.8637	#N/A	#N/A	2.48439	69.8526	1.4684	53.6353	0.165131	#N/A	4.81335	5.19087	0.99995	#N/A	4.466e-10	6.03379e-06	*	#N/A	Up	Up	XP_016198422.1//phosphatidylinositol:ceramide inositolphosphotransferase 1 [Arachis ipaensis]	NA	NA	GO:0016021//integral component of membrane	NA	NA	K04714//shingomyelin synthase [EC:2.7.8.27]
107639464	1611	371.437	385.379	#N/A	#N/A	3.33516	398.471	1.59216	334.538	0.0531593	#N/A	6.90057	7.71504	0.99995	#N/A	1.43659e-25	1.18362e-17	*	#N/A	Up	Up	XP_016198452.1//transcription factor AS1 [Arachis ipaensis]	PREDICTED: Arachis ipaensis transcription factor AS1 (LOC107639464), transcript variant X1, mRNA;PREDICTED: Arachis ipaensis transcription factor AS1 (LOC107639464), transcript variant X2, mRNA	LOC107639464	GO:0005634//nucleus	GO:0000981//RNA polymerase II transcription factor activity, sequence-specific DNA binding;GO:0043565//sequence-specific DNA binding;GO:0044212//transcription regulatory region DNA binding;GO:0001135//transcription factor activity, RNA polymerase II transcription factor recruiting	GO:0006357//regulation of transcription from RNA polymerase II promoter;GO:0030154//cell differentiation;GO:0010338//leaf formation;GO:0006351//transcription, DNA-templated	K09422//transcription factor MYB, plant
107639475	2141	156.921	95.0566	#N/A	#N/A	2.59259	90.7144	1.54864	145.916	-0.723176	#N/A	5.12886	6.558	0.99995	#N/A	7.44597e-12	4.03195e-11	*	#N/A	Up	Up	XP_016198468.1//laccase-17 [Arachis ipaensis]	PREDICTED: Arachis ipaensis laccase-17 (LOC107639475), mRNA	LOC107639475	GO:0048046//apoplast	GO:0052716//hydroquinone:oxygen oxidoreductase activity;GO:0005507//copper ion binding	GO:0046274//lignin catabolic process	K05909//laccase [EC:1.10.3.2]
BGI_novel_G003976	1690	95.194	108.533	#N/A	#N/A	2.45785	110.753	1.36057	84.3054	0.189194	#N/A	5.4938	5.95335	0.99995	#N/A	1.97837e-14	1.05054e-08	*	#N/A	Up	Up	XP_016198764.1//uncharacterized protein LOC107639710 [Arachis ipaensis]	NA	NA	NA	NA	NA	K05747//Wiskott-Aldrich syndrome protein
107636062	1582	51.3859	87.6646	#N/A	#N/A	3.10719	93.2467	1.30294	40.9038	0.770623	#N/A	4.90737	4.9724	0.99995	#N/A	2.84872e-10	2.05922e-05	*	#N/A	Up	Up	XP_016199461.1//uncharacterized protein LOC107640454 [Arachis ipaensis]	PREDICTED: Arachis ipaensis uncharacterized LOC107636062 (LOC107636062), mRNA	LOC107636062	NA	NA	NA	K04733//interleukin-1 receptor-associated kinase 4 [EC:2.7.11.1];K03515//DNA repair protein REV1 [EC:2.7.7.-];K03260//translation initiation factor 4G;K12447//UDP-sugar pyrophosphorylase [EC:2.7.7.64]
107637738	1762	290.506	277.715	#N/A	#N/A	2.60769	284.141	1.58322	263.041	-0.0649631	#N/A	6.76769	7.37629	0.99995	#N/A	1.13984e-25	1.69825e-15	*	#N/A	Up	Up	XP_016200669.1//remorin isoform X1 [Arachis ipaensis]	PREDICTED: Arachis ipaensis uncharacterized LOC107637738 (LOC107637738), transcript variant X1, ncRNA;PREDICTED: Arachis ipaensis uncharacterized LOC107637738 (LOC107637738), transcript variant X2, ncRNA	LOC107637738	NA	NA	NA	K02997//small subunit ribosomal protein S9e
107489088	562	97.9478	138.31	#N/A	#N/A	2.56456	144.107	1.42762	84.5053	0.497816	#N/A	5.81228	5.88735	0.99995	#N/A	9.82729e-17	2.32816e-08	*	#N/A	Up	Up	XP_016203804.2//ATP-dependent 6-phosphofructokinase 3 [Arachis ipaensis]	PREDICTED: Arachis duranensis uncharacterized LOC107489088 (LOC107489088), ncRNA	LOC107489088	GO:0005737//cytoplasm	GO:0046872//metal ion binding;GO:0003872//6-phosphofructokinase activity;GO:0005524//ATP binding	GO:0006002//fructose 6-phosphate metabolic process	K00850//6-phosphofructokinase 1 [EC:2.7.1.11]
BGI_novel_G003137	997	30.078	31.4405	#N/A	#N/A	3.08047	33.8723	3.8314	19.6593	0.0639145	#N/A	3.45888	2.35927	0.99995	#N/A	0.000225338	0.232237	*	#N/A	Up	*	XP_016204317.1//beta-carotene 3-hydroxylase 1, chloroplastic isoform X1 [Arachis ipaensis]	NA	NA	GO:0016021//integral component of membrane	GO:0005506//iron ion binding;GO:0016491//oxidoreductase activity	GO:0008610//lipid biosynthetic process	K15746//beta-carotene 3-hydroxylase [EC:1.14.13.129]
107477908	652	28.0672	34.0804	#N/A	#N/A	2.5072	33.9172	1.27578	23.3098	0.280057	#N/A	3.75787	4.19148	0.99995	#N/A	2.23026e-05	0.00139131	*	#N/A	Up	Up	XP_016206323.1//uncharacterized protein LOC107646667 [Arachis ipaensis]	PREDICTED: Arachis duranensis uncharacterized LOC107477908 (LOC107477908), ncRNA	LOC107477908	NA	NA	NA	K11643//chromodomain-helicase-DNA-binding protein 4 [EC:3.6.4.12];K17535//serine/threonine-protein kinase TNNI3K [EC:2.7.11.1]
107628465	796	31.5833	34.3198	#N/A	#N/A	2.51675	33.3721	1.28334	27.0009	0.119876	#N/A	3.72901	4.39504	0.99995	#N/A	2.80207e-05	0.00054005	*	#N/A	Up	Up	XP_020871474.1//LOW QUALITY PROTEIN: uncharacterized protein LOC9302514 [Arabidopsis lyrata subsp. lyrata]	PREDICTED: Arachis ipaensis uncharacterized LOC107628465 (LOC107628465), ncRNA	LOC107628465	NA	GO:0016491//oxidoreductase activity	NA	K00344//NADPH2:quinone reductase [EC:1.6.5.5]
BGI_novel_G001933	1010	57.2621	71.2478	#N/A	#N/A	2.47276	72.8541	1.34099	49.2949	0.315265	#N/A	4.88082	5.20007	0.99995	#N/A	1.83066e-10	4.64812e-06	*	#N/A	Up	Up	XP_020958721.1//uncharacterized protein LOC107635635 isoform X2 [Arachis ipaensis]	NA	NA	NA	GO:0016787//hydrolase activity;GO:0008270//zinc ion binding	NA	K12951//cobalt/nickel-transporting P-type ATPase D [EC:3.6.3.-];K11991//tRNA(adenine34) deaminase [EC:3.5.4.33]
BGI_novel_G002783	1762	73.1376	96.8152	#N/A	#N/A	2.51296	99.7567	1.33636	63.3881	0.404619	#N/A	5.31095	5.56783	0.99995	#N/A	4.23245e-13	2.83876e-07	*	#N/A	Up	Up	XP_020959001.1//serine/threonine-protein kinase STY8 isoform X4 [Arachis ipaensis]	NA	NA	NA	NA	NA	K17535//serine/threonine-protein kinase TNNI3K [EC:2.7.11.1]
BGI_novel_G002795	561	47.4155	49.8875	#N/A	#N/A	2.44533	49.4097	1.33448	41.5279	0.0733173	#N/A	4.33669	4.95974	0.99995	#N/A	1.06912e-07	2.34462e-05	*	#N/A	Up	Up	XP_020960093.1//uric acid degradation bifunctional protein TTL-like isoform X2 [Arachis ipaensis]	NA	NA	NA	NA	NA	K13484//5-hydroxyisourate hydrolase / 2-oxo-4-hydroxy-4-carboxy-5-ureidoimidazoline decarboxylase [EC:3.5.2.17 4.1.1.97]
107489214	1246	53.5264	86.9136	#N/A	#N/A	2.45662	92.8119	1.56284	42.2705	0.699331	#N/A	5.23956	4.75741	0.99995	#N/A	1.12189e-12	0.000101886	*	#N/A	Up	Up	XP_020960170.1//putative auxin response factor 23 [Arachis ipaensis];XP_020999517.1//uncharacterized protein LOC110281534 [Arachis duranensis]	PREDICTED: Arachis duranensis uncharacterized LOC107489214 (LOC107489214), transcript variant X2, ncRNA;PREDICTED: Arachis duranensis uncharacterized LOC107489214 (LOC107489214), transcript variant X1, ncRNA	LOC107489214	NA	NA	NA	K07198//5'-AMP-activated protein kinase, catalytic alpha subunit [EC:2.7.11.11];K14486//auxin response factor
110265401	669	25.7981	34.7132	#N/A	#N/A	2.44629	34.947	1.25974	20.8229	0.428223	#N/A	3.8365	4.04698	0.99995	#N/A	1.1526e-05	0.00256068	*	#N/A	Up	Up	XP_020961053.1//uncharacterized protein LOC107646284 [Arachis ipaensis]	PREDICTED: Arachis ipaensis uncharacterized LOC110265401 (LOC110265401), ncRNA	LOC110265401	NA	NA	NA	NA
110271213	3459	67.1257	98.9358	#N/A	#N/A	2.45576	102.266	1.32474	57.526	0.559628	#N/A	5.38001	5.44043	0.99995	#N/A	1.25554e-13	7.57579e-07	*	#N/A	Up	Up	XP_020961259.1//uncharacterized protein LOC107647213 [Arachis ipaensis]	PREDICTED: Arachis ipaensis uncharacterized LOC110271213 (LOC110271213), transcript variant X2, ncRNA;PREDICTED: Arachis ipaensis uncharacterized LOC110271213 (LOC110271213), transcript variant X1, ncRNA	LOC110271213	NA	NA	NA	K07466//replication factor A1
107485424	3372	22.6718	32.0648	#N/A	#N/A	2.41566	32.4924	1.27043	17.8218	0.500089	#N/A	3.74961	3.81025	0.99995	#N/A	2.28958e-05	0.00640746	*	#N/A	Up	Up	XP_020961259.1//uncharacterized protein LOC107647213 [Arachis ipaensis]	PREDICTED: Arachis duranensis uncharacterized LOC107485424 (LOC107485424), transcript variant X1, ncRNA;PREDICTED: Arachis duranensis uncharacterized LOC107485424 (LOC107485424), transcript variant X4, ncRNA;PREDICTED: Arachis duranensis uncharacterized LOC107485424 (LOC107485424), transcript variant X3, ncRNA;PREDICTED: Arachis duranensis uncharacterized LOC107485424 (LOC107485424), transcript v…	LOC107485424	NA	NA	NA	K07466//replication factor A1
BGI_novel_G002824	1610	21.8054	17.5201	#N/A	#N/A	2.40863	14.5597	1.31337	19.5168	-0.315672	#N/A	2.5957	3.89337	0.99995	#N/A	0.0218234	0.00480624	*	#N/A	Up	Up	XP_020961274.1//uncharacterized protein LOC110263805 [Arachis ipaensis]	NA	NA	NA	NA	NA	NA
110272297	1220	37.4923	47.9254	#N/A	#N/A	5.80661	49.169	1.33999	28.6318	0.354196	#N/A	3.08198	4.41732	0.99995	#N/A	0.00236651	0.000507002	*	#N/A	Up	Up	XP_020961507.1//clathrin heavy chain 2-like [Arachis ipaensis]	PREDICTED: Arachis ipaensis uncharacterized LOC110272297 (LOC110272297), ncRNA	LOC110272297	NA	NA	NA	NA
BGI_novel_G004484	481	20.5966	21.4796	#N/A	#N/A	2.43142	20.0003	1.43569	17.1143	0.0605625	#N/A	3.04015	3.57538	0.99995	#N/A	0.00259429	0.0148759	*	#N/A	Up	Up	XP_020962283.1//uncharacterized protein LOC107606362 isoform X3 [Arachis ipaensis]	NA	NA	NA	NA	NA	K15255//ATP-dependent DNA helicase PIF1 [EC:3.6.4.12]
110264971	1758	10.4243	13.4356	#N/A	#N/A	2.28792	13.176	1.30966	6.85051	0.366115	#N/A	2.5258	2.38702	0.99995	#N/A	0.0290185	0.224323	*	#N/A	Up	*	XP_020963323.1//uncharacterized protein LOC110264971 [Arachis ipaensis]	PREDICTED: Arachis ipaensis uncharacterized LOC110264971 (LOC110264971), mRNA	LOC110264971	NA	NA	NA	K03686//molecular chaperone DnaJ;K20538//mitogen-activated protein kinase 8 [EC:2.7.11.24];K22733;K04125//gibberellin 2-oxidase [EC:1.14.11.13];K15777//4,5-DOPA dioxygenase extradiol [EC:1.13.11.-]
107606583	1281	31.3535	28.4568	#N/A	#N/A	2.54452	26.4002	1.35911	27.5745	-0.139852	#N/A	3.37509	4.34261	0.99995	#N/A	0.000355789	0.000740305	*	#N/A	Up	Up	XP_020963366.1//serine/arginine repetitive matrix protein 2-like [Arachis ipaensis]	PREDICTED: Arachis ipaensis serine/arginine repetitive matrix protein 2-like (LOC107606583), mRNA	LOC107606583	NA	NA	NA	NA
107480260	856	125.696	136.538	#N/A	#N/A	2.52652	139.643	1.39752	112.116	0.119365	#N/A	5.78845	6.32597	0.99995	#N/A	1.34326e-16	2.80541e-10	*	#N/A	Up	Up	XP_020963626.1//uncharacterized protein LOC107607810 [Arachis ipaensis]	PREDICTED: Arachis duranensis uncharacterized LOC107480260 (LOC107480260), ncRNA	LOC107480260	NA	NA	NA	K15032//mTERF domain-containing protein, mitochondrial
107624277	1405	236.394	266.947	#N/A	#N/A	2.61874	275.207	1.50101	211.872	0.175357	#N/A	6.7155	7.14111	0.99995	#N/A	4.44739e-25	2.56457e-14	*	#N/A	Up	Up	XP_020963731.1//uncharacterized protein LOC107612533 isoform X2 [Arachis ipaensis]	PREDICTED: Arachis ipaensis uncharacterized LOC107624277 (LOC107624277), transcript variant X2, ncRNA;PREDICTED: Arachis ipaensis uncharacterized LOC107624277 (LOC107624277), transcript variant X3, ncRNA;PREDICTED: Arachis ipaensis uncharacterized LOC107624277 (LOC107624277), transcript variant X1, ncRNA	LOC107624277	NA	NA	NA	NA
BGI_novel_G002431	783	18.4071	19.8412	#N/A	#N/A	2.43863	18.4957	1.30215	14.9593	0.108239	#N/A	2.92305	3.52208	0.99995	#N/A	0.0048101	0.0169923	*	#N/A	Up	Up	XP_020964665.1//uncharacterized protein LOC107610613 [Arachis ipaensis]	NA	NA	NA	NA	NA	NA
107611782	970	29.0293	27.2889	#N/A	#N/A	2.43796	25.4999	1.37871	25.2159	-0.0891935	#N/A	3.38675	4.19294	0.99995	#N/A	0.000322069	0.00147845	*	#N/A	Up	Up	XP_020965858.1//ferredoxin-dependent glutamate synthase, chloroplastic-like isoform X1 [Arachis ipaensis];XP_020965859.1//ferredoxin-dependent glutamate synthase, chloroplastic-like isoform X2 [Arachis ipaensis]	PREDICTED: Arachis ipaensis ferredoxin-dependent glutamate synthase, chloroplastic-like (LOC107611782), transcript variant X2, mRNA;PREDICTED: Arachis ipaensis ferredoxin-dependent glutamate synthase, chloroplastic-like (LOC107611782), transcript variant X1, mRNA	LOC107611782	NA	NA	NA	K00284//glutamate synthase (ferredoxin) [EC:1.4.7.1]
BGI_novel_G000427	858	38.0032	40.2176	#N/A	#N/A	2.5227	39.3484	1.37352	32.8958	0.0817061	#N/A	3.96327	4.58196	0.99995	#N/A	4.06044e-06	0.000225643	*	#N/A	Up	Up	XP_020966181.1//vacuolar protein-sorting-associated protein 33 homolog isoform X1 [Arachis ipaensis]	NA	NA	NA	NA	NA	K20182//vacuolar protein sorting-associated protein 33
BGI_novel_G003478	2531	69.5047	57.1724	#N/A	#N/A	4.19418	47.58	3.06185	66.5759	-0.281792	#N/A	3.5039	4.44252	0.99995	#N/A	0.000189463	0.000806184	*	#N/A	Up	Up	XP_020966188.1//uncharacterized protein LOC110266252 [Arachis ipaensis]	NA	NA	NA	NA	NA	K13484//5-hydroxyisourate hydrolase / 2-oxo-4-hydroxy-4-carboxy-5-ureidoimidazoline decarboxylase [EC:3.5.2.17 4.1.1.97]
107616997	1073	19.13	18.0967	#N/A	#N/A	2.33343	16.118	1.25152	16.3718	-0.0801115	#N/A	2.78815	3.70946	0.99995	#N/A	0.00928224	0.00904232	*	#N/A	Up	Up	XP_020966894.1//uncharacterized protein LOC107616997 [Arachis ipaensis]	PREDICTED: Arachis ipaensis uncharacterized LOC107616997 (LOC107616997), mRNA	LOC107616997	NA	NA	NA	K01805//xylose isomerase [EC:5.3.1.5]
BGI_novel_G003808	2340	91.6208	114.265	#N/A	#N/A	3.15542	118.904	1.76919	77.8171	0.318637	#N/A	5.23582	5.45893	0.99995	#N/A	3.87056e-12	1.38582e-06	*	#N/A	Up	Up	XP_020966896.1//serine/threonine-protein kinase HT1-like isoform X2 [Arachis ipaensis]	NA	NA	NA	NA	NA	K01968//3-methylcrotonyl-CoA carboxylase alpha subunit [EC:6.4.1.4]
107458339	963	110.014	130.231	#N/A	#N/A	2.55662	134.138	1.43966	96.8396	0.24338	#N/A	5.71334	6.0718	0.99995	#N/A	5.77189e-16	4.3363e-09	*	#N/A	Up	Up	XP_020966991.1//uncharacterized protein LOC107619335 [Arachis ipaensis]	PREDICTED: Arachis duranensis uncharacterized LOC107458339 (LOC107458339), ncRNA	LOC107458339	NA	NA	NA	NA
110264872	1077	65.6696	92.4792	#N/A	#N/A	2.45015	95.7894	1.3802	55.8902	0.493902	#N/A	5.28893	5.33965	0.99995	#N/A	5.14025e-13	1.83315e-06	*	#N/A	Up	Up	XP_020967550.1//uncharacterized protein LOC110266850 [Arachis ipaensis]	PREDICTED: Arachis ipaensis uncharacterized LOC110264872 (LOC110264872), ncRNA	LOC110264872	NA	NA	NA	NA
BGI_novel_G001934	307	51.7234	69.6445	#N/A	#N/A	2.43271	71.8801	1.42388	43.725	0.429193	#N/A	4.88495	4.94056	0.99995	#N/A	1.62743e-10	2.97153e-05	*	#N/A	Up	Up	XP_020967627.1//uncharacterized protein LOC107615798 [Arachis ipaensis]	NA	NA	NA	NA	NA	NA
107483766	1400	53.5275	71.1907	#N/A	#N/A	2.43191	72.876	1.31249	45.9001	0.411408	#N/A	4.90528	5.12812	0.99995	#N/A	1.24719e-10	7.26744e-06	*	#N/A	Up	Up	XP_020967645.1//ubiquinone biosynthesis protein COQ9, mitochondrial-like [Arachis ipaensis];XP_015959890.1//enhancer of mRNA-decapping protein 4 [Arachis duranensis]	PREDICTED: Arachis duranensis enhancer of mRNA-decapping protein 4 (LOC107483766), transcript variant X4, misc_RNA;PREDICTED: Arachis duranensis enhancer of mRNA-decapping protein 4 (LOC107483766), transcript variant X15, misc_RNA;PREDICTED: Arachis duranensis enhancer of mRNA-decapping protein 4 (LOC107483766), transcript variant X13, misc_RNA;PREDICTED: Arachis duranensis enhancer of mRNA-decap…	LOC107483766	GO:0005743//mitochondrial inner membrane	GO:0008289//lipid binding	GO:0006744//ubiquinone biosynthetic process	K18587//ubiquinone biosynthesis protein COQ9;K12616//enhancer of mRNA-decapping protein 4
110266920	816	20.808	38.2579	#N/A	#N/A	2.46356	40.4121	1.30527	14.6872	0.878624	#N/A	4.03597	3.49214	0.99995	#N/A	2.05019e-06	0.0186361	*	#N/A	Up	Up	XP_020967649.1//uncharacterized protein LOC110266920 [Arachis ipaensis]	PREDICTED: Arachis ipaensis uncharacterized LOC110266920 (LOC110266920), mRNA	LOC110266920	NA	NA	NA	K12349//neutral ceramidase [EC:3.5.1.23];K13116//ATP-dependent RNA helicase DDX41 [EC:3.6.4.13];K01507//inorganic pyrophosphatase [EC:3.6.1.1];K02469//DNA gyrase subunit A [EC:5.99.1.3];K05605//3-hydroxyisobutyryl-CoA hydrolase [EC:3.1.2.4]
107618124	699	65.2198	67.9494	#N/A	#N/A	2.62513	68.2359	1.3236	57.6364	0.0591522	#N/A	4.70007	5.44444	0.99995	#N/A	2.17069e-09	7.31675e-07	*	#N/A	Up	Up	XP_020967668.1//uncharacterized protein LOC110266927 [Arachis ipaensis]	PREDICTED: Arachis ipaensis uncharacterized LOC107618124 (LOC107618124), ncRNA	LOC107618124	NA	NA	NA	K00819//ornithine--oxo-acid transaminase [EC:2.6.1.13];K00028//malate dehydrogenase (decarboxylating) [EC:1.1.1.39];K00134//glyceraldehyde 3-phosphate dehydrogenase [EC:1.2.1.12]
107617177	1160	9.79186	15.3078	#N/A	#N/A	2.32941	15.6269	1.14731	5.92428	0.644617	#N/A	2.74599	2.36839	0.99995	#N/A	0.0112571	0.230847	*	#N/A	Up	*	XP_020967828.1//disease resistance protein RLM3-like [Arachis ipaensis]	PREDICTED: Arachis ipaensis disease resistance protein RLM3-like (LOC107617177), transcript variant X2, misc_RNA;PREDICTED: Arachis ipaensis disease resistance protein RLM3-like (LOC107617177), transcript variant X1, mRNA	LOC107617177	NA	GO:0043531//ADP binding	GO:0007165//signal transduction;GO:0006952//defense response	K07466//replication factor A1;K22038//volume-regulated anion channel;K13414//mitogen-activated protein kinase kinase kinase 1 [EC:2.7.11.25]
107611606	583	42.4667	28.4448	#N/A	#N/A	2.40482	25.0283	1.30447	38.9983	-0.578168	#N/A	3.37956	4.90187	0.99995	#N/A	0.000335057	3.2496e-05	*	#N/A	Up	Up	XP_020968051.1//uncharacterized protein LOC107619179 [Arachis ipaensis]	PREDICTED: Arachis ipaensis uncharacterized LOC107611606 (LOC107611606), mRNA	LOC107611606	NA	NA	NA	NA
110277068	749	98.7234	103.669	#N/A	#N/A	2.47483	105.268	1.41662	88.0615	0.070528	#N/A	5.41059	5.95799	0.99995	#N/A	8.12441e-14	1.19268e-08	*	#N/A	Up	Up	XP_020969373.1//uncharacterized protein LOC107619913 [Arachis ipaensis]	PREDICTED: Arachis duranensis uncharacterized LOC110277068 (LOC110277068), transcript variant X2, ncRNA;PREDICTED: Arachis duranensis uncharacterized LOC110277068 (LOC110277068), transcript variant X1, ncRNA	LOC110277068	NA	GO:0005525//GTP binding	NA	K19828//mitochondrial GTPase 1
110267941	1553	27.4962	17.2222	#N/A	#N/A	2.32843	13.1236	1.28371	25.6934	-0.674961	#N/A	2.49473	4.32301	0.99995	#N/A	0.032812	0.000770109	*	#N/A	Up	Up	XP_020969465.1//uncharacterized protein LOC110267941 [Arachis ipaensis]	PREDICTED: Arachis ipaensis uncharacterized LOC110267941 (LOC110267941), transcript variant X1, mRNA;PREDICTED: Arachis ipaensis uncharacterized LOC110267941 (LOC110267941), transcript variant X2, mRNA	LOC110267941	NA	NA	NA	NA
107623207	677	27.7658	31.4736	#N/A	#N/A	2.4679	30.9594	1.32264	23.1516	0.180832	#N/A	3.64902	4.12962	0.99995	#N/A	5.10914e-05	0.00188754	*	#N/A	Up	Up	XP_020969595.1//protein ANTI-SILENCING 1 isoform X3 [Arachis ipaensis];XP_020969594.1//protein ANTI-SILENCING 1 isoform X2 [Arachis ipaensis]	PREDICTED: Arachis ipaensis uncharacterized LOC107623207 (LOC107623207), transcript variant X1, ncRNA;PREDICTED: Arachis ipaensis uncharacterized LOC107623207 (LOC107623207), transcript variant X2, ncRNA	LOC107623207	NA	NA	NA	K17686//Cu+-exporting ATPase [EC:3.6.3.54]
110262377	1263	34.1893	27.7253	#N/A	#N/A	2.46708	24.9494	1.31179	30.835	-0.30234	#N/A	3.33813	4.55496	0.99995	#N/A	0.000446524	0.000246024	*	#N/A	Up	Up	XP_020970067.1//protein FAR1-RELATED SEQUENCE 7-like [Arachis ipaensis]	PREDICTED: Arachis ipaensis protein FAR1-RELATED SEQUENCE 7-like (LOC110262377), mRNA	LOC110262377	NA	NA	NA	K17604//zinc finger SWIM domain-containing protein 3;K08853//AP2-associated kinase [EC:2.7.11.1]
BGI_novel_G003511	2369	43.4079	50.3501	#N/A	#N/A	2.68066	51.1407	1.77778	36.1398	0.214036	#N/A	4.25381	4.34544	0.99995	#N/A	2.96719e-07	0.000902852	*	#N/A	Up	Up	XP_020970304.1//uncharacterized protein LOC107624134 [Arachis ipaensis]	NA	NA	NA	NA	NA	K09264//MADS-box transcription factor, plant
BGI_novel_G000312	660	46.3742	44.1121	#N/A	#N/A	2.47144	42.9275	1.34743	41.1346	-0.0721456	#N/A	4.11848	4.93207	0.99995	#N/A	9.57131e-07	2.84538e-05	*	#N/A	Up	Up	XP_020970304.1//uncharacterized protein LOC107624134 [Arachis ipaensis]	NA	NA	NA	NA	NA	NA
BGI_novel_G000313	632	106.29	55.1958	#N/A	#N/A	2.43342	50.9213	1.38219	98.427	-0.94538	#N/A	4.38721	6.15403	0.769973	#N/A	6.23753e-08	1.58987e-09	*	#N/A	Up	Up	XP_020970304.1//uncharacterized protein LOC107624134 [Arachis ipaensis]	NA	NA	NA	NA	NA	NA
BGI_novel_G004190	1794	97.9493	98.6662	#N/A	#N/A	2.4503	99.7908	1.38306	87.3806	0.0105212	#N/A	5.34788	5.98137	0.99995	#N/A	2.0718e-13	8.66461e-09	*	#N/A	Up	Up	XP_020970373.1//calmodulin-interacting protein 111 [Arachis ipaensis]	NA	NA	NA	GO:0005524//ATP binding	NA	K14575//AAA family ATPase
110271963	1512	28.2036	30.1858	#N/A	#N/A	2.48008	29.4522	1.52373	23.438	0.097995	#N/A	3.56992	3.94318	0.99995	#N/A	9.11157e-05	0.00431016	*	#N/A	Up	Up	XP_020970892.1//auxin response factor 18-like isoform X5 [Arachis ipaensis]	PREDICTED: Arachis ipaensis uncharacterized LOC110271963 (LOC110271963), transcript variant X2, ncRNA;PREDICTED: Arachis ipaensis uncharacterized LOC110271963 (LOC110271963), transcript variant X1, ncRNA	LOC110271963	NA	NA	NA	K14486//auxin response factor
110268668	955	32.7847	46.271	#N/A	#N/A	2.50632	47.3871	1.27346	26.8469	0.497084	#N/A	4.24085	4.39793	0.99995	#N/A	2.97681e-07	0.000528147	*	#N/A	Up	Up	XP_020970949.1//uncharacterized protein LOC110268668 [Arachis ipaensis]	PREDICTED: Arachis ipaensis uncharacterized LOC110268668 (LOC110268668), mRNA	LOC110268668	NA	NA	NA	NA
BGI_novel_G002040	1156	18.2784	19.0147	#N/A	#N/A	2.40572	17.5526	1.26569	15.1051	0.0569728	#N/A	2.86715	3.57704	0.99995	#N/A	0.00636809	0.0142614	*	#N/A	Up	Up	XP_020971509.1//uncharacterized protein LOC110268855 [Arachis ipaensis]	NA	NA	NA	NA	NA	NA
BGI_novel_G002854	736	6.63245	15.265	#N/A	#N/A	2.33944	16.6119	0.849235	2.41441	1.20261	#N/A	2.82798	1.50744	0.99995	#N/A	0.00770202	0.622696	*	#N/A	Up	*	XP_020971509.1//uncharacterized protein LOC110268855 [Arachis ipaensis]	NA	NA	NA	NA	NA	K12261//2-hydroxyacyl-CoA lyase 1 [EC:4.1.-.-]
107625918	651	150.802	126.452	#N/A	#N/A	2.5181	126.616	1.45441	136.976	-0.25406	#N/A	5.65198	6.55734	0.99995	#N/A	1.53246e-15	2.80266e-11	*	#N/A	Up	Up	XP_020971955.1//uncharacterized protein LOC107625918 isoform X2 [Arachis ipaensis];XP_020971954.1//uncharacterized protein LOC107625918 isoform X1 [Arachis ipaensis]	PREDICTED: Arachis ipaensis uncharacterized LOC107625918 (LOC107625918), transcript variant X2, mRNA;PREDICTED: Arachis ipaensis uncharacterized LOC107625918 (LOC107625918), transcript variant X3, misc_RNA;PREDICTED: Arachis ipaensis uncharacterized LOC107625918 (LOC107625918), transcript variant X4, misc_RNA;PREDICTED: Arachis ipaensis uncharacterized LOC107625918 (LOC107625918), transcript vari…	LOC107625918	NA	NA	NA	NA
107628415	1176	90.6685	140.896	#N/A	#N/A	2.61273	146.442	1.36526	77.8848	0.635957	#N/A	5.80862	5.83409	0.99995	#N/A	1.21563e-16	3.14003e-08	*	#N/A	Up	Up	XP_020972687.1//uncharacterized protein LOC110269291 [Arachis ipaensis]	PREDICTED: Arachis ipaensis uncharacterized LOC107628415 (LOC107628415), ncRNA	LOC107628415	NA	NA	NA	NA
BGI_novel_G003892	524	26.8052	34.2048	#N/A	#N/A	2.96799	34.48	1.27961	21.5113	0.351686	#N/A	3.5382	4.07132	0.99995	#N/A	0.000128664	0.00235169	*	#N/A	Up	Up	XP_020972815.1//uncharacterized protein LOC107629560 [Arachis ipaensis]	NA	NA	NA	NA	NA	NA
110275836	970	10.3856	13.6751	#N/A	#N/A	2.331	13.1376	1.14566	7.17633	0.396961	#N/A	2.49468	2.64707	0.99995	#N/A	0.032812	0.142473	*	#N/A	Up	*	XP_020972832.1//uncharacterized protein LOC110269382 [Arachis ipaensis]	PREDICTED: Arachis duranensis uncharacterized LOC110275836 (LOC110275836), ncRNA	LOC110275836	NA	NA	NA	NA
110277599	1040	44.9387	21.1932	#N/A	#N/A	2.35417	16.0925	1.30147	42.5382	-1.08436	#N/A	2.7731	5.03054	0.98887	#N/A	0.00996709	1.38477e-05	*	#N/A	Up	Up	XP_020972969.1//serine/threonine-protein phosphatase 7 long form homolog [Arachis ipaensis]	PREDICTED: Arachis duranensis serine/threonine-protein phosphatase 7 long form homolog (LOC110277599), mRNA	LOC110277599	NA	NA	NA	K10706//senataxin [EC:3.6.4.-];K20724//transmembrane protein 33
107629024	1803	79.8792	126.927	#N/A	#N/A	2.47646	132.673	1.40421	67.6683	0.668107	#N/A	5.74345	5.59065	0.99995	#N/A	2.60321e-16	2.77872e-07	*	#N/A	Up	Up	XP_020973544.1//uncharacterized protein LOC107629024 isoform X2 [Arachis ipaensis];XP_020973547.1//uncharacterized protein LOC107629024 isoform X4 [Arachis ipaensis];XP_020973539.1//uncharacterized protein LOC107629024 isoform X1 [Arachis ipaensis]	PREDICTED: Arachis ipaensis uncharacterized LOC107629024 (LOC107629024), transcript variant X6, mRNA;PREDICTED: Arachis ipaensis uncharacterized LOC107629024 (LOC107629024), transcript variant X2, mRNA;PREDICTED: Arachis ipaensis uncharacterized LOC107629024 (LOC107629024), transcript variant X4, mRNA;PREDICTED: Arachis ipaensis uncharacterized LOC107629024 (LOC107629024), transcript variant X1, …	LOC107629024	NA	NA	NA	K07466//replication factor A1;K15255//ATP-dependent DNA helicase PIF1 [EC:3.6.4.12]
107624463	862	50.2456	75.6253	#N/A	#N/A	2.43502	78.3552	1.32623	42.0217	0.589871	#N/A	5.00802	4.98573	0.99995	#N/A	3.11852e-11	1.95385e-05	*	#N/A	Up	Up	XP_020973904.1//acid beta-fructofuranosidase 1, vacuolar [Arachis ipaensis];XP_020969551.1//cyclin-dependent kinase F-4-like [Arachis ipaensis]	PREDICTED: Arachis ipaensis cyclin-dependent kinase F-4-like (LOC107624463), transcript variant X1, mRNA;PREDICTED: Arachis ipaensis cyclin-dependent kinase F-4-like (LOC107624463), transcript variant X2, misc_RNA	LOC107624463	NA	GO:0004674//protein serine/threonine kinase activity;GO:0005524//ATP binding	NA	K01193//beta-fructofuranosidase [EC:3.2.1.26];K08829//male germ cell-associated kinase [EC:2.7.11.22]
107619785	1074	74.4842	63.7615	#N/A	#N/A	2.46196	62.3883	1.43319	67.4312	-0.224248	#N/A	4.66339	5.55611	0.99995	#N/A	2.78425e-09	3.86874e-07	*	#N/A	Up	Up	XP_020974517.1//uncharacterized protein At4g04980-like [Arachis ipaensis]	PREDICTED: Arachis ipaensis uncharacterized LOC107619785 (LOC107619785), ncRNA	LOC107619785	NA	NA	NA	K05747//Wiskott-Aldrich syndrome protein
110264358	522	36.9501	27.2907	#N/A	#N/A	2.46671	23.9524	1.32782	33.6981	-0.437169	#N/A	3.27951	4.66553	0.99995	#N/A	0.000647777	0.000136183	*	#N/A	Up	Up	XP_020976270.1//uncharacterized protein LOC107638684 [Arachis ipaensis]	PREDICTED: Arachis ipaensis uncharacterized LOC110264358 (LOC110264358), ncRNA	LOC110264358	NA	NA	NA	NA
BGI_novel_G002817	1138	286.57	306.345	#N/A	#N/A	2.64002	315.574	1.56842	257.487	0.0962736	#N/A	6.90129	7.35904	0.99995	#N/A	4.65525e-27	2.00193e-15	*	#N/A	Up	Up	XP_020977359.1//uncharacterized protein LOC107618134 [Arachis ipaensis]	NA	NA	NA	NA	NA	NA
BGI_novel_G002266	900	110.744	67.8826	#N/A	#N/A	2.92081	61.8486	1.39539	103.577	-0.706113	#N/A	4.4043	6.2139	0.99995	#N/A	7.67897e-08	9.0068e-10	*	#N/A	Up	Up	XP_020978141.1//uncharacterized protein LOC110271524 [Arachis ipaensis]	NA	NA	NA	NA	NA	NA
BGI_novel_G002267	912	21.7	17.8667	#N/A	#N/A	2.26572	12.6959	3.74838	18.8723	-0.28042	#N/A	2.48632	2.33193	0.99995	#N/A	0.0338345	0.241486	*	#N/A	Up	*	XP_020978141.1//uncharacterized protein LOC110271524 [Arachis ipaensis]	NA	NA	NA	NA	NA	NA
BGI_novel_G002268	883	18.1055	39.6502	#N/A	#N/A	4.94307	45.0287	1.18239	7.90034	1.1309	#N/A	3.18736	2.74021	0.99995	#N/A	0.00132988	0.118997	*	#N/A	Up	*	XP_020978141.1//uncharacterized protein LOC110271524 [Arachis ipaensis]	NA	NA	NA	NA	NA	NA
BGI_novel_G003093	885	75.5854	70.5571	#N/A	#N/A	3.19276	68.5374	1.38374	67.8527	-0.0993174	#N/A	4.42402	5.61576	0.99995	#N/A	7.40406e-08	2.16019e-07	*	#N/A	Up	Up	XP_020978262.1//uncharacterized protein LOC107635081 [Arachis ipaensis]	NA	NA	NA	NA	NA	NA
107484624	513	58.6252	64.7928	#N/A	#N/A	2.48177	65.3655	1.33073	51.2638	0.144312	#N/A	4.71909	5.26765	0.99995	#N/A	1.43815e-09	2.83651e-06	*	#N/A	Up	Up	XP_020978285.1//uncharacterized protein LOC107637246 [Arachis ipaensis];XP_020972537.1//uncharacterized protein LOC110269194 [Arachis ipaensis];XP_020966287.1//uncharacterized protein LOC107616394 [Arachis ipaensis]	PREDICTED: Arachis duranensis uncharacterized LOC107484624 (LOC107484624), ncRNA	LOC107484624	NA	NA	NA	K17964//leucine-rich PPR motif-containing protein, mitochondrial;K18328//lariat debranching enzyme [EC:3.1.-.-];K14007//protein transport protein SEC24;K01230//mannosyl-oligosaccharide alpha-1,2-mannosidase [EC:3.2.1.113];K14326//regulator of nonsense transcripts 1 [EC:3.6.4.-];K02995//small subunit ribosomal protein S8e;K05658//ATP-binding cassette, subfamily B (MDR/TAP), member 1 [EC:3.6.3.44]
107637470	3551	20.0357	24.661	#N/A	#N/A	2.75047	24.2089	1.2422	15.8368	0.29966	#N/A	3.13779	3.67232	0.99995	#N/A	0.00155389	0.0102496	*	#N/A	Up	Up	XP_020978337.1//receptor-like kinase TMK2 [Arachis ipaensis]	PREDICTED: Arachis ipaensis receptor-like kinase TMK2 (LOC107637470), mRNA	LOC107637470	NA	NA	NA	K04733//interleukin-1 receptor-associated kinase 4 [EC:2.7.11.1]
110271771	1141	22.5472	18.6889	#N/A	#N/A	2.33378	16.12	1.25947	20.0078	-0.27077	#N/A	2.78812	3.98968	0.99995	#N/A	0.00928224	0.00322124	*	#N/A	Up	Up	XP_020978743.1//glutathione S-transferase T1-like [Arachis ipaensis]	PREDICTED: Arachis ipaensis glutathione S-transferase T1-like (LOC110271771), mRNA	LOC110271771	NA	NA	NA	K00799//glutathione S-transferase [EC:2.5.1.18];K03798//cell division protease FtsH [EC:3.4.24.-]
110274487	1613	110.908	63.2263	#N/A	#N/A	3.27553	55.6494	1.38739	105.382	-0.810767	#N/A	4.08657	6.24711	0.99995	#N/A	1.8936e-06	6.25238e-10	*	#N/A	Up	Up	XP_020978845.1//uncharacterized protein LOC110271797 [Arachis ipaensis]	PREDICTED: Arachis duranensis uncharacterized LOC110274487 (LOC110274487), ncRNA	LOC110274487	NA	NA	NA	K20032//palmitoyltransferase ZDHHC13/17 [EC:2.3.1.225];K12447//UDP-sugar pyrophosphorylase [EC:2.7.7.64];K17268//coatomer subunit epsilon;K20855//beta-1,3-galactosyltransferase 1/2/3/4/5/7/8 [EC:2.4.1.-]
107466275	1811	105.221	108.983	#N/A	#N/A	2.48544	110.747	1.39107	93.7906	0.0506804	#N/A	5.47761	6.07517	0.99995	#N/A	2.78455e-14	3.57632e-09	*	#N/A	Up	Up	XP_020979814.1//myosin-11-like isoform X2 [Arachis ipaensis];XP_016205040.2//DNA helicase INO80 isoform X3 [Arachis ipaensis]	PREDICTED: Arachis duranensis uncharacterized LOC107466275 (LOC107466275), ncRNA	LOC107466275	NA	NA	NA	K12742//isoprene synthase [EC:4.2.3.27];K11665//DNA helicase INO80 [EC:3.6.4.12]
107494892	2743	14.3511	18.8996	#N/A	#N/A	2.36492	18.5837	1.23145	10.5706	0.397197	#N/A	2.97417	3.10163	0.99995	#N/A	0.0036801	0.053861	*	#N/A	Up	*	XP_020980828.1//protein FAR1-RELATED SEQUENCE 5 [Arachis duranensis]	PREDICTED: Arachis duranensis protein FAR1-RELATED SEQUENCE 5 (LOC107494892), mRNA	LOC107494892	NA	NA	NA	K17604//zinc finger SWIM domain-containing protein 3;K08853//AP2-associated kinase [EC:2.7.11.1]
110270218	1892	10.1989	12.9515	#N/A	#N/A	2.26181	12.1975	1.14566	7.17633	0.344706	#N/A	2.43103	2.64707	0.99995	#N/A	0.0413778	0.142473	*	#N/A	Up	*	XP_020981076.1//aberrant root formation protein 4 isoform X3 [Arachis duranensis]	PREDICTED: Arachis ipaensis uncharacterized LOC110270218 (LOC110270218), ncRNA	LOC110270218	NA	NA	NA	K03255//protein TIF31
107494308	486	41.0148	48.1669	#N/A	#N/A	2.50423	48.3866	1.28904	35.1533	0.231899	#N/A	4.27217	4.76929	0.99995	#N/A	2.18185e-07	7.16344e-05	*	#N/A	Up	Up	XP_020981521.1//uncharacterized protein LOC107494308 [Arachis duranensis]	PREDICTED: Arachis duranensis uncharacterized LOC107494308 (LOC107494308), mRNA	LOC107494308	NA	NA	NA	NA
BGI_novel_G000970	1150	40.1442	59.1096	#N/A	#N/A	2.56623	61.3032	1.30989	32.9006	0.5582	#N/A	4.57824	4.65059	0.99995	#N/A	8.60429e-09	0.000145175	*	#N/A	Up	Up	XP_020982352.1//uncharacterized protein LOC110273534 [Arachis duranensis]	NA	NA	NA	NA	NA	NA
BGI_novel_G003334	883	29.213	26.5074	#N/A	#N/A	2.55009	23.3643	2.26309	25.3067	-0.140219	#N/A	3.19569	3.48315	0.99995	#N/A	0.0010866	0.0215311	*	#N/A	Up	Up	XP_020982393.1//uncharacterized protein LOC110273558 [Arachis duranensis]	NA	NA	NA	NA	NA	K12261//2-hydroxyacyl-CoA lyase 1 [EC:4.1.-.-]
110267091	1359	44.2851	47.8302	#N/A	#N/A	2.6468	47.1896	1.29755	38.463	0.111102	#N/A	4.15615	4.88961	0.99995	#N/A	7.50636e-07	3.46549e-05	*	#N/A	Up	Up	XP_020982732.1//receptor-like protein 12 [Arachis duranensis]	PREDICTED: Arachis ipaensis uncharacterized LOC110267091 (LOC110267091), transcript variant X1, ncRNA;PREDICTED: Arachis ipaensis uncharacterized LOC110267091 (LOC110267091), transcript variant X2, ncRNA	LOC110267091	NA	NA	NA	K19613//leucine-rich repeat protein SHOC2
BGI_novel_G003502	1159	52.5985	60.7027	#N/A	#N/A	2.42692	61.4068	1.36676	45.4066	0.206738	#N/A	4.6612	5.05407	0.99995	#N/A	2.73439e-09	1.31272e-05	*	#N/A	Up	Up	XP_020983245.1//uncharacterized protein LOC107458173 isoform X2 [Arachis duranensis]	NA	NA	NA	NA	NA	NA
107459345	2072	796.42	815.982	#N/A	#N/A	2.95026	841.746	1.91551	721.807	0.0350078	#N/A	8.1564	8.55774	0.99995	#N/A	5.77012e-43	9.33133e-23	*	#N/A	Up	Up	XP_020983761.1//probable glycosyltransferase At5g03795 isoform X1 [Arachis duranensis];XP_015933055.1//probable glycosyltransferase At5g03795 isoform X2 [Arachis duranensis]	PREDICTED: Arachis duranensis probable glycosyltransferase At5g03795 (LOC107459345), transcript variant X3, mRNA;PREDICTED: Arachis duranensis probable glycosyltransferase At5g03795 (LOC107459345), transcript variant X4, mRNA;PREDICTED: Arachis duranensis probable glycosyltransferase At5g03795 (LOC107459345), transcript variant X2, mRNA;PREDICTED: Arachis duranensis probable glycosyltransferase A…	LOC107459345	NA	NA	NA	K02366//glucuronyl/N-acetylglucosaminyl transferase EXT1 [EC:2.4.1.224 2.4.1.225];K18789//xylogalacturonan beta-1,3-xylosyltransferase [EC:2.4.2.41]
107619758	2827	26.6963	35.9898	#N/A	#N/A	2.43149	36.4758	1.28457	21.5042	0.430949	#N/A	3.90702	4.06526	0.99995	#N/A	6.27841e-06	0.00241277	*	#N/A	Up	Up	XP_020985030.1//uncharacterized protein LOC107469997 [Arachis duranensis]	PREDICTED: Arachis ipaensis uncharacterized LOC107619758 (LOC107619758), ncRNA	LOC107619758	NA	NA	NA	K00799//glutathione S-transferase [EC:2.5.1.18]
107462448	3711	14.5985	16.6948	#N/A	#N/A	2.50744	15.4298	1.23947	11.3801	0.193578	#N/A	2.62143	3.19872	0.99995	#N/A	0.0196552	0.0422728	*	#N/A	Up	Up	XP_020985834.1//disease resistance protein RPS6-like [Arachis duranensis]	PREDICTED: Arachis duranensis disease resistance protein RPS6-like (LOC107462448), mRNA	LOC107462448	NA	NA	NA	K22038//volume-regulated anion channel;K19613//leucine-rich repeat protein SHOC2
107466508	529	34.2384	36.1934	#N/A	#N/A	2.57024	35.3562	1.28019	29.5049	0.0801097	#N/A	3.78199	4.52653	0.99995	#N/A	1.89086e-05	0.000276603	*	#N/A	Up	Up	XP_020986530.1//uncharacterized protein LOC107466508 [Arachis duranensis]	PREDICTED: Arachis duranensis uncharacterized LOC107466508 (LOC107466508), transcript variant X1, mRNA;PREDICTED: Arachis duranensis uncharacterized LOC107466508 (LOC107466508), transcript variant X2, misc_RNA	LOC107466508	NA	NA	NA	NA
BGI_novel_G002274	999	38.5598	46.6982	#N/A	#N/A	2.51245	46.8382	1.28639	32.7077	0.276271	#N/A	4.22052	4.66823	0.99995	#N/A	3.65775e-07	0.000128252	*	#N/A	Up	Up	XP_020986668.1//SEC12-like protein 1 isoform X2 [Arachis duranensis]	NA	NA	GO:0016021//integral component of membrane	NA	NA	K14003//prolactin regulatory element-binding protein
BGI_novel_G002920	807	28.9814	33.4651	#N/A	#N/A	2.41535	32.995	1.27889	24.3385	0.207531	#N/A	3.77194	4.25028	0.99995	#N/A	1.92331e-05	0.00106729	*	#N/A	Up	Up	XP_020986811.1//tripeptidyl-peptidase 2 isoform X3 [Arachis duranensis]	NA	NA	NA	NA	NA	K01280//tripeptidyl-peptidase II [EC:3.4.14.10]
110270335	608	94.5118	96.9386	#N/A	#N/A	2.60174	98.1896	1.37346	84.3493	0.0365774	#N/A	5.23802	5.94049	0.99995	#N/A	1.54105e-12	1.22819e-08	*	#N/A	Up	Up	XP_020987365.1//uncharacterized protein LOC110275531 [Arachis duranensis]	PREDICTED: Arachis ipaensis uncharacterized LOC110270335 (LOC110270335), transcript variant X3, ncRNA;PREDICTED: Arachis ipaensis uncharacterized LOC110270335 (LOC110270335), transcript variant X1, ncRNA;PREDICTED: Arachis ipaensis uncharacterized LOC110270335 (LOC110270335), transcript variant X2, ncRNA	LOC110270335	NA	NA	NA	K13449//pathogenesis-related protein 1
107635004	1146	92.5528	106.034	#N/A	#N/A	2.66291	108.615	1.36774	81.5768	0.196177	#N/A	5.35007	5.89829	0.99995	#N/A	3.18675e-13	1.76662e-08	*	#N/A	Up	Up	XP_020987491.1//uncharacterized protein LOC110275637 [Arachis duranensis]	PREDICTED: Arachis ipaensis uncharacterized LOC107635004 (LOC107635004), ncRNA	LOC107635004	NA	NA	NA	NA
110275802	700	14.6217	17.8591	#N/A	#N/A	2.36768	17.0883	1.21056	11.2451	0.288548	#N/A	2.85147	3.21555	0.99995	#N/A	0.00685002	0.0402827	*	#N/A	Up	Up	XP_020987730.1//uncharacterized protein LOC110275802 [Arachis duranensis]	PREDICTED: Arachis duranensis uncharacterized LOC110275802 (LOC110275802), transcript variant X1, mRNA;PREDICTED: Arachis duranensis uncharacterized LOC110275802 (LOC110275802), transcript variant X4, misc_RNA;PREDICTED: Arachis duranensis uncharacterized LOC110275802 (LOC110275802), transcript variant X3, misc_RNA;PREDICTED: Arachis duranensis uncharacterized LOC110275802 (LOC110275802), transcr…	LOC110275802	NA	NA	NA	NA
BGI_novel_G000387	1363	80.7353	78.3114	#N/A	#N/A	2.58994	69.7636	31.6274	50.1444	-0.0439776	#N/A	4.75148	0.664912	0.99995	#N/A	1.11019e-09	0.939174	*	#N/A	Up	*	XP_020987972.1//uncharacterized protein LOC110275903 [Arachis duranensis]	NA	NA	NA	NA	NA	K07478//putative ATPase
BGI_novel_G001270	2568	33.0385	72.5208	#N/A	#N/A	2.54523	79.2805	1.46577	22.6806	1.13425	#N/A	4.9611	3.95173	0.973717	#N/A	7.15616e-11	0.00408958	*	#N/A	Up	Up	XP_020989561.1//protein FAR1-RELATED SEQUENCE 5-like [Arachis duranensis]	NA	NA	NA	NA	NA	K17604//zinc finger SWIM domain-containing protein 3;K08853//AP2-associated kinase [EC:2.7.11.1]
BGI_novel_G001563	1082	62.8471	61.689	#N/A	#N/A	2.48518	61.3723	1.32111	55.8442	-0.0268316	#N/A	4.62616	5.40158	0.99995	#N/A	4.49504e-09	1.01179e-06	*	#N/A	Up	Up	XP_020989618.1//uncharacterized protein LOC107469861 [Arachis duranensis]	NA	NA	NA	NA	NA	NA
110278157	1533	14.8342	20.2501	#N/A	#N/A	2.67944	22.7802	2.2739	7.29639	0.449006	#N/A	3.08778	1.68202	0.99995	#N/A	0.00204244	0.5273	*	#N/A	Up	*	XP_020992019.1//pentatricopeptide repeat-containing protein At3g18020-like [Arachis duranensis]	PREDICTED: Arachis duranensis pentatricopeptide repeat-containing protein At3g18020-like (LOC110278157), mRNA	LOC110278157	NA	NA	NA	K17964//leucine-rich PPR motif-containing protein, mitochondrial
BGI_novel_G004213	547	26.7762	35.705	#N/A	#N/A	2.42104	35.984	1.26231	21.7997	0.415174	#N/A	3.89365	4.11017	0.99995	#N/A	7.00347e-06	0.00197837	*	#N/A	Up	Up	XP_020992042.1//uncharacterized protein LOC110278174 [Arachis duranensis]	NA	NA	NA	NA	NA	NA
107490727	702	40.8495	40.0063	#N/A	#N/A	2.51721	38.8967	1.37937	35.7123	-0.0300899	#N/A	3.94975	4.69434	0.99995	#N/A	4.54854e-06	0.000122722	*	#N/A	Up	Up	XP_020992088.1//uncharacterized protein LOC107474597, partial [Arachis duranensis];XP_020963698.1//protein ALP1-like isoform X2 [Arachis ipaensis]	PREDICTED: Arachis duranensis uncharacterized LOC107490727 (LOC107490727), transcript variant X1, ncRNA;PREDICTED: Arachis duranensis uncharacterized LOC107490727 (LOC107490727), transcript variant X2, ncRNA	LOC107490727	NA	NA	NA	NA
110278288	489	41.8277	47.547	#N/A	#N/A	2.43726	47.4252	1.29064	36.0763	0.184893	#N/A	4.28232	4.80489	0.99995	#N/A	1.86456e-07	5.76462e-05	*	#N/A	Up	Up	XP_020992222.1//uncharacterized protein LOC110278288 [Arachis duranensis]	PREDICTED: Arachis duranensis uncharacterized LOC110278288 (LOC110278288), mRNA	LOC110278288	NA	NA	NA	K00919//4-diphosphocytidyl-2-C-methyl-D-erythritol kinase [EC:2.7.1.148]
110278383	1400	53.8708	31.9153	#N/A	#N/A	2.4206	28.0073	1.31328	49.9237	-0.755256	#N/A	3.53236	5.24848	0.99995	#N/A	0.000117672	3.14024e-06	*	#N/A	Up	Up	XP_020992275.1//uncharacterized protein LOC110278383 [Arachis duranensis]	PREDICTED: Arachis duranensis uncharacterized LOC110278383 (LOC110278383), mRNA	LOC110278383	NA	NA	NA	NA
107630917	1807	110.372	151.416	#N/A	#N/A	2.51459	157.597	1.50435	96.0814	0.456152	#N/A	5.96977	5.99705	0.99995	#N/A	4.18384e-18	1.06296e-08	*	#N/A	Up	Up	XP_020992704.1//uncharacterized protein LOC110278784 [Arachis duranensis];XP_020974930.1//uric acid degradation bifunctional protein TTL-like [Arachis ipaensis]	PREDICTED: Arachis ipaensis uric acid degradation bifunctional protein TTL-like (LOC107630917), mRNA	LOC107630917	NA	NA	NA	K13484//5-hydroxyisourate hydrolase / 2-oxo-4-hydroxy-4-carboxy-5-ureidoimidazoline decarboxylase [EC:3.5.2.17 4.1.1.97]
107477678	3064	108.46	109.964	#N/A	#N/A	2.48063	111.746	2.27619	96.5179	0.0198567	#N/A	5.49338	5.4061	0.99995	#N/A	2.11948e-14	3.25447e-06	*	#N/A	Up	Up	XP_020993351.1//protein FAR1-RELATED SEQUENCE 5-like [Arachis duranensis]	PREDICTED: Arachis duranensis protein FAR1-RELATED SEQUENCE 5-like (LOC107477678), mRNA	LOC107477678	NA	NA	NA	K17604//zinc finger SWIM domain-containing protein 3;K08853//AP2-associated kinase [EC:2.7.11.1]
110278400	660	106.011	99.8075	#N/A	#N/A	2.78568	76.5737	45.8144	72.6813	-0.0869868	#N/A	4.78075	0.665782	0.99995	#N/A	9.73899e-10	0.939174	*	#N/A	Up	*	XP_020993982.1//uncharacterized protein LOC107479002 [Arachis duranensis];XP_015935322.1//uncharacterized protein LOC107461354 [Arachis duranensis];XP_020992298.1//uncharacterized protein LOC110278400 [Arachis duranensis]	PREDICTED: Arachis duranensis uncharacterized LOC110278400 (LOC110278400), mRNA	LOC110278400	NA	NA	NA	K14318//nuclear pore complex protein Nup88;K02218//casein kinase 1 [EC:2.7.11.1];K07478//putative ATPase
107625881	1099	65.6952	49.3351	#N/A	#N/A	2.43361	46.9313	1.33625	59.8009	-0.413175	#N/A	4.26938	5.48391	0.99995	#N/A	2.12023e-07	5.50783e-07	*	#N/A	Up	Up	XP_020995152.1//uncharacterized protein LOC110279578 [Arachis duranensis]	PREDICTED: Arachis ipaensis uncharacterized LOC107625881 (LOC107625881), ncRNA	LOC107625881	NA	NA	NA	K03066//26S proteasome regulatory subunit T6
107483895	1379	54.9547	47.9076	#N/A	#N/A	2.49052	46.403	1.31212	49.2713	-0.197987	#N/A	4.2197	5.23078	0.99995	#N/A	3.62922e-07	3.54192e-06	*	#N/A	Up	Up	XP_020995236.1//uncharacterized protein LOC107483895 [Arachis duranensis]	PREDICTED: Arachis duranensis uncharacterized LOC107483895 (LOC107483895), transcript variant X2, misc_RNA;PREDICTED: Arachis duranensis uncharacterized LOC107483895 (LOC107483895), transcript variant X1, mRNA	LOC107483895	NA	NA	NA	NA
BGI_novel_G000927	610	83.4469	92.58	#N/A	#N/A	2.50961	94.2729	1.36585	73.6371	0.149843	#N/A	5.23131	5.75256	0.99995	#N/A	1.41998e-12	6.38379e-08	*	#N/A	Up	Up	XP_020995947.1//uncharacterized protein LOC110279953 [Arachis duranensis]	NA	NA	NA	NA	NA	NA
107484151	1304	63.5754	82.3972	#N/A	#N/A	2.47166	84.8245	1.36898	54.5964	0.374126	#N/A	5.10093	5.31763	0.99995	#N/A	8.9089e-12	2.11009e-06	*	#N/A	Up	Up	XP_020996051.1//uncharacterized protein LOC107484151 [Arachis duranensis]	PREDICTED: Arachis duranensis uncharacterized LOC107484151 (LOC107484151), mRNA	LOC107484151	NA	NA	NA	K07466//replication factor A1
107460450	875	442.826	565	#N/A	#N/A	2.8249	586.245	1.62806	397.34	0.35151	#N/A	7.69716	7.93107	0.99995	#N/A	1.3055e-36	5.27923e-19	*	#N/A	Up	Up	XP_020996134.1//uncharacterized protein LOC110280027 [Arachis duranensis]	PREDICTED: Arachis duranensis uncharacterized LOC107460450 (LOC107460450), ncRNA	LOC107460450	NA	NA	NA	K00729//dolichyl-phosphate beta-glucosyltransferase [EC:2.4.1.117]
110274506	658	29.2501	34.8037	#N/A	#N/A	2.41618	34.4891	1.26847	24.5129	0.250798	#N/A	3.83534	4.27237	0.99995	#N/A	1.14772e-05	0.000954468	*	#N/A	Up	Up	XP_020997536.1//L-type lectin-domain containing receptor kinase IX.1-like [Arachis duranensis]	PREDICTED: Arachis duranensis uncharacterized LOC110274506 (LOC110274506), ncRNA	LOC110274506	GO:0016021//integral component of membrane	GO:0030246//carbohydrate binding;GO:0005524//ATP binding;GO:0004672//protein kinase activity	NA	K04733//interleukin-1 receptor-associated kinase 4 [EC:2.7.11.1]
110267942	1407	271.162	277.788	#N/A	#N/A	2.79207	284.338	1.53758	244.535	0.0348292	#N/A	6.67013	7.31323	0.99995	#N/A	3.32162e-24	3.10417e-15	*	#N/A	Up	Up	XP_020997896.1//protein FAR-RED IMPAIRED RESPONSE 1-like [Arachis duranensis]	PREDICTED: Arachis ipaensis uncharacterized LOC110267942 (LOC110267942), ncRNA	LOC110267942	NA	NA	NA	K17604//zinc finger SWIM domain-containing protein 3;K08853//AP2-associated kinase [EC:2.7.11.1]
107488560	1284	60.7384	51.7609	#N/A	#N/A	2.4526	49.9261	1.4468	54.962	-0.230747	#N/A	4.34741	5.2475	0.99995	#N/A	9.65498e-08	3.96816e-06	*	#N/A	Up	Up	XP_020998030.1//12-oxophytodienoate reductase 2 [Arachis duranensis]	PREDICTED: Arachis duranensis 12-oxophytodienoate reductase 2 (LOC107488560), mRNA	LOC107488560	GO:0005622//intracellular	GO:0010181//FMN binding;GO:0016491//oxidoreductase activity	GO:0055114//oxidation-reduction process	K05894//12-oxophytodienoic acid reductase [EC:1.3.1.42]
107470551	856	7.2388	14.5585	#N/A	#N/A	2.6768	15.7984	0.89572	2.80294	1.00804	#N/A	2.5612	1.64582	0.99995	#N/A	0.0252635	0.55489	*	#N/A	Up	*	XP_020998214.1//uncharacterized protein LOC107488984 isoform X2 [Arachis duranensis]	PREDICTED: Arachis duranensis uncharacterized LOC107470551 (LOC107470551), mRNA	LOC107470551	NA	NA	NA	K10755//replication factor C subunit 2/4
110273683	430	18.669	16.3123	#N/A	#N/A	4.50794	10.4893	1.25628	17.5081	-0.194685	#N/A	1.21838	3.80079	0.99995	#N/A	0.741926	0.00658036	*	#N/A	*	Up	NA	PREDICTED: Arachis duranensis uncharacterized LOC110273683 (LOC110273683), ncRNA	LOC110273683	NA	NA	NA	NA
107488028	1155	14.3033	14.69	#N/A	#N/A	2.60588	12.8746	1.21712	11.6189	0.0384846	#N/A	2.30469	3.25493	0.99995	#N/A	0.0652912	0.036383	*	#N/A	*	Up	NA	PREDICTED: Arachis duranensis uncharacterized LOC107488028 (LOC107488028), ncRNA	LOC107488028	NA	NA	NA	NA
107477527	1056	22.4922	16.0986	#N/A	#N/A	2.35255	11.5997	1.60058	21.0222	-0.48249	#N/A	2.3018	3.71524	0.99995	#N/A	0.066004	0.00978035	*	#N/A	*	Up	NA	PREDICTED: Arachis duranensis uncharacterized LOC107477527 (LOC107477527), transcript variant X4, ncRNA;PREDICTED: Arachis duranensis uncharacterized LOC107477527 (LOC107477527), transcript variant X1, ncRNA;PREDICTED: Arachis duranensis uncharacterized LOC107477527 (LOC107477527), transcript variant X3, ncRNA;PREDICTED: Arachis duranensis uncharacterized LOC107477527 (LOC107477527), transcript v…	LOC107477527	NA	NA	NA	NA
BGI_novel_G000704	1249	27.9821	16.3971	#N/A	#N/A	2.36612	11.0863	1.41134	26.9233	-0.771062	#N/A	2.22818	4.25372	0.99995	#N/A	0.084415	0.00114235	*	#N/A	*	Up	XP_004499872.1//PREDICTED: uncharacterized protein LOC101505881 [Cicer arietinum]	NA	NA	NA	GO:0003676//nucleic acid binding	GO:0015074//DNA integration	K01303//acylaminoacyl-peptidase [EC:3.4.19.1]
110274517	873	33.9315	22.376	#N/A	#N/A	3.89759	13.0209	1.29469	34.8219	-0.600677	#N/A	1.74017	4.74932	0.99995	#N/A	0.301303	8.06276e-05	*	#N/A	*	Up	XP_015932088.1//uncharacterized protein LOC107458395 [Arachis duranensis]	PREDICTED: Arachis duranensis uncharacterized LOC110274517 (LOC110274517), transcript variant X2, ncRNA;PREDICTED: Arachis duranensis uncharacterized LOC110274517 (LOC110274517), transcript variant X3, ncRNA;PREDICTED: Arachis duranensis uncharacterized LOC110274517 (LOC110274517), transcript variant X1, ncRNA	LOC110274517	NA	NA	NA	K15255//ATP-dependent DNA helicase PIF1 [EC:3.6.4.12]
107465167	1009	13.4388	9.89183	#N/A	#N/A	2.5073	4.45815	1.27145	13.685	-0.44209	#N/A	0.830312	3.42805	0.99995	#N/A	0.999998	0.0224576	*	#N/A	*	Up	XP_015943563.1//RING-H2 finger protein ATL52 [Arachis duranensis]	PREDICTED: Arachis duranensis histone-lysine N-methyltransferase ATXR2-like (LOC107465167), mRNA	LOC107465167	NA	NA	NA	K19041//E3 ubiquitin-protein ligase RNF38/44 [EC:2.3.2.27];K10664//E3 ubiquitin-protein ligase ATL6/9/15/31/42/55 [EC:2.3.2.27]
107476322	897	51.9643	16.9754	#N/A	#N/A	1.67788	4.30438	2.62723	54.3069	-1.61407	#N/A	1.35916	4.36952	0.434321	#N/A	0.626128	0.00102387	*	#N/A	*	Up	XP_015951610.2//LOW QUALITY PROTEIN: CEN-like protein 2 [Arachis duranensis]	PREDICTED: Arachis duranensis CEN-like protein 2 (LOC107476322), mRNA	LOC107476322	NA	GO:0003712//transcription cofactor activity	GO:0009910//negative regulation of flower development	K16223//protein FLOWERING LOCUS T
BGI_novel_G000001	847	24.7474	15.5448	#N/A	#N/A	2.37326	7.58451	2.26309	25.3067	-0.670843	#N/A	1.67619	3.48315	0.99995	#N/A	0.351324	0.0215311	*	#N/A	*	Up	XP_015973274.1//peroxisomal and mitochondrial division factor 2 [Arachis duranensis]	NA	NA	NA	NA	NA	K10374//tropomyosin 2
BGI_novel_G001670	685	16.0863	8.6739	#N/A	#N/A	1.44148	3.05056	1.85874	16.5757	-0.891077	#N/A	1.08152	3.15668	0.99995	#N/A	0.882748	0.0494824	*	#N/A	*	Up	XP_016163483.1//SWI/SNF complex subunit SWI3C [Arachis ipaensis]	NA	NA	NA	NA	NA	K11649//SWI/SNF related-matrix-associated actin-dependent regulator of chromatin subfamily C
110273313	502	11.5525	7.91873	#N/A	#N/A	1.78164	4.70766	1.20744	10.8132	-0.544868	#N/A	1.4018	3.16277	0.99995	#N/A	0.584713	0.0461208	*	#N/A	*	Up	XP_016165055.1//uncharacterized protein LOC107607640 [Arachis ipaensis]	PREDICTED: Arachis duranensis uncharacterized LOC110273313 (LOC110273313), ncRNA	LOC110273313	NA	NA	NA	NA
107607851	1399	55.0946	28.4161	#N/A	#N/A	3.62748	16.2809	1.4565	56.8562	-0.955199	#N/A	2.16614	5.28674	0.99995	#N/A	0.100971	3.07503e-06	*	#N/A	*	Up	XP_016165237.2//uncharacterized protein LOC107607851 [Arachis ipaensis]	PREDICTED: Arachis ipaensis uncharacterized LOC107607851 (LOC107607851), mRNA	LOC107607851	NA	NA	NA	NA
107617986	872	14.2188	10.0756	#N/A	#N/A	2.02269	6.44723	1.31735	13.3155	-0.496936	#N/A	1.67241	3.33739	0.99995	#N/A	0.356829	0.0296455	*	#N/A	*	Up	XP_016166915.1//leucine-rich repeat receptor-like serine/threonine-protein kinase BAM3 [Arachis ipaensis]	PREDICTED: Arachis ipaensis uncharacterized LOC107617986 (LOC107617986), ncRNA	LOC107617986	GO:0016021//integral component of membrane	GO:0005524//ATP binding;GO:0004672//protein kinase activity	NA	K00924//kinase [EC:2.7.1.-]
BGI_novel_G003693	1106	76.5693	66.8942	#N/A	#N/A	17.4905	22.0022	1.61828	94.7738	-0.194886	#N/A	0.331073	5.87196	0.99995	#N/A	0.999998	4.18854e-08	*	#N/A	*	Up	XP_016171849.1//uncharacterized protein LOC107614137 [Arachis ipaensis]	NA	NA	GO:0005829//cytosol	GO:0004674//protein serine/threonine kinase activity	GO:0006468//protein phosphorylation;GO:0035556//intracellular signal transduction	NA
BGI_novel_G004114	1938	87.3603	56.2914	#N/A	#N/A	2.78411	5.17639	1.41968	121.828	-0.634063	#N/A	0.894729	6.42313	0.99995	#N/A	0.999998	1.06803e-10	*	#N/A	*	Up	XP_016174724.1//plastidial pyruvate kinase 2 [Arachis ipaensis]	NA	NA	GO:0009570//chloroplast stroma	GO:0030955//potassium ion binding;GO:0000287//magnesium ion binding;GO:0004743//pyruvate kinase activity;GO:0016301//kinase activity	GO:0006096//glycolytic process	K00873//pyruvate kinase [EC:2.7.1.40]
107470080	902	13.2424	10.3573	#N/A	#N/A	2.78411	5.17639	1.23044	13.1292	-0.354517	#N/A	0.894729	3.41553	0.99995	#N/A	0.999998	0.0230533	*	#N/A	*	Up	XP_016178710.2//B3 domain-containing transcription factor VRN1-like [Arachis ipaensis]	PREDICTED: Arachis duranensis uncharacterized LOC107470080 (LOC107470080), ncRNA	LOC107470080	NA	NA	NA	NA
107628616	956	31.5272	13.4511	#N/A	#N/A	0.6742	0.818396	3.47123	35.7346	-1.22887	#N/A	0.279623	3.3638	0.944486	#N/A	0.999998	0.0312198	*	#N/A	*	Up	XP_016186730.2//CEN-like protein 1 [Arachis ipaensis]	PREDICTED: Arachis ipaensis CEN-like protein 1 (LOC107628616), mRNA	LOC107628616	NA	GO:0003712//transcription cofactor activity	GO:0009910//negative regulation of flower development	K16223//protein FLOWERING LOCUS T
BGI_novel_G000085	1612	19.3091	14.1419	#N/A	#N/A	2.59523	9.89296	1.30688	18.1636	-0.449303	#N/A	1.93054	3.79685	0.99995	#N/A	0.196325	0.00681548	*	#N/A	*	Up	XP_016187226.1//uncharacterized protein LOC107629052 [Arachis ipaensis]	NA	NA	GO:0016021//integral component of membrane	NA	NA	NA
107629266	957	18.685	14.2375	#N/A	#N/A	2.23305	11.236	1.25736	16.8556	-0.392184	#N/A	2.33103	3.74476	0.99995	#N/A	0.0595341	0.00799683	*	#N/A	*	Up	XP_016187502.1//transcription factor MYB74-like [Arachis ipaensis]	PREDICTED: Arachis ipaensis transcription factor MYB74-like (LOC107629266), mRNA	LOC107629266	NA	NA	NA	K09422//transcription factor MYB, plant
107635534	726	13.2145	11.3526	#N/A	#N/A	2.12229	8.85192	1.28484	11.444	-0.219099	#N/A	2.06037	3.15494	0.99995	#N/A	0.13993	0.0474383	*	#N/A	*	Up	XP_016194514.1//uncharacterized protein LOC107635534 [Arachis ipaensis]	PREDICTED: Arachis ipaensis uncharacterized LOC107635534 (LOC107635534), mRNA	LOC107635534	NA	NA	NA	NA
107637849	677	12.2348	5.56801	#N/A	#N/A	0.953601	1.53881	1.32199	12.6005	-1.13575	#N/A	0.690358	3.2527	0.99995	#N/A	0.999998	0.0371631	*	#N/A	*	Up	XP_016196617.2//uncharacterized protein LOC107637849 [Arachis ipaensis]	PREDICTED: Arachis ipaensis uncharacterized LOC107637849 (LOC107637849), mRNA	LOC107637849	GO:0016021//integral component of membrane	NA	NA	NA
107639980	747	28.2611	15.892	#N/A	#N/A	2.59523	9.89296	1.29147	27.9721	-0.830511	#N/A	1.93054	4.4369	0.99995	#N/A	0.196325	0.00044376	*	#N/A	*	Up	XP_016199019.1//uncharacterized protein LOC107639980 [Arachis ipaensis]	PREDICTED: Arachis ipaensis uncharacterized LOC107639980 (LOC107639980), mRNA	LOC107639980	NA	NA	NA	K16055//trehalose 6-phosphate synthase/phosphatase [EC:2.4.1.15 3.1.3.12];K03515//DNA repair protein REV1 [EC:2.7.7.-];K12447//UDP-sugar pyrophosphorylase [EC:2.7.7.64];K14484//auxin-responsive protein IAA
BGI_novel_G003532	842	37.4696	21.7262	#N/A	#N/A	4.03581	8.90002	1.37367	40.7764	-0.786288	#N/A	1.14095	4.89163	0.99995	#N/A	0.817336	3.80805e-05	*	#N/A	*	Up	XP_016199034.1//G-type lectin S-receptor-like serine/threonine-protein kinase LECRK4 [Arachis ipaensis]	NA	NA	NA	NA	NA	K04733//interleukin-1 receptor-associated kinase 4 [EC:2.7.11.1]
110280047	546	16.9638	14.7635	#N/A	#N/A	2.34538	12.1282	1.39265	14.7049	-0.200424	#N/A	2.37047	3.4004	0.99995	#N/A	0.0516144	0.0249823	*	#N/A	*	Up	XP_020962412.1//uncharacterized protein LOC110264669 [Arachis ipaensis];XP_020973019.1//uncharacterized protein LOC110269492 [Arachis ipaensis]	PREDICTED: Arachis duranensis uncharacterized LOC110280047 (LOC110280047), transcript variant X2, ncRNA;PREDICTED: Arachis duranensis uncharacterized LOC110280047 (LOC110280047), transcript variant X1, ncRNA	LOC110280047	NA	NA	NA	NA
BGI_novel_G000223	1028	26.1637	16.1165	#N/A	#N/A	2.31695	11.1378	1.4536	24.9771	-0.699031	#N/A	2.26517	4.10291	0.99995	#N/A	0.0745599	0.00226125	*	#N/A	*	Up	XP_020963108.1//zinc finger BED domain-containing protein RICESLEEPER 2-like [Arachis ipaensis]	NA	NA	NA	NA	NA	K04733//interleukin-1 receptor-associated kinase 4 [EC:2.7.11.1];K11866//STAM-binding protein [EC:3.4.19.12];K10398//kinesin family member 11;K20799//BRISC complex subunit Abro1
BGI_novel_G000680	800	41.0962	27.6584	#N/A	#N/A	0.465548	0.534268	3.64104	58.3808	-0.571288	#N/A	0.198635	4.00307	0.99995	#N/A	0.999998	0.0045801	*	#N/A	*	Up	XP_020963108.1//zinc finger BED domain-containing protein RICESLEEPER 2-like [Arachis ipaensis]	NA	NA	NA	NA	NA	K04733//interleukin-1 receptor-associated kinase 4 [EC:2.7.11.1];K11866//STAM-binding protein [EC:3.4.19.12];K10398//kinesin family member 11;K20799//BRISC complex subunit Abro1
110266059	869	23.7202	6.13562	#N/A	#N/A	0.8061	1.1864	1.26742	24.0789	-1.95084	#N/A	0.557563	4.2478	0.113794	#N/A	0.999998	0.00106936	*	#N/A	*	Up	XP_020965495.1//uncharacterized protein LOC110266059 [Arachis ipaensis]	PREDICTED: Arachis ipaensis uncharacterized LOC110266059 (LOC110266059), mRNA	LOC110266059	NA	NA	NA	NA
BGI_novel_G002754	292	30.7268	14.8631	#N/A	#N/A	2.32044	8.63714	1.32729	30.4391	-1.04776	#N/A	1.89616	4.51937	0.99995	#N/A	0.214723	0.00030111	*	#N/A	*	Up	XP_020969142.1//uncharacterized protein LOC110267668 [Arachis ipaensis]	NA	NA	NA	NA	NA	NA
107637863	1552	12.8192	11.8837	#N/A	#N/A	2.24912	9.72966	1.20537	10.7606	-0.109323	#N/A	2.11303	3.15821	0.99995	#N/A	0.120818	0.0466392	*	#N/A	*	Up	XP_020977572.1//uncharacterized protein LOC107635169 isoform X1 [Arachis ipaensis]	PREDICTED: Arachis ipaensis uncharacterized LOC107637863 (LOC107637863), transcript variant X2, ncRNA;PREDICTED: Arachis ipaensis uncharacterized LOC107637863 (LOC107637863), transcript variant X1, ncRNA;PREDICTED: Arachis ipaensis uncharacterized LOC107637863 (LOC107637863), transcript variant X3, ncRNA	LOC107637863	GO:0016021//integral component of membrane	GO:0008168//methyltransferase activity	NA	NA
107637235	971	17.8013	11.1318	#N/A	#N/A	2.02635	7.44814	1.24554	16.7035	-0.677297	#N/A	1.878	3.7453	0.99995	#N/A	0.226195	0.00794781	*	#N/A	*	Up	XP_020977630.1//14-3-3 protein 10-like [Arachis ipaensis]	PREDICTED: Arachis ipaensis 14-3-3 protein 10-like (LOC107637235), mRNA	LOC107637235	NA	GO:0019904//protein domain specific binding	NA	K06630//14-3-3 protein epsilon
107460657	1002	20.4335	14.1375	#N/A	#N/A	3.0503	5.90527	1.68668	21.8692	-0.531411	#N/A	0.953051	3.69664	0.99995	#N/A	0.985407	0.0105737	*	#N/A	*	Up	XP_020984019.1//histone-lysine N-methyltransferase ATXR2-like [Arachis duranensis];XP_016171198.1//protein disulfide isomerase-like 1-6 [Arachis ipaensis];XP_020982560.1//uncharacterized protein LOC110273787 [Arachis duranensis]	PREDICTED: Arachis duranensis histone-lysine N-methyltransferase ATXR2-like (LOC107460657), transcript variant X4, misc_RNA;PREDICTED: Arachis duranensis histone-lysine N-methyltransferase ATXR2-like (LOC107460657), transcript variant X2, mRNA;PREDICTED: Arachis duranensis histone-lysine N-methyltransferase ATXR2-like (LOC107460657), transcript variant X3, misc_RNA;PREDICTED: Arachis duranensis h…	LOC107460657	NA	NA	NA	K02335//DNA polymerase I [EC:2.7.7.7];K09580//protein disulfide-isomerase A1 [EC:5.3.4.1]
107461791	954	13.2338	11.4002	#N/A	#N/A	2.20272	8.75961	1.25566	11.4165	-0.215172	#N/A	1.99158	3.18459	0.99995	#N/A	0.169291	0.0439001	*	#N/A	*	Up	XP_020985804.1//uncharacterized protein LOC107461791 [Arachis duranensis]	PREDICTED: Arachis duranensis uncharacterized LOC107461791 (LOC107461791), mRNA	LOC107461791	NA	NA	NA	NA
110279161	1289	69.4349	69.5482	#N/A	#N/A	32.5335	40.9529	2.75838	59.396	0.00235207	#N/A	0.332039	4.42847	0.99995	#N/A	0.999998	0.000815907	*	#N/A	*	Up	XP_020992429.1//protein FAR1-RELATED SEQUENCE 5-like [Arachis duranensis];XP_020993817.1//protein FAR1-RELATED SEQUENCE 4-like [Arachis duranensis]	PREDICTED: Arachis duranensis protein FAR1-RELATED SEQUENCE 4-like (LOC110279161), mRNA	LOC110279161	NA	NA	NA	K17604//zinc finger SWIM domain-containing protein 3;K08853//AP2-associated kinase [EC:2.7.11.1]
107648603	2605	15.834	11.4362	#N/A	#N/A	2.2052	7.75732	1.25786	14.6779	-0.469415	#N/A	1.81465	3.5446	0.99995	#N/A	0.261303	0.0156804	*	#N/A	*	Up	XP_020994794.1//uncharacterized protein LOC110279502 isoform X1 [Arachis duranensis]	PREDICTED: Arachis ipaensis uncharacterized LOC107648603 (LOC107648603), mRNA	LOC107648603	NA	NA	NA	K07466//replication factor A1;K15255//ATP-dependent DNA helicase PIF1 [EC:3.6.4.12]
107466509	486	12.276	10.0339	#N/A	#N/A	2.06266	7.41896	1.20537	10.7606	-0.290961	#N/A	1.84671	3.15821	0.99995	#N/A	0.243986	0.0466392	*	#N/A	*	Up	XP_020999641.1//uncharacterized protein LOC110281606 [Arachis duranensis]	PREDICTED: Arachis duranensis uncharacterized LOC107466509 (LOC107466509), ncRNA	LOC107466509	NA	NA	NA	NA
107475575	1623	114.515	133.429	2.14853	20.1038	27.5424	135.915	1.38697	101.686	0.220526	3.22605	2.30298	6.19604	0.99995	0.00668651	4.69436e-06	1.04542e-09	*	Up	Up	Up	XP_015950724.1//cytochrome P450 704C1 isoform X1 [Arachis duranensis]	PREDICTED: Arachis duranensis cytochrome P450 704C1 (LOC107475575), transcript variant X2, mRNA;PREDICTED: Arachis duranensis cytochrome P450 704C1 (LOC107475575), transcript variant X1, mRNA	LOC107475575	GO:0016021//integral component of membrane	GO:0016705//oxidoreductase activity, acting on paired donors, with incorporation or reduction of molecular oxygen;GO:0020037//heme binding;GO:0005506//iron ion binding	NA	K20495//long-chain fatty acid omega-monooxygenase [EC:1.14.13.205]
BGI_novel_G000500	784	73.1041	76.8527	2.1062	21.0864	27.6306	77.5013	1.33937	64.8015	0.0721431	3.3236	1.48796	5.5964	0.99995	0.00425	0.0346793	2.2566e-07	*	Up	Up	Up	XP_015955039.2//uncharacterized protein LOC107479415 [Arachis duranensis]	NA	NA	NA	NA	NA	NA
107641106	1127	254.866	191.804	4.57611	32.0772	44.3217	188.796	3.36825	233.025	-0.410105	2.80935	2.09074	6.11234	0.99995	0.0177503	0.000694103	6.0818e-15	*	Up	Up	Up	XP_020958417.1//GDSL esterase/lipase At2g03980 [Arachis ipaensis]	PREDICTED: Arachis ipaensis GDSL esterase/lipase At2g03980 (LOC107641106), mRNA	LOC107641106	NA	NA	NA	K21026//acetylajmaline esterase [EC:3.1.1.80];K10691//E3 ubiquitin-protein ligase UBR4 [EC:2.3.2.27];K01188//beta-glucosidase [EC:3.2.1.21];K00679//phospholipid:diacylglycerol acyltransferase [EC:2.3.1.158]
BGI_novel_G003062	1300	563.025	501.649	6.95432	65.6122	79.5889	512.006	6.2516	510.927	-0.16652	3.23798	2.68552	6.35275	0.99995	5.6023e-05	6.64598e-17	1.27857e-25	*	Up	Up	Up	XP_020964317.1//zinc finger BED domain-containing protein RICESLEEPER 1-like [Arachis ipaensis]	NA	NA	NA	NA	NA	K08994//ion channel-forming bestrophin family protein
107643123	1408	218.92	211.784	3.26363	30.9412	42.0597	213.563	2.0753	197.475	-0.0478092	3.24498	2.34415	6.57221	0.99995	0.00424331	6.68806e-06	4.14187e-14	*	Up	Up	Up	XP_020986878.1//uncharacterized protein LOC110275355 [Arachis duranensis]	PREDICTED: Arachis ipaensis uncharacterized LOC107643123 (LOC107643123), transcript variant X1, ncRNA;PREDICTED: Arachis ipaensis uncharacterized LOC107643123 (LOC107643123), transcript variant X3, ncRNA;PREDICTED: Arachis ipaensis uncharacterized LOC107643123 (LOC107643123), transcript variant X5, ncRNA;PREDICTED: Arachis ipaensis uncharacterized LOC107643123 (LOC107643123), transcript variant X…	LOC107643123	NA	NA	NA	K03501//16S rRNA (guanine527-N7)-methyltransferase [EC:2.1.1.170]
BGI_novel_G003635	4167	296.847	304.248	5.25304	44.5567	63.7487	305.766	4.30772	265.84	0.035527	3.08442	2.26196	5.94749	0.99995	0.00346697	0.000665548	8.35592e-14	*	Up	Up	Up	XP_020988577.1//uncharacterized protein LOC110276195 [Arachis duranensis]	NA	NA	NA	NA	NA	K05391//cyclic nucleotide gated channel, plant
BGI_novel_G003634	4437	454.751	477.055	2.64187	75.8692	95.9864	486.858	1.74899	408.987	0.0690809	4.84389	2.3426	7.86939	0.99995	5.30095e-08	6.46094e-07	3.30422e-18	*	Up	Up	Up	XP_020988577.1//uncharacterized protein LOC110276195 [Arachis duranensis]	NA	NA	NA	NA	NA	K05391//cyclic nucleotide gated channel, plant
107464601	1052	89.6282	66.6253	130.804	332.051	362.233	73.9513	122.556	84.486	-0.427883	1.344	-2.29227	-0.536659	0.99995	0.0473659	4.5463e-07	0.781577	*	Up	Down	*	XP_015939006.1//acid phosphatase 1 isoform X2 [Arachis duranensis];XP_015939005.1//acid phosphatase 1 isoform X1 [Arachis duranensis]	PREDICTED: Arachis duranensis acid phosphatase 1 (LOC107464601), transcript variant X1, mRNA;PREDICTED: Arachis duranensis acid phosphatase 1 (LOC107464601), transcript variant X2, mRNA;PREDICTED: Arachis duranensis acid phosphatase 1 (LOC107464601), transcript variant X3, mRNA	LOC107464601	NA	NA	NA	K20728//vegetative storage protein 2;K02866//large subunit ribosomal protein L10e
107467253	2192	388.281	241.718	104.44	503.109	570.2	246.384	88.6618	350.932	-0.683778	2.2682	-1.21056	1.98481	0.99995	0.0197855	0.0156447	0.0540234	*	Up	Down	*	XP_015941777.1//protein ASPARTIC PROTEASE IN GUARD CELL 2-like [Arachis duranensis]	PREDICTED: Arachis duranensis protein ASPARTIC PROTEASE IN GUARD CELL 2-like (LOC107467253), mRNA	LOC107467253	NA	GO:0004190//aspartic-type endopeptidase activity	NA	K22683
107473057	1210	5.70753	15.208	11.4857	96.8896	107.417	22.9958	5.85353	2.73446	1.41389	3.0765	-2.22379	-1.09805	0.733755	0.000432695	0.000269007	0.847632	*	Up	Down	*	XP_015948067.1//uncharacterized protein LOC107473057 [Arachis duranensis]	PREDICTED: Arachis duranensis uncharacterized LOC107473057 (LOC107473057), mRNA	LOC107473057	NA	GO:0016787//hydrolase activity	NA	K20363//protein transport protein YIP1;K02952//small subunit ribosomal protein S13
107478246	894	15.3731	24.5279	160.255	368.557	403.265	32.0521	151.691	14.0735	0.674015	1.20152	-3.65324	-3.43008	0.99995	0.0215539	6.22165e-23	1.73597e-07	*	Up	Down	Down	XP_015953868.1//CASP-like protein 1C1 [Arachis duranensis]	PREDICTED: Arachis duranensis CASP-like protein 1C1 (LOC107478246), transcript variant X1, mRNA;PREDICTED: Arachis duranensis CASP-like protein 1C1 (LOC107478246), transcript variant X2, mRNA	LOC107478246	GO:0016021//integral component of membrane;GO:0005886//plasma membrane	GO:0051536//iron-sulfur cluster binding	NA	K11855//ubiquitin carboxyl-terminal hydrolase 36/42 [EC:3.4.19.12];K11000//callose synthase [EC:2.4.1.-]
107492135	2128	1.24992	1.66216	4.19815	56.718	61.5575	6.09244	1.14925	0.589186	0.411223	3.75598	-3.33684	-0.963899	0.99995	2.08244e-05	1.27767e-05	0.85548	*	Up	Down	*	XP_015968604.2//LOW QUALITY PROTEIN: luminal-binding protein 5 [Arachis duranensis]	PREDICTED: Arachis duranensis luminal-binding protein 5 (LOC107492135), mRNA	LOC107492135	NA	GO:0005524//ATP binding	NA	K09490//heat shock 70kDa protein 5
107610114	1255	41.2843	82.1308	84.1475	249.763	274.385	92.8216	76.9331	35.0882	0.992331	1.56957	-1.56367	-1.13262	0.968501	0.00702347	6.7965e-05	0.303761	*	Up	Down	*	XP_016167678.1//cationic peroxidase 1 [Arachis ipaensis]	PREDICTED: Arachis ipaensis cationic peroxidase 1 (LOC107610114), transcript variant X2, misc_RNA;PREDICTED: Arachis ipaensis cationic peroxidase 1 (LOC107610114), transcript variant X1, mRNA	LOC107610114	GO:0005576//extracellular region	GO:0046872//metal ion binding;GO:0020037//heme binding;GO:0004601//peroxidase activity	GO:0006979//response to oxidative stress;GO:0042744//hydrogen peroxide catabolic process	K00430//peroxidase [EC:1.11.1.7]
BGI_novel_G004041	2453	98.1002	70.655	45.5007	196.425	216.983	74.2996	41.4383	89.4454	-0.473465	2.11002	-1.54615	1.11004	0.99995	0.00361833	0.00162598	0.429325	*	Up	Down	*	XP_016174620.1//uncharacterized protein LOC107617373 [Arachis ipaensis]	NA	NA	NA	NA	NA	K01931//protein neuralized [EC:2.3.2.27]
107623798	1433	17.499	26.6985	52.0819	137.77	149.851	33.6704	47.3263	15.2843	0.609488	1.40341	-2.15398	-1.63059	0.99995	0.0387578	3.78497e-05	0.115333	*	Up	Down	*	XP_016181658.1//GDSL esterase/lipase At1g28580 [Arachis ipaensis]	PREDICTED: Arachis ipaensis GDSL esterase/lipase At1g28580 (LOC107623798), mRNA	LOC107623798	NA	NA	NA	K21026//acetylajmaline esterase [EC:3.1.1.80]
107631453	710	4.12983	6.12989	8.71611	46.7856	51.2337	10.9554	5.21732	2.92675	0.569778	2.42431	-2.22545	-0.83401	0.99995	0.0222674	0.00786154	0.936415	*	Up	Down	*	XP_016190387.1//MLP-like protein 423 [Arachis ipaensis]	PREDICTED: Arachis ipaensis MLP-like protein 423 (LOC107631453), mRNA	LOC107631453	NA	NA	NA	K10745//ribonuclease H2 subunit C
107638818	986	497.116	612.994	689.077	1437.14	1575.82	647.358	664.528	451.432	0.302291	1.06046	-1.28346	-0.557821	0.99995	0.0396289	1.82091e-06	0.514254	*	Up	Down	*	XP_016197705.1//uncharacterized protein LOC107638818 [Arachis ipaensis]	PREDICTED: Arachis ipaensis uncharacterized LOC107638818 (LOC107638818), mRNA	LOC107638818	NA	NA	NA	NA
107646505	2226	8.12023	10.1342	10.8016	82.1937	92.5054	14.4659	5.72936	6.40288	0.319638	2.92778	-2.67689	0.160345	0.99995	0.00509892	6.92689e-06	0.986563	*	Up	Down	*	XP_016206173.1//luminal-binding protein 5 [Arachis ipaensis]	PREDICTED: Arachis ipaensis luminal-binding protein 5 (LOC107646505), mRNA	LOC107646505	NA	GO:0005524//ATP binding	NA	K09490//heat shock 70kDa protein 5
107608611	607	6.29037	25.2205	7.09059	126.004	137.3	36.0414	2.31176	1.74551	2.00338	4.15142	-1.9296	-0.405346	0.0924446	3.70077e-07	0.00526112	0.951378	*	Up	Down	*	XP_020963059.1//microsomal glutathione S-transferase 3-like isoform X2 [Arachis ipaensis];XP_016165843.1//microsomal glutathione S-transferase 3-like isoform X1 [Arachis ipaensis]	PREDICTED: Arachis ipaensis microsomal glutathione S-transferase 3-like (LOC107608611), transcript variant X1, mRNA;PREDICTED: Arachis ipaensis microsomal glutathione S-transferase 3-like (LOC107608611), transcript variant X2, mRNA	LOC107608611	GO:0016021//integral component of membrane	GO:0016740//transferase activity	NA	K00799//glutathione S-transferase [EC:2.5.1.18]
107641915	919	9.51982	7.37073	24.1494	130.894	145.012	9.73368	18.3312	10.3288	-0.369127	2.43834	-3.89704	-0.827622	0.99995	0.0012082	5.81415e-12	0.852324	*	Up	Down	*	XP_020979779.1//probable LRR receptor-like serine/threonine-protein kinase At1g06840 isoform X2 [Arachis ipaensis];XP_020979777.1//probable LRR receptor-like serine/threonine-protein kinase At1g06840 isoform X1 [Arachis ipaensis]	PREDICTED: Arachis ipaensis proline-rich receptor-like protein kinase PERK15 (LOC107641915), transcript variant X1, mRNA;PREDICTED: Arachis ipaensis proline-rich receptor-like protein kinase PERK15 (LOC107641915), transcript variant X4, mRNA;PREDICTED: Arachis ipaensis proline-rich receptor-like protein kinase PERK15 (LOC107641915), transcript variant X2, mRNA;PREDICTED: Arachis ipaensis proline-…	LOC107641915	GO:0016021//integral component of membrane	GO:0004674//protein serine/threonine kinase activity;GO:0005524//ATP binding	NA	K13418//somatic embryogenesis receptor kinase 1 [EC:2.7.10.1 2.7.11.1];K04733//interleukin-1 receptor-associated kinase 4 [EC:2.7.11.1];K00130//betaine-aldehyde dehydrogenase [EC:1.2.1.8];K13416//brassinosteroid insensitive 1-associated receptor kinase 1 [EC:2.7.10.1 2.7.11.1]
110274605	2272	2.07032	2.35228	59.5149	198.351	219.474	5.99048	52.053	2.80338	0.18421	1.73673	-5.19523	-4.21474	0.99995	0.0124255	7.9947e-20	2.60071e-05	*	Up	Down	Down	XP_020984979.1//uncharacterized protein LOC110274605 [Arachis duranensis]	PREDICTED: Arachis duranensis uncharacterized LOC110274605 (LOC110274605), mRNA	LOC110274605	NA	NA	NA	K21407//adipocyte plasma membrane-associated protein;K08738//cytochrome c
107468735	2594	446.746	478.555	224.555	612.563	670.802	524.323	224.357	375.17	0.0992317	1.44779	-0.355431	0.741746	0.99995	0.0096083	0.999998	0.868779	*	Up	*	*	KOM53999.1//hypothetical protein LR48_Vigan09g265800 [Vigna angularis]	PREDICTED: Arachis duranensis high affinity sulfate transporter 2 (LOC107468735), mRNA	LOC107468735	GO:0005887//integral component of plasma membrane	GO:0015116//sulfate transmembrane transporter activity;GO:0008271//secondary active sulfate transmembrane transporter activity	NA	K17470//sulfate transporter 1, high-affinity
110279816	458	107.141	136.139	14.0201	56.0124	66.8357	140.927	13.5467	93.1371	0.345571	1.99825	1.07625	2.78142	0.99995	0.0469973	0.158695	0.000931341	*	Up	*	Up	NA	PREDICTED: Arachis duranensis uncharacterized LOC110279816 (LOC110279816), ncRNA	LOC110279816	NA	NA	NA	NA
110266073	667	17.2402	19.8249	3.8907	30.9166	35.0469	22.7369	2.84158	13.5492	0.201533	2.99028	-0.624254	2.25344	0.99995	0.00551781	0.999998	0.189176	*	Up	*	*	NA	PREDICTED: Arachis ipaensis uncharacterized LOC110266073 (LOC110266073), ncRNA	LOC110266073	NA	NA	NA	NA
BGI_novel_G001715	2296	2.97447	2.84174	3.78262	26.0666	27.1993	7.92548	1.06905	1.97604	-0.0658546	2.78474	-1.779	0.886282	0.99995	0.0391772	0.30227	0.882108	*	Up	*	*	XP_004485545.1//PREDICTED: phosphatidylserine decarboxylase proenzyme 2-like isoform X1 [Cicer arietinum]	NA	NA	GO:0016020//membrane	GO:0005509//calcium ion binding;GO:0004609//phosphatidylserine decarboxylase activity	GO:0006646//phosphatidylethanolamine biosynthetic process;GO:0016540//protein autoprocessing	K01613//phosphatidylserine decarboxylase [EC:4.1.1.65]
107471077	4232	590.224	1335.87	451.886	1568.99	1732.76	1463.55	427.608	465.659	1.17845	1.79581	-0.243599	0.122984	0.613528	3.30736e-05	0.999998	0.980101	*	Up	*	*	XP_014627633.1//PREDICTED: LOW QUALITY PROTEIN: ABC transporter B family member 15-like [Glycine max]	PREDICTED: Arachis duranensis ABC transporter B family member 15 (LOC107471077), mRNA	LOC107471077	GO:0016021//integral component of membrane	GO:0005524//ATP binding;GO:0042626//ATPase activity, coupled to transmembrane movement of substances	NA	K05658//ATP-binding cassette, subfamily B (MDR/TAP), member 1 [EC:3.6.3.44]
107458926	3359	60.1871	129.615	3.84846	73.8588	87.8803	137.857	2.08619	46.0923	1.10671	4.26242	0.649561	4.46558	0.783874	4.96066e-06	0.999998	7.35786e-05	*	Up	*	Up	XP_015932629.1//vam6/Vps39-like protein isoform X1 [Arachis duranensis];XP_020983571.1//vam6/Vps39-like protein isoform X2 [Arachis duranensis]	PREDICTED: Arachis duranensis vam6/Vps39-like protein (LOC107458926), transcript variant X1, mRNA;PREDICTED: Arachis duranensis vam6/Vps39-like protein (LOC107458926), transcript variant X2, mRNA	LOC107458926	GO:0005622//intracellular	NA	GO:0006886//intracellular protein transport;GO:0016192//vesicle-mediated transport	K20183//Vam6/Vps39-like protein vacuolar protein sorting-associated protein 39
107458929	2604	2231.58	2540.42	1936.15	4624	5095.29	2678.5	1842.24	2010.27	0.187003	1.25595	-0.927742	0.125925	0.99995	0.0463708	0.0138892	0.968892	*	Up	*	*	XP_015932632.1//uncharacterized protein LOC107458929 [Arachis duranensis]	PREDICTED: Arachis duranensis siroheme synthase (LOC107458929), mRNA	LOC107458929	NA	GO:0008168//methyltransferase activity	GO:0055114//oxidation-reduction process;GO:0006779//porphyrin-containing compound biosynthetic process	K02303//uroporphyrin-III C-methyltransferase [EC:2.1.1.107]
107613211	2143	85.8793	117.618	10.6251	85.5365	100.59	122.244	7.43001	73.9009	0.453727	3.00906	0.281279	3.31416	0.99995	0.00187728	0.999998	3.92451e-05	*	Up	*	Up	XP_015933288.1//topless-related protein 1 isoform X1 [Arachis duranensis];XP_016170594.1//topless-related protein 1-like isoform X1 [Arachis ipaensis];XP_016174739.1//topless-related protein 1 isoform X1 [Arachis ipaensis]	PREDICTED: Arachis ipaensis topless-related protein 1-like (LOC107613211), transcript variant X4, mRNA;PREDICTED: Arachis ipaensis topless-related protein 1-like (LOC107613211), transcript variant X2, mRNA;PREDICTED: Arachis ipaensis topless-related protein 1-like (LOC107613211), transcript variant X5, mRNA;PREDICTED: Arachis ipaensis topless-related protein 1-like (LOC107613211), transcript vari…	LOC107613211	NA	NA	GO:0006355//regulation of transcription, DNA-templated	K04733//interleukin-1 receptor-associated kinase 4 [EC:2.7.11.1];K06689//ubiquitin-conjugating enzyme E2 D [EC:2.3.2.23];K14963//COMPASS component SWD3
107460029	2169	234.778	384.51	114.249	419.746	470.459	407.149	102.662	204.959	0.711725	1.87734	-0.208515	0.997442	0.955814	0.0125434	0.999998	0.263266	*	Up	*	*	XP_015933835.1//cytokinin dehydrogenase 5 [Arachis duranensis]	PREDICTED: Arachis duranensis cytokinin dehydrogenase 5 (LOC107460029), mRNA	LOC107460029	GO:0016021//integral component of membrane	GO:0016614//oxidoreductase activity, acting on CH-OH group of donors;GO:0019139//cytokinin dehydrogenase activity;GO:0050660//flavin adenine dinucleotide binding	GO:0009690//cytokinin metabolic process	K00279//cytokinin dehydrogenase [EC:1.5.99.12]
107462926	1701	12.6547	38.3386	9.00256	53.9836	61.2577	44.8175	6.24876	7.56322	1.59912	2.58411	-0.450831	0.275431	0.266071	0.00537951	0.999998	0.962097	*	Up	*	*	XP_015937095.1//hydroquinone glucosyltransferase [Arachis duranensis]	PREDICTED: Arachis duranensis hydroquinone glucosyltransferase (LOC107462926), mRNA	LOC107462926	NA	NA	NA	K08237//hydroquinone glucosyltransferase [EC:2.4.1.218]
107464273	1173	134.5	101.809	40.9731	124.053	137.896	103.644	39.3832	122.624	-0.401745	1.5982	-0.411945	1.63859	0.99995	0.0489698	0.999998	0.0395001	*	Up	*	Up	XP_015938687.1//inorganic pyrophosphatase 1 [Arachis duranensis]	PREDICTED: Arachis duranensis inorganic pyrophosphatase 1 (LOC107464273), mRNA	LOC107464273	NA	GO:0016791//phosphatase activity	NA	K13248//pyridoxal phosphate phosphatase PHOSPHO2 [EC:3.1.3.74]
BGI_novel_G002073	978	4.64158	7.53653	2.26495	26.879	27.4274	16.8608	#N/A	#N/A	0.699282	3.56893	-0.701941	#N/A	0.99995	0.0012159	0.999998	#N/A	*	Up	*	#N/A	XP_015938782.1//probable serine/threonine-protein phosphatase 2A regulatory subunit B'' subunit TON2 isoform X1 [Arachis duranensis]	NA	NA	NA	GO:0005509//calcium ion binding	NA	K11583//serine/threonine-protein phosphatase 2A regulatory subunit B''
107464416	2047	134.661	121.778	2.33029	67.2538	77.9518	122.704	1.42951	121.599	-0.145073	4.85103	0.654529	6.41047	0.99995	3.42466e-08	0.877608	1.27342e-10	*	Up	*	Up	XP_015938817.2//LOW QUALITY PROTEIN: lysine--tRNA ligase, chloroplastic/mitochondrial [Arachis duranensis]	PREDICTED: Arachis duranensis lysine--tRNA ligase, chloroplastic/mitochondrial (LOC107464416), mRNA	LOC107464416	NA	NA	NA	K04567//lysyl-tRNA synthetase, class II [EC:6.1.1.6]
107464768	822	8933.43	5557.45	1077.85	3559.46	3990.12	5262.71	1185.96	8338.97	-0.684791	1.7235	0.399375	2.81381	0.99995	0.000454564	0.999998	0.0002108	*	Up	*	Up	XP_015939218.1//auxin-binding protein ABP19b [Arachis duranensis]	PREDICTED: Arachis duranensis auxin-binding protein ABP19b (LOC107464768), mRNA	LOC107464768	GO:0005618//cell wall;GO:0005576//extracellular region	GO:0045735//nutrient reservoir activity;GO:0030145//manganese ion binding	NA	NA
107465178	1256	201.975	234.918	59.109	257.949	289.83	247.001	54.1947	176.722	0.217979	2.12564	-0.230691	1.70526	0.99995	0.00340418	0.999998	0.0469473	*	Up	*	Up	XP_015939659.2//nicotianamine synthase [Arachis duranensis]	PREDICTED: Arachis duranensis nicotianamine synthase (LOC107465178), mRNA	LOC107465178	NA	GO:0030410//nicotianamine synthase activity	GO:0030418//nicotianamine biosynthetic process	K05953//nicotianamine synthase [EC:2.5.1.43]
107465524	1231	474.101	425.067	298.687	695.139	765.799	443.932	286.795	429.31	-0.157507	1.21867	-0.786627	0.582002	0.99995	0.0482064	0.0776488	0.570048	*	Up	*	*	XP_015939990.2//adenylate isopentenyltransferase 7, mitochondrial [Arachis duranensis]	PREDICTED: Arachis duranensis adenylate isopentenyltransferase 7, mitochondrial (LOC107465524), mRNA	LOC107465524	NA	NA	NA	K10760//adenylate dimethylallyltransferase (cytokinin synthase) [EC:2.5.1.27 2.5.1.112]
107614264	1460	235.703	235.553	3.75552	94.3724	115.295	235.813	1.49338	212.537	-0.000922626	4.65128	1.03231	7.15299	0.99995	7.74324e-07	0.514274	2.0866e-14	*	Up	*	Up	XP_015943920.1//uncharacterized protein LOC107469042 [Arachis duranensis]	PREDICTED: Arachis ipaensis uncharacterized LOC107614264 (LOC107614264), transcript variant X4, ncRNA;PREDICTED: Arachis ipaensis uncharacterized LOC107614264 (LOC107614264), transcript variant X3, ncRNA;PREDICTED: Arachis ipaensis uncharacterized LOC107614264 (LOC107614264), transcript variant X2, ncRNA;PREDICTED: Arachis ipaensis uncharacterized LOC107614264 (LOC107614264), transcript variant X…	LOC107614264	NA	NA	NA	NA
107472393	1590	15.6759	17.0801	2.78086	38.9214	43.1712	21.3698	2.79037	10.4302	0.123769	3.80696	-1.0145	1.90224	0.99995	0.000341117	0.800701	0.422303	*	Up	*	*	XP_015947406.1//uncharacterized protein LOC107472393 [Arachis duranensis]	PREDICTED: Arachis duranensis ribosomal protein S1, mitochondrial-like (LOC107472393), mRNA	LOC107472393	NA	NA	NA	K02261//cytochrome c oxidase subunit 2
107625412	2697	53.5371	57.3081	15.1016	57.82	65.3321	60.1342	14.1127	46.927	0.0982002	1.93687	-0.119606	1.73343	0.99995	0.0245261	0.999998	0.0866687	*	Up	*	*	XP_015949689.1//DNA-(apurinic or apyrimidinic site) lyase, chloroplastic isoform X2 [Arachis duranensis];XP_020971570.1//DNA-(apurinic or apyrimidinic site) lyase, chloroplastic isoform X2 [Arachis ipaensis];XP_016183523.1//DNA-(apurinic or apyrimidinic site) lyase, chloroplastic isoform X1 [Arachis ipaensis]	PREDICTED: Arachis ipaensis DNA-(apurinic or apyrimidinic site) lyase, chloroplastic (LOC107625412), transcript variant X2, misc_RNA;PREDICTED: Arachis ipaensis DNA-(apurinic or apyrimidinic site) lyase, chloroplastic (LOC107625412), transcript variant X3, mRNA;PREDICTED: Arachis ipaensis DNA-(apurinic or apyrimidinic site) lyase, chloroplastic (LOC107625412), transcript variant X1, mRNA	LOC107625412	NA	NA	NA	K01142//exodeoxyribonuclease III [EC:3.1.11.2]
107474846	1084	61.2315	64.7623	27.6027	93.8845	104.661	69.4727	25.5687	53.1645	0.0808807	1.76607	-0.59121	1.05608	0.99995	0.0364515	0.999998	0.571864	*	Up	*	*	XP_015949969.1//pathogenesis-related protein 1-like [Arachis duranensis]	PREDICTED: Arachis duranensis pathogenesis-related protein 1-like (LOC107474846), mRNA	LOC107474846	GO:0005576//extracellular region	NA	NA	K13449//pathogenesis-related protein 1
107468583	1084	61.2315	64.7623	27.6027	93.8845	104.661	69.4727	25.5687	53.1645	0.0808807	1.76607	-0.59121	1.05608	0.99995	0.0364515	0.999998	0.571864	*	Up	*	*	XP_015949969.1//pathogenesis-related protein 1-like [Arachis duranensis]	PREDICTED: Arachis duranensis pathogenesis-related protein 1-like (LOC107468583), mRNA	LOC107468583	GO:0005576//extracellular region	NA	NA	K13449//pathogenesis-related protein 1
107475381	1576	65.7392	69.1085	3.33117	28.0608	35.4565	70.2043	2.7171	57.1905	0.07211	3.07445	0.985508	4.39563	0.99995	0.00610632	0.533729	5.05461e-05	*	Up	*	Up	XP_015950498.1//protein trichome birefringence-like 34 [Arachis duranensis]	PREDICTED: Arachis duranensis protein trichome birefringence-like 34 (LOC107475381), mRNA	LOC107475381	NA	NA	NA	K16573//gamma-tubulin complex component 6
107476888	2215	327.083	415.42	287.352	683.206	749.874	443.341	276.765	290.596	0.34491	1.2495	-0.758232	0.0703535	0.99995	0.0096083	0.107573	0.988827	*	Up	*	*	XP_015952312.1//exocyst complex component EXO70B1 [Arachis duranensis]	PREDICTED: Arachis duranensis exocyst complex component EXO70B1 (LOC107476888), mRNA	LOC107476888	GO:0000145//exocyst	NA	GO:0006887//exocytosis	K07195//exocyst complex component 7
107479757	1090	10280.1	7886.49	903.03	4323.28	4956.91	7838.58	892.643	9380.98	-0.382394	2.25928	0.661152	3.39358	0.99995	0.000658484	0.767076	7.86589e-09	*	Up	*	Up	XP_015955345.1//keratin, type I cytoskeletal 9 [Arachis duranensis]	PREDICTED: Arachis duranensis keratin, type I cytoskeletal 9 (LOC107479757), mRNA	LOC107479757	NA	NA	NA	NA
107480434	1164	5.5772	12.4126	5.70215	32.6923	36.2597	18.0198	3.07116	2.49524	1.15419	2.51937	-1.00878	-0.299604	0.99995	0.0249149	0.817273	0.964943	*	Up	*	*	XP_015956064.1//uncharacterized protein LOC107480434 [Arachis duranensis]	PREDICTED: Arachis duranensis uncharacterized LOC107480434 (LOC107480434), mRNA	LOC107480434	NA	NA	NA	K04733//interleukin-1 receptor-associated kinase 4 [EC:2.7.11.1]
107481154	2317	89.6787	218.898	112.292	261.661	288.413	234.517	106.837	75.8528	1.28742	1.22045	-0.298442	-0.494137	0.0806544	0.0329133	0.999998	0.82518	*	Up	*	*	XP_015956857.1//putative U-box domain-containing protein 50 [Arachis duranensis];XP_020975280.1//putative U-box domain-containing protein 50 isoform X2 [Arachis ipaensis]	PREDICTED: Arachis duranensis putative U-box domain-containing protein 50 (LOC107481154), mRNA	LOC107481154	NA	GO:0005524//ATP binding;GO:0004672//protein kinase activity;GO:0004842//ubiquitin-protein transferase activity	NA	K04733//interleukin-1 receptor-associated kinase 4 [EC:2.7.11.1];K17609//nucleoredoxin [EC:1.8.1.8]
107482892	1360	3.18369	7.45844	3.70898	23.2911	25.9657	12.7956	1.00555	0.538063	1.22818	2.65069	-1.02096	-0.902143	0.905948	0.0275546	0.876142	0.875999	*	Up	*	*	XP_015958961.1//protein PHOSPHATE STARVATION RESPONSE 1 [Arachis duranensis]	PREDICTED: Arachis duranensis protein PHOSPHATE STARVATION RESPONSE 1 (LOC107482892), mRNA	LOC107482892	GO:0005634//nucleus	GO:0003677//DNA binding	GO:0006355//regulation of transcription, DNA-templated;GO:0006351//transcription, DNA-templated	NA
107483244	1467	40.7278	104.37	50.8249	351.201	373.66	140.621	41.7688	24.524	1.35763	2.78869	-1.40992	-0.768232	0.76758	6.97513e-08	0.197208	0.880028	*	Up	*	*	XP_015959356.1//uncharacterized protein LOC107483244 isoform X1 [Arachis duranensis]	PREDICTED: Arachis duranensis uncharacterized LOC107483244 (LOC107483244), transcript variant X2, mRNA;PREDICTED: Arachis duranensis uncharacterized LOC107483244 (LOC107483244), transcript variant X1, mRNA;PREDICTED: Arachis duranensis uncharacterized LOC107483244 (LOC107483244), transcript variant X3, mRNA	LOC107483244	NA	NA	NA	NA
107483266	1820	209.758	477.41	89.4696	288.966	331.723	515.233	84.009	160.083	1.1865	1.69143	0.635244	0.930206	0.65006	0.0249681	0.85621	0.630017	*	Up	*	*	XP_015959381.1//berberine bridge enzyme-like 8 [Arachis duranensis]	PREDICTED: Arachis duranensis berberine bridge enzyme-like 8 (LOC107483266), mRNA	LOC107483266	NA	GO:0016614//oxidoreductase activity, acting on CH-OH group of donors;GO:0050660//flavin adenine dinucleotide binding	NA	K22395;K01187//alpha-glucosidase [EC:3.2.1.20]
107486685	1157	4.06342	6.00099	2.10732	18.3324	19.3611	12.9788	0.227964	0.261687	0.562505	3.12092	-0.577002	0.199035	0.99995	0.0104565	0.999998	0.951378	*	Up	*	*	XP_015962727.1//uncharacterized protein LOC107486685 [Arachis duranensis]	PREDICTED: Arachis duranensis UPF0301 protein SAV_5129 (LOC107486685), mRNA	LOC107486685	NA	NA	NA	K07735//putative transcriptional regulator
107488554	1458	9.03194	28.8417	10.1901	45.8664	51.6832	34.9225	7.33331	5.0081	1.67505	2.17026	-0.565538	-0.550202	0.274502	0.0236465	0.999998	0.951378	*	Up	*	*	XP_015964798.2//uncharacterized protein LOC107488554 [Arachis duranensis]	PREDICTED: Arachis duranensis uncharacterized LOC107488554 (LOC107488554), mRNA	LOC107488554	NA	NA	NA	K14791//periodic tryptophan protein 1;K17086//transmembrane 9 superfamily member 2/4
107642812	671	134.037	87.0807	8.82147	50.5785	60.3361	84.6622	7.56595	122.733	-0.622208	2.51943	0.488697	4.01986	0.99995	0.0140139	0.999998	3.9711e-08	*	Up	*	Up	XP_015973129.1//macrophage migration inhibitory factor homolog [Arachis duranensis]	PREDICTED: Arachis ipaensis macrophage migration inhibitory factor homolog (LOC107642812), mRNA	LOC107642812	NA	NA	NA	K07253//phenylpyruvate tautomerase [EC:5.3.2.1]
107608434	1017	263.912	429.662	242.779	737.843	814.66	469.931	220.069	230.453	0.703145	1.60367	-0.793749	0.0665171	0.99995	0.0361536	0.54986	0.986563	*	Up	*	*	XP_016165715.1//uncharacterized protein LOC107608434 [Arachis ipaensis]	PREDICTED: Arachis ipaensis uncharacterized LOC107608434 (LOC107608434), mRNA	LOC107608434	NA	NA	NA	NA
107610058	2172	141.697	302.87	65.0098	229.306	261.86	319.255	57.8188	119.846	1.09589	1.81855	0.285914	1.05157	0.160251	0.0380137	0.999998	0.354398	*	Up	*	*	XP_016167610.1//cytokinin dehydrogenase 5 [Arachis ipaensis]	PREDICTED: Arachis ipaensis cytokinin dehydrogenase 5 (LOC107610058), mRNA	LOC107610058	GO:0016021//integral component of membrane	GO:0016614//oxidoreductase activity, acting on CH-OH group of donors;GO:0019139//cytokinin dehydrogenase activity;GO:0050660//flavin adenine dinucleotide binding	GO:0009690//cytokinin metabolic process	K00279//cytokinin dehydrogenase [EC:1.5.99.12]
107612723	2931	1435.25	1412.59	135.481	531.588	639.763	1427.05	121.292	1293.69	-0.0229622	1.97222	1.15743	3.41493	0.99995	0.0346043	0.156204	1.32527e-13	*	Up	*	Up	XP_016169924.1//two pore calcium channel protein 1 [Arachis ipaensis]	PREDICTED: Arachis ipaensis two pore calcium channel protein 1 (LOC107612723), transcript variant X1, mRNA;PREDICTED: Arachis ipaensis two pore calcium channel protein 1 (LOC107612723), transcript variant X2, misc_RNA	LOC107612723	GO:0016021//integral component of membrane	GO:0005245//voltage-gated calcium channel activity;GO:0005509//calcium ion binding	NA	K16900//two pore calcium channel protein, plant
107492212	1415	956.122	1597.18	423.206	1356.35	1510.34	1685.86	404.567	831.236	0.740256	1.6803	0.158617	1.03888	0.990277	0.0017801	0.999998	0.205861	*	Up	*	*	XP_016171483.1//uncharacterized protein LOC107613831 [Arachis ipaensis]	PREDICTED: Arachis duranensis epoxide hydrolase A (LOC107492212), mRNA	LOC107492212	NA	GO:0003824//catalytic activity	NA	K08726//soluble epoxide hydrolase / lipid-phosphate phosphatase [EC:3.3.2.10 3.1.3.76];K22369
107616795	1522	12.6661	8.47701	2.78054	18.9521	21.1397	8.60553	1.67999	12.356	-0.57934	2.76892	-1.29662	2.87869	0.99995	0.0405723	0.696507	0.0916428	*	Up	*	*	XP_016174201.1//serine decarboxylase 1 [Arachis ipaensis]	PREDICTED: Arachis ipaensis serine decarboxylase 1 (LOC107616795), mRNA	LOC107616795	NA	NA	NA	K01590//histidine decarboxylase [EC:4.1.1.22]
107472675	1337	224.169	466.676	264.845	650.693	718.123	510.957	248.459	185.917	1.05783	1.29683	-0.49103	-0.418351	0.787019	0.0446963	0.843011	0.951378	*	Up	*	*	XP_016174461.1//NADP-dependent alkenal double bond reductase P2 [Arachis ipaensis]	PREDICTED: Arachis duranensis 2-alkenal reductase (NADP(+)-dependent) (LOC107472675), mRNA	LOC107472675	NA	NA	NA	K07119//uncharacterized protein;K08070//2-alkenal reductase [EC:1.3.1.74];K19825//2-alkenal reductase (NADP+) [EC:1.3.1.102]
107617590	1656	3605.98	2185.68	658.667	1649.36	1832.9	2078.09	696.736	3363.41	-0.722309	1.32429	0.18113	2.27124	0.99995	0.00666995	0.999998	0.00170477	*	Up	*	Up	XP_016174867.1//UDP-glucose flavonoid 3-O-glucosyltransferase 7 [Arachis ipaensis]	PREDICTED: Arachis ipaensis UDP-glucose flavonoid 3-O-glucosyltransferase 7 (LOC107617590), mRNA	LOC107617590	NA	NA	NA	K14595//abscisate beta-glucosyltransferase [EC:2.4.1.263];K00699//glucuronosyltransferase [EC:2.4.1.17]
107618045	1976	1651.08	2848.33	1813.46	4320.15	4746.46	3017.68	1742.47	1467.68	0.786706	1.25234	-0.653412	-0.247598	0.515696	0.00641524	0.135118	0.951378	*	Up	*	*	XP_016175456.1//metal transporter Nramp6 [Arachis ipaensis]	PREDICTED: Arachis ipaensis metal transporter Nramp6 (LOC107618045), mRNA	LOC107618045	GO:0016021//integral component of membrane	GO:0005215//transporter activity	NA	K21398//natural resistance-associated macrophage protein 2
107619345	1169	289.516	155.275	90.8273	260.867	287.026	156.088	87.5217	267.289	-0.898817	1.52212	-0.878822	1.61069	0.774022	0.0395739	0.34081	0.0135882	*	Up	*	Up	XP_016177089.1//inorganic pyrophosphatase 2 [Arachis ipaensis]	PREDICTED: Arachis ipaensis inorganic pyrophosphatase 2 (LOC107619345), mRNA	LOC107619345	NA	GO:0016791//phosphatase activity	NA	K13248//pyridoxal phosphate phosphatase PHOSPHO2 [EC:3.1.3.74]
BGI_novel_G003444	1071	50.6697	102.22	2.44815	114.424	126.855	114.949	1.43191	36.7546	1.01248	5.54656	-0.14219	4.68191	0.99995	5.32583e-12	0.999998	0.000137227	*	Up	*	Up	XP_016179889.1//sufE-like protein 1, chloroplastic/mitochondrial [Arachis ipaensis]	NA	NA	GO:0005739//mitochondrion;GO:0009570//chloroplast stroma	GO:0008047//enzyme activator activity	NA	K22066//BolA-like protein 1
107622599	5241	262.934	310.217	39.6814	178.644	204.724	320.642	37.097	233.608	0.238575	2.17055	0.647281	2.65471	0.99995	0.00276975	0.723098	9.04511e-06	*	Up	*	Up	XP_016180048.1//putative disease resistance protein At3g14460 [Arachis ipaensis]	PREDICTED: Arachis ipaensis putative disease resistance protein At3g14460 (LOC107622599), transcript variant X1, mRNA;PREDICTED: Arachis ipaensis putative disease resistance protein At3g14460 (LOC107622599), transcript variant X3, mRNA;PREDICTED: Arachis ipaensis putative disease resistance protein At3g14460 (LOC107622599), transcript variant X2, mRNA	LOC107622599	NA	NA	NA	K19613//leucine-rich repeat protein SHOC2
107622640	4472	149.688	151.193	6.64594	98.0776	115.242	153.577	3.95573	134.245	0.014429	3.88338	0.414298	5.08478	0.99995	3.27879e-05	0.999998	2.78996e-09	*	Up	*	Up	XP_016180110.2//putative disease resistance protein At3g14460 isoform X1 [Arachis ipaensis];XP_020970786.1//putative disease resistance protein At3g14460 isoform X2 [Arachis ipaensis]	PREDICTED: Arachis ipaensis putative disease resistance protein At3g14460 (LOC107622640), transcript variant X2, mRNA;PREDICTED: Arachis ipaensis putative disease resistance protein At3g14460 (LOC107622640), transcript variant X1, mRNA	LOC107622640	NA	NA	NA	K19613//leucine-rich repeat protein SHOC2;K15078//structure-specific endonuclease subunit SLX1 [EC:3.6.1.-];K12818//ATP-dependent RNA helicase DHX8/PRP22 [EC:3.6.4.13]
107623522	2195	419.934	453.747	59.2996	231.212	269.822	463.052	53.6529	377.004	0.111727	1.96312	0.779169	2.81285	0.99995	0.0218298	0.6078	1.0563e-08	*	Up	*	Up	XP_016181325.1//phosphoribosylaminoimidazole-succinocarboxamide synthase, chloroplastic [Arachis ipaensis]	PREDICTED: Arachis ipaensis phosphoribosylaminoimidazole-succinocarboxamide synthase, chloroplastic (LOC107623522), mRNA	LOC107623522	NA	NA	NA	K01923//phosphoribosylaminoimidazole-succinocarboxamide synthase [EC:6.3.2.6]
107625064	1374	138.531	57.5098	16.2025	83.2219	91.4562	53.7271	15.3834	130.601	-1.26833	2.36075	-0.767433	3.08571	0.395521	0.00107406	0.891326	1.8933e-06	*	Up	*	Up	XP_016183099.1//1-aminocyclopropane-1-carboxylate oxidase homolog 1 [Arachis ipaensis]	PREDICTED: Arachis ipaensis 1-aminocyclopropane-1-carboxylate oxidase homolog 1 (LOC107625064), mRNA	LOC107625064	NA	GO:0046872//metal ion binding;GO:0016491//oxidoreductase activity	NA	K06892//feruloyl-CoA ortho-hydroxylase [EC:1.14.11.-];K13229//2,4-dihydroxy-1,4-benzoxazin-3-one-glucoside dioxygenase [EC:1.14.20.2]
107628118	1290	8.70127	18.0933	6.44061	63.3553	69.7779	24.7005	3.67234	4.67337	1.05616	3.29819	-1.49823	0.347761	0.99995	0.00014171	0.0873747	0.95386	*	Up	*	*	XP_016186413.1//uncharacterized protein LOC107628118 [Arachis ipaensis]	PREDICTED: Arachis ipaensis uncharacterized LOC107628118 (LOC107628118), mRNA	LOC107628118	NA	GO:0016787//hydrolase activity	NA	K20363//protein transport protein YIP1
BGI_novel_G001855	744	59.2322	61.5823	2.33363	32.279	39.5639	62.0531	1.31626	52.205	0.0561333	3.78995	0.649317	5.30967	0.99995	0.000330331	0.999998	2.00858e-06	*	Up	*	Up	XP_016187239.1//F-box protein At2g26850 [Arachis ipaensis]	NA	NA	NA	NA	NA	NA
107630448	1538	178.397	357.748	195.051	417.448	458.774	386.269	187.286	152.199	1.00385	1.09774	-0.248177	-0.299282	0.544194	0.0462531	0.999998	0.943988	*	Up	*	*	XP_016189063.1//protein STRICTOSIDINE SYNTHASE-LIKE 4 [Arachis ipaensis]	PREDICTED: Arachis ipaensis protein STRICTOSIDINE SYNTHASE-LIKE 4 (LOC107630448), transcript variant X2, mRNA;PREDICTED: Arachis ipaensis protein STRICTOSIDINE SYNTHASE-LIKE 4 (LOC107630448), transcript variant X1, mRNA	LOC107630448	NA	NA	NA	K21407//adipocyte plasma membrane-associated protein
107630710	1267	15690.3	12098.7	1258.36	6457.53	7301.99	12072.5	1252.14	14366.8	-0.375029	2.35944	0.725361	3.52028	0.99995	2.9989e-08	0.546654	1.33989e-16	*	Up	*	Up	XP_016189402.1//keratin, type I cytoskeletal 9 isoform X2 [Arachis ipaensis];XP_016189401.1//keratin, type I cytoskeletal 9 isoform X1 [Arachis ipaensis]	PREDICTED: Arachis ipaensis keratin, type I cytoskeletal 9 (LOC107630710), transcript variant X2, mRNA;PREDICTED: Arachis ipaensis keratin, type I cytoskeletal 9 (LOC107630710), transcript variant X1, mRNA	LOC107630710	NA	NA	NA	K14611//solute carrier family 23 (nucleobase transporter), member 1/2
BGI_novel_G002618	1394	124.657	141.866	3.1422	196.949	217.867	211.437	21.6019	34.2184	0.18656	5.96991	-0.0432198	0.663614	0.99995	4.03935e-14	0.999998	0.939345	*	Up	*	*	XP_016197104.1//26S protease regulatory subunit 8 homolog A [Arachis ipaensis]	NA	NA	GO:0005737//cytoplasm	GO:0008233//peptidase activity;GO:0005524//ATP binding	GO:0030163//protein catabolic process	K03066//26S proteasome regulatory subunit T6
107640072	1605	87.0274	94.5629	4.00956	64.4981	77.1613	96.4898	1.35276	77.1345	0.119805	4.00774	0.322499	5.8334	0.99995	0.000124762	0.999998	3.05028e-08	*	Up	*	Up	XP_016199113.1//uncharacterized protein LOC107640072 [Arachis ipaensis]	PREDICTED: Arachis ipaensis uncharacterized LOC107640072 (LOC107640072), mRNA	LOC107640072	NA	NA	NA	NA
107642290	1334	11.6288	27.9297	9.58701	42.3023	47.9598	36.6892	6.58652	5.02887	1.2641	2.14158	-0.386469	-0.389284	0.987162	0.040732	0.999998	0.951378	*	Up	*	*	XP_016201082.1//probable mannitol dehydrogenase 3 [Arachis ipaensis]	PREDICTED: Arachis ipaensis probable mannitol dehydrogenase 3 (LOC107642290), mRNA	LOC107642290	NA	NA	NA	K00083//cinnamyl-alcohol dehydrogenase [EC:1.1.1.195]
107487233	1371	380.889	546.164	154.684	967.795	1063.37	704.606	136.733	231.773	0.519963	2.64537	-0.593754	0.761354	0.99995	2.92435e-05	0.999998	0.882139	*	Up	*	*	XP_016201083.1//probable mannitol dehydrogenase [Arachis ipaensis]	PREDICTED: Arachis duranensis probable mannitol dehydrogenase (LOC107487233), mRNA	LOC107487233	NA	GO:0008270//zinc ion binding;GO:0016491//oxidoreductase activity	NA	K00083//cinnamyl-alcohol dehydrogenase [EC:1.1.1.195]
107643773	1563	57.7267	57.9437	2.03427	14.7741	21.3892	57.3816	2.10407	49.8831	0.00541369	2.86048	1.42371	4.5673	0.99995	0.0287361	0.225468	0.000369659	*	Up	*	Up	XP_016202998.2//alcohol dehydrogenase, partial [Arachis ipaensis];OMO70782.1//Alcohol dehydrogenase superfamily, zinc-type [Corchorus olitorius]	PREDICTED: Arachis ipaensis alcohol dehydrogenase (LOC107643773), partial mRNA	LOC107643773	NA	NA	GO:0055114//oxidation-reduction process	K18857//alcohol dehydrogenase class-P [EC:1.1.1.1]
BGI_novel_G003059	1081	221.009	202.195	2.82948	259.268	280.224	135.047	104.23	165.478	-0.128359	6.51776	-1.05312	0.666875	0.99995	8.58327e-19	0.244042	0.939174	*	Up	*	*	XP_016203643.1//uncharacterized protein LOC107644317 [Arachis ipaensis]	NA	NA	NA	NA	NA	NA
107645926	1249	307.446	703.516	243.854	1357.67	1481.48	777.91	224.337	257.471	1.19425	2.47705	-0.929365	0.198745	0.191242	4.33909e-09	0.211823	0.951378	*	Up	*	*	XP_016205567.1//uncharacterized protein LOC107645926 [Arachis ipaensis]	PREDICTED: Arachis ipaensis epoxide hydrolase A (LOC107645926), mRNA	LOC107645926	NA	NA	NA	K08726//soluble epoxide hydrolase / lipid-phosphate phosphatase [EC:3.3.2.10 3.1.3.76];K22369
107648699	2879	729.721	1130.98	395.257	933.267	1039.33	1191.66	380.431	640.292	0.632162	1.2395	0.197327	0.751093	0.99995	0.0474323	0.999998	0.381282	*	Up	*	*	XP_016208006.1//ABC transporter G family member 20 [Arachis ipaensis]	PREDICTED: Arachis ipaensis ABC transporter G family member 20 (LOC107648699), mRNA	LOC107648699	GO:0016021//integral component of membrane	GO:0005524//ATP binding;GO:0016887//ATPase activity	NA	K05681//ATP-binding cassette, subfamily G (WHITE), member 2
107632703	1627	239.496	420.962	355.68	822.724	900.662	452.704	340.531	212.467	0.813689	1.20983	-0.992418	-0.680546	0.599116	0.0154444	0.022356	0.37383	*	Up	*	*	XP_019453774.1//PREDICTED: protein DETOXIFICATION 40 [Lupinus angustifolius]	PREDICTED: Arachis ipaensis protein DETOXIFICATION 40 (LOC107632703), mRNA	LOC107632703	GO:0016021//integral component of membrane	GO:0015238//drug transmembrane transporter activity;GO:0015297//antiporter activity	GO:0006855//drug transmembrane transport	K03327//multidrug resistance protein, MATE family
107622784	4033	587.084	1350.68	469.627	1594.57	1767	1498.01	438.386	448.411	1.20204	1.76358	-0.238255	0.0326204	0.698708	0.000444032	0.999998	0.997928	*	Up	*	*	XP_020240290.1//ABC transporter B family member 15-like [Cajanus cajan];XP_016180302.1//ABC transporter B family member 15 isoform X1 [Arachis ipaensis]	PREDICTED: Arachis ipaensis ABC transporter B family member 15 (LOC107622784), transcript variant X3, mRNA;PREDICTED: Arachis ipaensis ABC transporter B family member 15 (LOC107622784), transcript variant X2, mRNA;PREDICTED: Arachis ipaensis ABC transporter B family member 15 (LOC107622784), transcript variant X1, mRNA	LOC107622784	NA	NA	NA	K05658//ATP-binding cassette, subfamily B (MDR/TAP), member 1 [EC:3.6.3.44]
107619893	1402	730.931	597.196	413.336	1036.48	1142.71	620.304	397.659	662.485	-0.291532	1.3263	-0.881414	0.736355	0.99995	0.0134953	0.00275148	0.335383	*	Up	*	*	XP_020960049.1//adenylate isopentenyltransferase 5, chloroplastic [Arachis ipaensis]	PREDICTED: Arachis ipaensis adenylate isopentenyltransferase 5, chloroplastic (LOC107619893), mRNA	LOC107619893	NA	GO:0016740//transferase activity	GO:0008033//tRNA processing	K10760//adenylate dimethylallyltransferase (cytokinin synthase) [EC:2.5.1.27 2.5.1.112]
BGI_novel_G000230	1712	27.6459	29.8084	2.09513	20.1819	33.7145	39.1249	2.40346	7.87923	0.108651	3.26795	0.214717	1.71294	0.99995	0.00541175	0.999998	0.511933	*	Up	*	*	XP_020962043.1//protein TIC 62, chloroplastic-like [Arachis ipaensis]	NA	NA	NA	NA	NA	K09493//T-complex protein 1 subunit alpha;K18643//katanin p80 WD40 repeat-containing subunit B1
107609125	1324	276.102	603.217	229.554	526.844	583.817	647.552	220.683	227.667	1.12748	1.19855	0.14948	0.0449498	0.491311	0.02088	0.999998	0.992951	*	Up	*	*	XP_020962853.1//probable tyrosine-protein phosphatase At1g05000 isoform X3 [Arachis ipaensis];XP_016166456.1//probable tyrosine-protein phosphatase At1g05000 isoform X2 [Arachis ipaensis];XP_016166455.1//probable tyrosine-protein phosphatase At1g05000 isoform X1 [Arachis ipaensis]	PREDICTED: Arachis ipaensis probable tyrosine-protein phosphatase At1g05000 (LOC107609125), transcript variant X1, mRNA;PREDICTED: Arachis ipaensis probable tyrosine-protein phosphatase At1g05000 (LOC107609125), transcript variant X3, mRNA;PREDICTED: Arachis ipaensis probable tyrosine-protein phosphatase At1g05000 (LOC107609125), transcript variant X2, mRNA	LOC107609125	NA	NA	NA	K18045//tyrosine-protein phosphatase SIW14 [EC:3.1.3.48]
107458039	800	3.61598	6.11167	5.61124	39.4344	41.5772	14.5871	1.60081	1.0822	0.757178	2.81307	-1.5111	-0.564837	0.99995	0.0132476	0.455931	0.951378	*	Up	*	*	XP_020963059.1//microsomal glutathione S-transferase 3-like isoform X2 [Arachis ipaensis];XP_015931716.1//microsomal glutathione S-transferase 3-like [Arachis duranensis]	PREDICTED: Arachis duranensis microsomal glutathione S-transferase 3-like (LOC107458039), mRNA	LOC107458039	GO:0016021//integral component of membrane	GO:0016740//transferase activity	NA	K00799//glutathione S-transferase [EC:2.5.1.18]
107611893	715	77.17	103.677	4.06617	43.5878	55.5585	105.019	1.97434	66.9839	0.425983	3.42218	0.918571	5.08437	0.99995	0.00206773	0.807939	5.18809e-07	*	Up	*	Up	XP_020964465.1//uncharacterized protein LOC107611893 isoform X3 [Arachis ipaensis];XP_020964464.1//uncharacterized protein LOC107611893 isoform X2 [Arachis ipaensis];XP_020964471.1//uncharacterized protein LOC107611893 isoform X6 [Arachis ipaensis];XP_020964463.1//uncharacterized protein LOC107611893 isoform X1 [Arachis ipaensis];XP_016169254.1//uncharacterized protein LOC107611893 isoform X5 [Ar…	PREDICTED: Arachis ipaensis uncharacterized LOC107611893 (LOC107611893), transcript variant X10, mRNA;PREDICTED: Arachis ipaensis uncharacterized LOC107611893 (LOC107611893), transcript variant X8, mRNA;PREDICTED: Arachis ipaensis uncharacterized LOC107611893 (LOC107611893), transcript variant X3, mRNA;PREDICTED: Arachis ipaensis uncharacterized LOC107611893 (LOC107611893), transcript variant X1,…	LOC107611893	NA	NA	NA	K10879//DNA-repair protein XRCC2
107610486	1946	1036.3	1383.05	6.85641	551.379	651.553	1402.58	2.41843	930.163	0.416411	6.32945	1.10613	8.58727	0.99995	5.89493e-16	0.318635	5.7952e-28	*	Up	*	Up	XP_020964496.1//LOW QUALITY PROTEIN: trithorax group protein osa [Arachis ipaensis]	PREDICTED: Arachis ipaensis trithorax group protein osa (LOC107610486), mRNA	LOC107610486	NA	NA	NA	K21776//protein lin-54;K16903//L-tryptophan---pyruvate aminotransferase [EC:2.6.1.99]
110266312	1218	6.82974	22.7018	4.20255	23.027	27.4992	28.7384	1.91938	1.5737	1.7329	2.45399	0.0635931	-0.286483	0.283855	0.0453075	0.999998	0.967766	*	Up	*	*	XP_020966358.1//putative F-box/LRR-repeat protein 21 [Arachis ipaensis];XP_020999737.1//uncharacterized protein LOC110281724 [Arachis duranensis]	PREDICTED: Arachis ipaensis putative F-box/LRR-repeat protein 21 (LOC110266312), transcript variant X2, misc_RNA;PREDICTED: Arachis ipaensis putative F-box/LRR-repeat protein 21 (LOC110266312), transcript variant X1, mRNA	LOC110266312	NA	NA	NA	K10268//F-box and leucine-rich repeat protein 2/20;K10273//F-box and leucine-rich repeat protein 7
107622723	3392	48.5681	62.2462	5.38319	46.2771	57.2993	64.9962	1.95656	41.139	0.357977	3.10377	0.181839	4.39411	0.99995	0.0114385	0.999998	0.000130476	*	Up	*	Up	XP_020970788.1//putative disease resistance protein At3g14460 [Arachis ipaensis]	PREDICTED: Arachis ipaensis putative disease resistance protein At3g14460 (LOC107622723), transcript variant X1, mRNA;PREDICTED: Arachis ipaensis putative disease resistance protein At3g14460 (LOC107622723), transcript variant X2, mRNA	LOC107622723	NA	NA	NA	K22038//volume-regulated anion channel;K19613//leucine-rich repeat protein SHOC2
107623445	2168	1827.98	1909.34	18.8037	717.606	1054.28	1730.35	3.2137	1653.27	0.0628295	5.25411	0.714802	9.00687	0.99995	6.2069e-09	0.999998	2.44219e-36	*	Up	*	Up	XP_020970873.1//putative disease resistance protein RGA4 isoform X2 [Arachis ipaensis];XP_016181201.1//putative disease resistance protein RGA4 isoform X1 [Arachis ipaensis]	PREDICTED: Arachis ipaensis putative disease resistance protein RGA4 (LOC107623445), transcript variant X1, mRNA;PREDICTED: Arachis ipaensis putative disease resistance protein RGA4 (LOC107623445), transcript variant X3, misc_RNA;PREDICTED: Arachis ipaensis putative disease resistance protein RGA4 (LOC107623445), transcript variant X2, mRNA	LOC107623445	NA	NA	NA	K15078//structure-specific endonuclease subunit SLX1 [EC:3.6.1.-]
107625623	1921	223.516	259.949	159.941	417.687	459.595	274.037	153.057	200.698	0.217847	1.38488	-0.745993	0.390955	0.99995	0.0103951	0.156058	0.866774	*	Up	*	*	XP_020971765.1//protein NRT1/ PTR FAMILY 5.6 isoform X1 [Arachis ipaensis];XP_016183792.1//protein NRT1/ PTR FAMILY 5.6 isoform X2 [Arachis ipaensis]	PREDICTED: Arachis ipaensis protein NRT1/ PTR FAMILY 5.6 (LOC107625623), transcript variant X1, mRNA;PREDICTED: Arachis ipaensis protein NRT1/ PTR FAMILY 5.6 (LOC107625623), transcript variant X2, mRNA	LOC107625623	NA	NA	NA	K14638//solute carrier family 15 (peptide/histidine transporter), member 3/4
110269550	1326	775.403	455.981	126.504	351.17	391.831	449.663	130.173	713.377	-0.765974	1.47299	0.198612	2.45423	0.99995	0.0166974	0.999998	0.000114416	*	Up	*	Up	XP_020973150.1//BAHD acyltransferase At5g47980-like [Arachis ipaensis]	PREDICTED: Arachis ipaensis BAHD acyltransferase At5g47980-like (LOC110269550), mRNA	LOC110269550	NA	NA	NA	K13065//shikimate O-hydroxycinnamoyltransferase [EC:2.3.1.133]
BGI_novel_G000053	2859	48.2079	52.0429	2.12037	22.4271	28.7369	52.4121	1.37197	41.7027	0.110434	3.40285	0.866996	4.92582	0.99995	0.00288865	0.855339	3.0674e-05	*	Up	*	Up	XP_020973381.1//uncharacterized protein LOC107632393 [Arachis ipaensis]	NA	NA	NA	NA	NA	K00106//xanthine dehydrogenase/oxidase [EC:1.17.1.4 1.17.3.2]
BGI_novel_G004287	4237	93.8825	75.4168	27.2409	96.1719	106.689	76.9581	26.449	84.7896	-0.315971	1.81984	-0.471261	1.68067	0.99995	0.00940749	0.999998	0.0680991	*	Up	*	*	XP_020973683.1//pentatricopeptide repeat-containing protein At4g01400, mitochondrial-like [Arachis ipaensis]	NA	NA	NA	NA	NA	K20291//conserved oligomeric Golgi complex subunit 4
107634336	1311	15.7264	56.8656	12.4465	134.131	147.286	68.3126	8.16777	9.10638	1.85437	3.42982	-1.1084	0.156936	0.0693531	2.32366e-06	0.267545	0.984645	*	Up	*	*	XP_020974173.1//uncharacterized protein LOC107634336 isoform X1 [Arachis ipaensis];XP_020974175.1//uncharacterized protein LOC107634336 isoform X2 [Arachis ipaensis];XP_016193350.1//uncharacterized protein LOC107634336 isoform X3 [Arachis ipaensis]	PREDICTED: Arachis ipaensis uncharacterized LOC107634336 (LOC107634336), transcript variant X1, mRNA;PREDICTED: Arachis ipaensis uncharacterized LOC107634336 (LOC107634336), transcript variant X2, mRNA;PREDICTED: Arachis ipaensis uncharacterized LOC107634336 (LOC107634336), transcript variant X3, mRNA;PREDICTED: Arachis ipaensis uncharacterized LOC107634336 (LOC107634336), transcript variant X4, …	LOC107634336	NA	NA	NA	NA
110271646	681	22.0671	23.4638	2.09752	14.2407	18.8708	23.9604	1.27669	18.3031	0.0885404	2.76326	0.344494	3.8416	0.99995	0.0403506	0.999998	0.00574589	*	Up	*	Up	XP_020978334.1//uncharacterized protein LOC110271646 [Arachis ipaensis]	PREDICTED: Arachis ipaensis uncharacterized LOC110271646 (LOC110271646), mRNA	LOC110271646	NA	NA	NA	K03283//heat shock 70kDa protein 1/2/6/8
107488438	743	36.1813	34.3419	4.00147	28.0005	33.9993	30.4276	14.9812	23.7013	-0.0752718	2.80685	-0.160126	0.661817	0.99995	0.0364515	0.999998	0.93939	*	Up	*	*	XP_020979307.1//phosphoglucan phosphatase DSP4, chloroplastic-like, partial [Arachis ipaensis]	PREDICTED: Arachis duranensis phosphoglucan phosphatase LSF2, chloroplastic-like (LOC107488438), partial mRNA	LOC107488438	NA	NA	NA	K14165//atypical dual specificity phosphatase [EC:3.1.3.16 3.1.3.48]
107640973	2682	103.511	201.04	3.85432	76.5002	97.3939	207.008	1.3954	86.0149	0.957703	4.31091	1.08778	5.94583	0.806377	1.46122e-05	0.590122	1.2444e-08	*	Up	*	Up	XP_020979567.1//U-box domain-containing protein 18-like [Arachis ipaensis]	PREDICTED: Arachis ipaensis U-box domain-containing protein 18-like (LOC107640973), mRNA	LOC107640973	NA	GO:0004842//ubiquitin-protein transferase activity	NA	K04733//interleukin-1 receptor-associated kinase 4 [EC:2.7.11.1];K08332//vacuolar protein 8
BGI_novel_G003191	2884	71.9141	89.7359	28.7005	122.203	135.654	97.3186	27.9233	60.223	0.319411	2.09013	-0.479143	1.10885	0.99995	0.000658484	0.999998	0.610742	*	Up	*	*	XP_020982058.1//LOW QUALITY PROTEIN: exocyst complex component SEC15B [Arachis duranensis]	NA	NA	GO:0000145//exocyst	NA	GO:0006904//vesicle docking involved in exocytosis	K19985//exocyst complex component 6
107614180	2841	272.817	264.747	4.59902	82.6019	105.434	263.144	2.06396	246.244	-0.0433221	4.16678	1.31951	6.89853	0.99995	2.08244e-05	0.215497	6.4011e-16	*	Up	*	Up	XP_020985828.1//uncharacterized protein LOC110274838 [Arachis duranensis]	PREDICTED: Arachis ipaensis uncharacterized LOC107614180 (LOC107614180), transcript variant X14, ncRNA;PREDICTED: Arachis ipaensis uncharacterized LOC107614180 (LOC107614180), transcript variant X9, ncRNA;PREDICTED: Arachis ipaensis uncharacterized LOC107614180 (LOC107614180), transcript variant X5, ncRNA;PREDICTED: Arachis ipaensis uncharacterized LOC107614180 (LOC107614180), transcript variant …	LOC107614180	NA	NA	NA	NA
107613006	2579	220.802	307.292	3.39514	132.5	155.783	314.419	1.50402	196.105	0.476853	5.28638	1.01315	7.02666	0.99995	8.25835e-10	0.319383	1.16139e-13	*	Up	*	Up	XP_020993679.1//uncharacterized protein LOC107478310 isoform X2 [Arachis duranensis];XP_020964767.1//uncharacterized protein LOC107613006 [Arachis ipaensis]	PREDICTED: Arachis ipaensis uncharacterized LOC107613006 (LOC107613006), transcript variant X6, misc_RNA;PREDICTED: Arachis ipaensis uncharacterized LOC107613006 (LOC107613006), transcript variant X1, mRNA;PREDICTED: Arachis ipaensis uncharacterized LOC107613006 (LOC107613006), transcript variant X3, mRNA;PREDICTED: Arachis ipaensis uncharacterized LOC107613006 (LOC107613006), transcript variant …	LOC107613006	NA	NA	NA	K13484//5-hydroxyisourate hydrolase / 2-oxo-4-hydroxy-4-carboxy-5-ureidoimidazoline decarboxylase [EC:3.5.2.17 4.1.1.97]
107618966	1174	83.4449	77.5034	4.1341	47.955	59.4195	77.2893	1.3571	74.7344	-0.106563	3.53603	0.379334	5.78317	0.99995	0.00188406	0.999998	4.78933e-08	*	Up	*	Up	XP_020997239.1//ornithine aminotransferase, mitochondrial, partial [Arachis duranensis]	PREDICTED: Arachis ipaensis uncharacterized LOC107618966 (LOC107618966), ncRNA	LOC107618966	NA	NA	NA	K00819//ornithine--oxo-acid transaminase [EC:2.6.1.13];K07300//Ca2+:H+ antiporter
107485506	771	18.0955	13.5224	2.87446	100.568	79.4492	43.542	1.36072	18.4355	-0.420276	5.12873	-0.867624	3.76005	0.99995	3.0055e-09	0.999998	0.00786591	*	Up	*	Up	XP_020999738.1//uncharacterized protein LOC110281725 [Arachis duranensis]	PREDICTED: Arachis duranensis uncharacterized LOC107485506 (LOC107485506), ncRNA	LOC107485506	NA	NA	NA	NA
BGI_novel_G001808	2459	13.36	11.7529	54.2503	3.38026	#N/A	#N/A	51.3459	28.6581	-0.184905	-4.00443	#N/A	-0.841303	0.99995	0.000129327	#N/A	0.936415	*	Down	#N/A	*	KHN09602.1//ATP-dependent zinc metalloprotease FtsH [Glycine soja]	NA	NA	GO:0009535//chloroplast thylakoid membrane;GO:0009941//chloroplast envelope	GO:0004222//metalloendopeptidase activity;GO:0005524//ATP binding	GO:0009793//embryo development ending in seed dormancy	K03798//cell division protease FtsH [EC:3.4.24.-]
107459606	1870	0.273508	0.261595	63.0989	8.93199	#N/A	#N/A	68.0537	4.47595	-0.0642477	-2.82056	#N/A	-3.92641	0.99995	0.0355878	#N/A	0.00470829	*	Down	#N/A	Down	XP_015933334.2//7-ethoxycoumarin O-deethylase-like [Arachis duranensis]	PREDICTED: Arachis duranensis 7-ethoxycoumarin O-deethylase-like (LOC107459606), mRNA	LOC107459606	NA	NA	NA	K20556//cytochrome P450 family 76 subfamily C
107476216	684	0.246354	0.236587	39.0066	2.70881	#N/A	#N/A	39.8647	2.038	-0.0583672	-3.84799	#N/A	-4.28989	0.99995	0.000303976	#N/A	0.000391027	*	Down	#N/A	Down	XP_015951471.1//dehydration-responsive element-binding protein 1B-like [Arachis duranensis]	PREDICTED: Arachis duranensis dehydration-responsive element-binding protein 1B-like (LOC107476216), mRNA	LOC107476216	GO:0005634//nucleus	GO:0003677//DNA binding;GO:0003700//DNA binding transcription factor activity	GO:0006351//transcription, DNA-templated	K09286//EREBP-like factor
BGI_novel_G000738	5379	130.836	114.981	26.8696	1.98337	#N/A	#N/A	90.9829	158.943	-0.186352	-3.75994	#N/A	0.804845	0.99995	0.000414037	#N/A	0.936415	*	Down	#N/A	*	XP_015961466.2//LOW QUALITY PROTEIN: brefeldin A-inhibited guanine nucleotide-exchange protein 2-like [Arachis duranensis]	NA	NA	NA	GO:0005086//ARF guanyl-nucleotide exchange factor activity	GO:0032012//regulation of ARF protein signal transduction	K18442//brefeldin A-inhibited guanine nucleotide-exchange protein
BGI_novel_G003177	1144	2.16497	1.69856	95.1597	10.4513	#N/A	#N/A	96.8677	12.2221	-0.350037	-3.18667	#N/A	-2.98652	0.99995	0.00976288	#N/A	0.0575749	*	Down	#N/A	*	XP_015969157.1//uncharacterized protein LOC107492631 [Arachis duranensis]	NA	NA	GO:0016021//integral component of membrane	GO:0016757//transferase activity, transferring glycosyl groups	NA	K18134//protein O-GlcNAc transferase [EC:2.4.1.255]
BGI_novel_G003178	1144	2.16497	1.69856	95.1597	10.4513	#N/A	#N/A	96.8677	12.2221	-0.350037	-3.18667	#N/A	-2.98652	0.99995	0.00976288	#N/A	0.0575749	*	Down	#N/A	*	XP_015969157.1//uncharacterized protein LOC107492631 [Arachis duranensis]	NA	NA	GO:0016021//integral component of membrane	GO:0016757//transferase activity, transferring glycosyl groups	NA	K18134//protein O-GlcNAc transferase [EC:2.4.1.255]
BGI_novel_G001329	1250	1.15182	0.988593	84.3677	2.59297	#N/A	#N/A	84.0483	4.17272	-0.220469	-5.02401	#N/A	-4.33216	0.99995	1.27838e-08	#N/A	2.82814e-05	*	Down	#N/A	Down	XP_016168364.1//probable WRKY transcription factor 62 [Arachis ipaensis]	NA	NA	GO:0005634//nucleus	GO:0043565//sequence-specific DNA binding;GO:0003700//DNA binding transcription factor activity	GO:0006351//transcription, DNA-templated	K13459//disease resistance protein RPS2;K13424//WRKY transcription factor 33;K13457//disease resistance protein RPM1
BGI_novel_G004019	712	0.850928	0.754383	23.2462	2.35721	#N/A	#N/A	23.5156	3.38547	-0.173739	-3.30184	#N/A	-2.79619	0.99995	0.00523322	#N/A	0.064784	*	Down	#N/A	*	XP_016176270.1//cellulose synthase-like protein E1, partial [Arachis ipaensis]	NA	NA	GO:0016021//integral component of membrane	GO:0016760//cellulose synthase (UDP-forming) activity	GO:0030244//cellulose biosynthetic process;GO:0071555//cell wall organization	K10999//cellulose synthase A [EC:2.4.1.12];K20222//importin-5;K10891//fanconi anemia group D2 protein
107465043	971	181.257	183.249	112.686	19.8029	19.7396	185.143	119.918	162.62	0.015773	-2.50852	3.22948	0.439458	0.99995	0.00700263	8.97412e-10	0.951378	*	Down	Up	*	ADF87393.1//class II chitinase [Arachis hypogaea]	PREDICTED: Arachis duranensis chitinase 10 (LOC107465043), mRNA	LOC107465043	NA	NA	NA	K20547//basic endochitinase B [EC:3.2.1.14]
BGI_novel_G001247	2897	35.9432	17.7129	13.4362	1.86523	2.30587	12.6629	16.0757	34.6159	-1.02092	-2.84869	2.45722	1.10655	0.99995	0.0305986	0.0375498	0.501647	*	Down	Up	*	AGC78890.1//hypothetical protein (mitochondrion) [Vicia faba]	NA	NA	NA	NA	NA	NA
BGI_novel_G000530	528	10.3111	17.2775	30.7857	3.99875	2.49228	17.9398	31.9032	9.89204	0.744692	-2.94464	2.84763	-1.68936	0.99995	0.0231128	0.00703474	0.422594	*	Down	Up	*	GAU19535.1//hypothetical protein TSUD_303480 [Trifolium subterraneum]	NA	NA	NA	NA	GO:0009733//response to auxin	K14488//SAUR family protein
107461220	1571	90.9037	190.154	382.927	45.1106	43.2541	200.181	384.344	80.5313	1.06476	-3.08553	2.2104	-2.25478	0.99995	9.52399e-05	0.00338813	0.0105809	*	Down	Up	Down	KHN45115.1//Branched-chain-amino-acid aminotransferase 2, chloroplastic [Glycine soja]	PREDICTED: Arachis duranensis branched-chain-amino-acid aminotransferase 2, chloroplastic (LOC107461220), mRNA	LOC107461220	NA	GO:0052654//L-leucine transaminase activity;GO:0052656//L-isoleucine transaminase activity;GO:0052655//L-valine transaminase activity	GO:0009082//branched-chain amino acid biosynthetic process	K00826//branched-chain amino acid aminotransferase [EC:2.6.1.42]
107606337	1504	139.918	291.153	289.427	59.711	67.2229	306.71	291.476	114.849	1.05719	-2.27713	2.18985	-1.34363	0.99995	0.00493132	0.00313957	0.207193	*	Down	Up	*	KHN45115.1//Branched-chain-amino-acid aminotransferase 2, chloroplastic [Glycine soja];XP_016163874.1//branched-chain-amino-acid aminotransferase 2, chloroplastic isoform X1 [Arachis ipaensis]	PREDICTED: Arachis ipaensis branched-chain-amino-acid aminotransferase 2, chloroplastic (LOC107606337), transcript variant X2, mRNA;PREDICTED: Arachis ipaensis branched-chain-amino-acid aminotransferase 2, chloroplastic (LOC107606337), transcript variant X1, mRNA	LOC107606337	NA	GO:0052654//L-leucine transaminase activity;GO:0052656//L-isoleucine transaminase activity;GO:0052655//L-valine transaminase activity	GO:0009082//branched-chain amino acid biosynthetic process	K00826//branched-chain amino acid aminotransferase [EC:2.6.1.42]
107468737	1220	962.617	1344.24	9912.51	1137.15	511.611	1397.2	10106.2	1333.95	0.481754	-3.12383	1.44942	-2.92146	0.99995	0.00437791	0.00572485	0.0156106	*	Down	Up	Down	P22196.1//RecName: Full=Cationic peroxidase 2; AltName: Full=PNPC2; Flags: Precursor	PREDICTED: Arachis duranensis cationic peroxidase 2 (LOC107468737), mRNA	LOC107468737	GO:0005576//extracellular region	GO:0046872//metal ion binding;GO:0020037//heme binding;GO:0004601//peroxidase activity	GO:0006979//response to oxidative stress;GO:0042744//hydrogen peroxide catabolic process	K00430//peroxidase [EC:1.11.1.7]
107491381	3453	244.188	313.342	1125.9	185.495	129.449	323.988	1146.73	265.587	0.359745	-2.60163	1.32356	-2.11027	0.99995	0.0128597	0.00025858	0.0618225	*	Down	Up	*	XP_003527027.1//PREDICTED: probable alpha,alpha-trehalose-phosphate synthase [UDP-forming] 9 isoform X1 [Glycine max]	PREDICTED: Arachis duranensis probable alpha,alpha-trehalose-phosphate synthase [UDP-forming] 9 (LOC107491381), transcript variant X3, mRNA;PREDICTED: Arachis duranensis probable alpha,alpha-trehalose-phosphate synthase [UDP-forming] 9 (LOC107491381), transcript variant X2, mRNA;PREDICTED: Arachis duranensis probable alpha,alpha-trehalose-phosphate synthase [UDP-forming] 9 (LOC107491381), transcr…	LOC107491381	GO:0005737//cytoplasm	GO:0016791//phosphatase activity	GO:0005992//trehalose biosynthetic process;GO:0070413//trehalose metabolism in response to stress	K16055//trehalose 6-phosphate synthase/phosphatase [EC:2.4.1.15 3.1.3.12]
BGI_novel_G003666	908	34.682	33.0693	29.7998	4.03965	4.4468	30.9641	32.0358	31.7516	-0.0686936	-2.883	2.79976	-0.0128595	0.99995	0.0146621	0.00414532	0.99808	*	Down	Up	*	XP_012474075.1//PREDICTED: 60S ribosomal protein L18-2-like [Gossypium raimondii]	NA	NA	GO:0005840//ribosome	GO:0003735//structural constituent of ribosome	GO:0006412//translation	K02883//large subunit ribosomal protein L18e
BGI_novel_G003086	656	519.339	692.185	986.385	292.638	292.771	715.614	993.264	482.172	0.41448	-1.75303	1.28941	-1.04263	0.99995	0.0260547	2.94268e-05	0.301923	*	Down	Up	*	XP_014753469.1//PREDICTED: leucine-rich repeat extensin-like protein 3 [Brachypodium distachyon]	NA	NA	NA	NA	NA	K05747//Wiskott-Aldrich syndrome protein;K02184//formin 2
107458859	645	116.305	146.809	1952.69	182.979	48.5747	151.293	1998.7	199.062	0.336025	-3.41571	1.63907	-3.32777	0.99995	0.00218721	0.000708335	0.00664275	*	Down	Up	Down	XP_015932554.1//uncharacterized protein LOC107458859 [Arachis duranensis]	PREDICTED: Arachis duranensis uncharacterized LOC107458859 (LOC107458859), mRNA	LOC107458859	GO:0016021//integral component of membrane	NA	NA	NA
107462025	1262	614.322	758.301	3552.84	486.663	335.775	793.987	3575.42	699.255	0.303775	-2.86798	1.24162	-2.35422	0.99995	0.00251574	0.000260194	0.037845	*	Down	Up	Down	XP_015936066.1//F-box protein At2g27310 [Arachis duranensis]	PREDICTED: Arachis duranensis F-box protein At2g27310 (LOC107462025), mRNA	LOC107462025	GO:0016021//integral component of membrane	NA	NA	K21952//CASK-interacting protein
107462351	857	71.2786	87.6052	75.1493	22.6628	24.9449	89.6933	75.9106	63.7143	0.297547	-1.72944	1.84626	-0.252684	0.99995	0.0258634	0.00197374	0.951378	*	Down	Up	*	XP_015936409.1//uncharacterized protein LOC107462351 [Arachis duranensis]	PREDICTED: Arachis duranensis uncharacterized LOC107462351 (LOC107462351), mRNA	LOC107462351	NA	NA	NA	NA
107462584	754	518.192	509.011	543.598	134.016	151.112	498.873	549.13	475.863	-0.0257885	-2.02014	1.72305	-0.206602	0.99995	0.00593467	0.0408353	0.951378	*	Down	Up	*	XP_015936682.1//pathogenesis-related protein 2-like [Arachis duranensis];XP_015936667.1//pathogenesis-related protein 2 [Arachis duranensis]	PREDICTED: Arachis duranensis pathogenesis-related protein 2-like (LOC107462584), mRNA	LOC107462584	NA	NA	NA	NA
107467135	2301	81.7589	110.587	480.772	69.8295	36.4738	114.498	490.976	100.097	0.435741	-2.78345	1.65039	-2.29425	0.99995	0.0175056	0.00293217	0.089395	*	Down	Up	*	XP_015941659.1//putative receptor-like protein kinase At4g00960 isoform X1 [Arachis duranensis];XP_020986917.1//putative receptor-like protein kinase At4g00960 isoform X2 [Arachis duranensis];XP_020986918.1//cysteine-rich receptor-like protein kinase 29 isoform X3 [Arachis duranensis]	PREDICTED: Arachis duranensis putative receptor-like protein kinase At4g00960 (LOC107467135), transcript variant X3, mRNA;PREDICTED: Arachis duranensis putative receptor-like protein kinase At4g00960 (LOC107467135), transcript variant X1, mRNA;PREDICTED: Arachis duranensis putative receptor-like protein kinase At4g00960 (LOC107467135), transcript variant X2, mRNA	LOC107467135	GO:0016021//integral component of membrane;GO:0005886//plasma membrane	GO:0004674//protein serine/threonine kinase activity;GO:0005524//ATP binding	GO:0006468//protein phosphorylation	K04733//interleukin-1 receptor-associated kinase 4 [EC:2.7.11.1]
107468353	1248	326.81	247.396	132.368	43.0028	47.3158	247.287	137.834	296.511	-0.401632	-1.62205	2.38579	1.10515	0.99995	0.0281861	6.71296e-09	0.177934	*	Down	Up	*	XP_015943112.1//uncharacterized protein LOC107468353 [Arachis duranensis]	PREDICTED: Arachis duranensis uncharacterized LOC107468353 (LOC107468353), mRNA	LOC107468353	NA	NA	NA	NA
107468903	2522	119.532	41.7329	90.077	2.51182	2.46867	29.9612	93.2353	117.093	-1.51814	-5.16435	3.60129	0.328706	0.283359	2.37973e-09	7.25305e-05	0.951378	*	Down	Up	*	XP_015943773.1//3-dehydrosphinganine reductase TSC10A isoform X2 [Arachis duranensis];XP_015943772.1//3-dehydrosphinganine reductase TSC10A isoform X1 [Arachis duranensis]	PREDICTED: Arachis duranensis 3-dehydrosphinganine reductase TSC10A (LOC107468903), transcript variant X2, mRNA;PREDICTED: Arachis duranensis 3-dehydrosphinganine reductase TSC10A (LOC107468903), transcript variant X1, mRNA	LOC107468903	NA	NA	NA	K04708//3-dehydrosphinganine reductase [EC:1.1.1.102]
107469664	647	832.43	1127.9	1595.29	418.777	409.431	1171.5	1612.72	772.49	0.438238	-1.92956	1.51666	-1.06191	0.99995	0.0249149	0.000346309	0.390401	*	Down	Up	*	XP_015944531.1//uncharacterized protein LOC107469664 [Arachis duranensis]	PREDICTED: Arachis duranensis uncharacterized LOC107469664 (LOC107469664), mRNA	LOC107469664	NA	NA	NA	NA
107623109	2199	899.505	1104	3032.09	637.513	489.386	1142.39	3098.75	933.099	0.295543	-2.24979	1.22301	-1.73159	0.99995	0.0461424	5.24381e-05	0.161512	*	Down	Up	*	XP_015945674.1//casein kinase 1-like protein 3 [Arachis duranensis]	PREDICTED: Arachis ipaensis casein kinase I (LOC107623109), transcript variant X2, mRNA;PREDICTED: Arachis ipaensis casein kinase I (LOC107623109), transcript variant X1, mRNA	LOC107623109	GO:0005634//nucleus;GO:0005737//cytoplasm	GO:0004674//protein serine/threonine kinase activity;GO:0005524//ATP binding	GO:0018105//peptidyl-serine phosphorylation;GO:0006897//endocytosis;GO:0008360//regulation of cell shape	K08960//casein kinase 1, epsilon [EC:2.7.11.1]
107471482	1822	1429.78	2437.37	5588.46	895.32	786.847	2518.51	5632.04	1396.1	0.769531	-2.64197	1.67841	-2.01225	0.281048	0.000584715	1.78309e-06	0.0105487	*	Down	Up	Down	XP_015946436.1//proline dehydrogenase 2, mitochondrial [Arachis duranensis]	PREDICTED: Arachis duranensis proline dehydrogenase 2, mitochondrial (LOC107471482), mRNA	LOC107471482	GO:0005739//mitochondrion	GO:0004657//proline dehydrogenase activity;GO:0071949//FAD binding	GO:0010133//proline catabolic process to glutamate	K00318//proline dehydrogenase [EC:1.5.-.-]
107475775	1598	365.67	271.994	5800.22	414.954	116.864	268.729	5853.74	595.228	-0.426971	-3.80508	1.20132	-3.29784	0.99995	0.000191615	0.0336737	0.00493156	*	Down	Up	Down	XP_015950925.1//basic 7S globulin [Arachis duranensis]	PREDICTED: Arachis duranensis basic 7S globulin (LOC107475775), mRNA	LOC107475775	NA	NA	NA	K01379//cathepsin D [EC:3.4.23.5];K22683
107476257	991	318.308	431.843	2477.32	238.987	210.456	449.373	2442.77	323.238	0.440082	-3.37378	1.0944	-2.91785	0.99995	7.91667e-09	0.0163879	8.98482e-06	*	Down	Up	Down	XP_015951531.1//thaumatin-like protein 1b [Arachis duranensis]	PREDICTED: Arachis duranensis thaumatin-like protein 1b (LOC107476257), mRNA	LOC107476257	NA	NA	NA	K04733//interleukin-1 receptor-associated kinase 4 [EC:2.7.11.1]
107477276	1261	126.848	169.337	352.688	54.1188	48.7968	173.797	349.91	121.048	0.416791	-2.70419	1.83254	-1.53141	0.99995	0.000946874	0.00259367	0.150206	*	Down	Up	*	XP_015952749.1//glucan endo-1,3-beta-glucosidase [Arachis duranensis]	PREDICTED: Arachis duranensis glucan endo-1,3-beta-glucosidase (LOC107477276), mRNA	LOC107477276	NA	NA	NA	K19891//glucan endo-1,3-beta-glucosidase 1/2/3 [EC:3.2.1.39]
107609133	2619	62.2459	117.083	129.695	33.2517	35.7201	122.584	130.531	52.9688	0.911483	-1.96362	1.77896	-1.30117	0.99995	0.0472621	0.0388799	0.265875	*	Down	Up	*	XP_015953784.1//uncharacterized protein LOC107478150 [Arachis duranensis]	PREDICTED: Arachis ipaensis uncharacterized LOC107609133 (LOC107609133), transcript variant X1, ncRNA;PREDICTED: Arachis ipaensis uncharacterized LOC107609133 (LOC107609133), transcript variant X2, ncRNA	LOC107609133	NA	NA	NA	NA
107480793	1214	383.468	303.915	750.051	143.698	99.2469	305.787	773.345	383.121	-0.335435	-2.38395	1.62344	-1.01331	0.99995	0.0459286	6.32938e-05	0.700975	*	Down	Up	*	XP_015956452.1//uncharacterized protein LOC107480793 [Arachis duranensis]	PREDICTED: Arachis duranensis uncharacterized LOC107480793 (LOC107480793), mRNA	LOC107480793	NA	NA	NA	NA
107481714	1309	339.483	348.595	1885.61	149.836	101.065	357.502	1882.42	364.584	0.0382118	-3.65357	1.82267	-2.36826	0.99995	2.96588e-06	1.80976e-07	0.010153	*	Down	Up	Down	XP_015957498.2//polygalacturonase inhibitor 2 [Arachis duranensis]	PREDICTED: Arachis duranensis polygalacturonase inhibitor 2 (LOC107481714), mRNA	LOC107481714	NA	NA	NA	K13420//LRR receptor-like serine/threonine-protein kinase FLS2 [EC:2.7.11.1]
107482648	1484	14.2089	37.6873	88.6653	10.7021	7.14312	42.6691	90.5125	11.6354	1.40728	-3.05048	2.57856	-2.9596	0.746259	0.0103951	0.0110653	0.0326705	*	Down	Up	Down	XP_015958661.1//basic 7S globulin [Arachis duranensis]	PREDICTED: Arachis duranensis basic 7S globulin (LOC107482648), mRNA	LOC107482648	NA	NA	NA	K22683
107482721	2206	1990.26	2370.25	1854.75	791.96	893.506	2445.15	1858.25	1775.47	0.252082	-1.22772	1.45238	-0.0657424	0.99995	0.0488305	0.0170647	0.98756	*	Down	Up	*	XP_015958761.1//inactive beta-amylase 9 [Arachis duranensis]	PREDICTED: Arachis duranensis inactive beta-amylase 9 (LOC107482721), mRNA	LOC107482721	NA	GO:0016161//beta-amylase activity;GO:0102229//amylopectin maltohydrolase activity	GO:0000272//polysaccharide catabolic process	K01177//beta-amylase [EC:3.2.1.2]
107486141	967	233.378	139.978	754.69	108.525	54.7387	134.149	768.267	264.797	-0.737475	-2.79786	1.2932	-1.53672	0.99995	0.0169697	0.0494533	0.411114	*	Down	Up	*	XP_015962176.1//ethylene-responsive transcription factor 13 [Arachis duranensis]	PREDICTED: Arachis duranensis ethylene-responsive transcription factor 13 (LOC107486141), mRNA	LOC107486141	GO:0005634//nucleus	GO:0003677//DNA binding;GO:0003700//DNA binding transcription factor activity	GO:0006351//transcription, DNA-templated	K09286//EREBP-like factor
107487431	2043	1287.26	1468.54	8291.45	875.726	665.691	1508.14	8315.06	1379.26	0.190087	-3.24307	1.17984	-2.59183	0.99995	2.34745e-05	0.00877454	0.00232979	*	Down	Up	Down	XP_015963559.1//lysine histidine transporter-like 8 [Arachis duranensis]	PREDICTED: Arachis duranensis lysine histidine transporter-like 8 (LOC107487431), mRNA	LOC107487431	GO:0016021//integral component of membrane	GO:0015171//amino acid transmembrane transporter activity	GO:0003333//amino acid transmembrane transport	K19476//vacuolar protein sorting-associated protein IST1;K14209//solute carrier family 36 (proton-coupled amino acid transporter);K15015//solute carrier family 32 (vesicular inhibitory amino acid transporter)
107487521	1178	671.517	692.746	10758.9	889.977	293.654	711.272	10945.4	1045.62	0.0449017	-3.59562	1.27629	-3.3879	0.99995	0.000523915	0.00437797	0.00277547	*	Down	Up	Down	XP_015963661.1//protein TIFY 10b [Arachis duranensis]	PREDICTED: Arachis duranensis protein TIFY 10b (LOC107487521), mRNA	LOC107487521	GO:0005634//nucleus	GO:0003714//transcription corepressor activity	GO:0009611//response to wounding;GO:0031347//regulation of defense response;GO:2000022//regulation of jasmonic acid mediated signaling pathway;GO:1903507//negative regulation of nucleic acid-templated transcription	K13464//jasmonate ZIM domain-containing protein
107487595	1754	1316.13	1090.76	6690.66	1081.87	536.674	1111.47	6866.43	1623.07	-0.270967	-2.62862	1.05036	-2.08083	0.99995	0.0344924	0.00145409	0.152549	*	Down	Up	*	XP_015963747.1//transcription factor bHLH18 [Arachis duranensis]	PREDICTED: Arachis duranensis transcription factor bHLH18 (LOC107487595), mRNA	LOC107487595	NA	GO:0046983//protein dimerization activity	NA	K13422//transcription factor MYC2
107489790	836	287.612	314.324	232.823	73.1156	82.7423	316.345	236.294	259.146	0.12813	-1.67098	1.9348	0.133184	0.99995	0.0247782	0.00140442	0.951384	*	Down	Up	*	XP_015966036.1//miraculin [Arachis duranensis]	PREDICTED: Arachis duranensis miraculin (LOC107489790), mRNA	LOC107489790	NA	GO:0004866//endopeptidase inhibitor activity	NA	NA
107489847	3292	119.324	267.693	305.789	74.9563	70.9134	280.972	309.491	109.478	1.1657	-2.02841	1.98629	-1.49925	0.221123	0.0366498	2.9663e-06	0.174471	*	Down	Up	*	XP_015966098.2//LRR receptor-like serine/threonine-protein kinase HSL2 [Arachis duranensis]	PREDICTED: Arachis duranensis LRR receptor-like serine/threonine-protein kinase HSL2 (LOC107489847), mRNA	LOC107489847	GO:0016021//integral component of membrane	GO:0004674//protein serine/threonine kinase activity;GO:0005524//ATP binding	NA	K00924//kinase [EC:2.7.1.-]
[truncated: 5,846 more rows]

## Sheet: FCd vs.FCK
Additional file 6: Table S5A List of differentially expressed genes in FCd /FCK.
Gene ID	Length	Expression		log2 FCd/FCK	Padj-value	Up/Down-Regulation	Description-1	Description-2
		FCK	FCd
[truncated: 331 more rows]

## Sheet: SCd vs.SCK
Additional file 6: Table S5B List of differentially expressed genes in SCd /SCK.
[truncated: 1,304 more rows]

[truncated: 2 more sheets: FCd vs.SCd, FCK vs.SCK]
