# Supplementary material for: Comparative transcriptome analysis revealed key factors for differential cadmium transport and retention in roots of two contrasting peanut cultivars
Source: BMC Genomics. 2018 Dec 17;19:938. doi: 10.1186/s12864-018-5304-7 (PMC6296094; doi:10.1186/s12864-018-5304-7)
Supplement: Supplementary file 8 — Table S6. GO enrichment analysis of all DEGs. The GO terms with corrected p-value ≤0.01 were considered significantly enriched among the DEGs. (XLSX 15 kb) [file 12864_2018_5304_MOESM8_ESM.xlsx]

## Sheet: Sheet1
Additional file 8: Table S6 GO enrichment analysis of all DEGs. The GO terms with corrected p-value ≤ 0.01 were considered significantly enriched among the DEGs.
Gene Ontology term	Ontology	Cluster frequency	Genome frequency of use	Corrected P-value
Enriched GO category of the Cd-responsive DEGs in Fenghua (FCK/FCd)
response to inorganic substance	Biological process	6 out of 70 genes, 8.6%	102 out of 16637 genes, 0.6%	0.00091
response to symbiont	Biological process	2 out of 70 genes, 2.9%	2 out of 16637 genes, 0.0%	0.00364
response to symbiotic fungus	Biological process	2 out of 70 genes, 2.9%	2 out of 16637 genes, 0.0%	0.00364
response to metal ion	Biological process	4 out of 70 genes, 5.7%	49 out of 16637 genes, 0.3%	0.01103
zinc ion transmembrane transporter activity	Molecular function	6 out of 146 genes, 4.1%	25 out of 24586 genes, 0.1%	8.74e-07
divalent inorganic cation transmembrane transporter activity	Molecular function	6 out of 146 genes, 4.1%	25 out of 24586 genes, 0.1%	8.74e-07
transporter activity	Molecular function	34 out of 146 genes, 23.3%	2063 out of 24586 genes, 8.4%	4.81e-06
transmembrane transporter activity	Molecular function	29 out of 146 genes, 19.9%	1599 out of 24586 genes, 6.5%	8.07e-06
transition metal ion transmembrane transporter activity	Molecular function	6 out of 146 genes, 4.1%	50 out of 24586 genes, 0.2%	6.94e-05
metal ion transmembrane transporter activity	Molecular function	11 out of 146 genes, 7.5%	281 out of 24586 genes, 1.1%	0.00013
phosphorelay sensor kinase activity	Molecular function	5 out of 146 genes, 3.4%	48 out of 24586 genes, 0.2%	0.00131
protein histidine kinase activity	Molecular function	5 out of 146 genes, 3.4%	48 out of 24586 genes, 0.2%	0.00131
phosphotransferase activity, nitrogenous group as acceptor	Molecular function	5 out of 146 genes, 3.4%	48 out of 24586 genes, 0.2%	0.00131
oxidoreductase activity	Molecular function	34 out of 146 genes, 23.3%	2739 out of 24586 genes, 11.1%	0.00301
nitronate monooxygenase activity	Molecular function	2 out of 146 genes, 1.4%	2 out of 24586 genes, 0.0%	0.00479
ATPase activity, coupled to transmembrane movement of substances	Molecular function	10 out of 146 genes, 6.8%	361 out of 24586 genes, 1.5%	0.00852
cation transmembrane transporter activity	Molecular function	13 out of 146 genes, 8.9%	622 out of 24586 genes, 2.5%	0.01233
primary active transmembrane transporter activity	Molecular function	10 out of 146 genes, 6.8%	383 out of 24586 genes, 1.6%	0.01388
P-P-bond-hydrolysis-driven transmembrane transporter activity	Molecular function	10 out of 146 genes, 6.8%	383 out of 24586 genes, 1.6%	0.01388
urea transmembrane transporter activity	Molecular function	2 out of 146 genes, 1.4%	3 out of 24586 genes, 0.0%	0.01433
Enriched GO categories of the Cd-responsive DEGs in Silihong (SCK/SCd)
transcription, DNA-templated	Biological process	60 out of 318 genes, 18.9%	1499 out of 16637 genes, 9.0%	1.22e-05
RNA biosynthetic process	Biological process	60 out of 318 genes, 18.9%	1499 out of 16637 genes, 9.0%	1.22e-05
nucleic acid-templated transcription	Biological process	60 out of 318 genes, 18.9%	1499 out of 16637 genes, 9.0%	1.22e-05
regulation of defense response	Biological process	8 out of 318 genes, 2.5%	30 out of 16637 genes, 0.2%	3.1e-05
regulation of systemic acquired resistance	Biological process	4 out of 318 genes, 1.3%	7 out of 16637 genes, 0.0%	0.00205
regulation of response to stress	Biological process	8 out of 318 genes, 2.5%	57 out of 16637 genes, 0.3%	0.00559
regulation of response to biotic stimulus	Biological process	4 out of 318 genes, 1.3%	9 out of 16637 genes, 0.1%	0.00717
regulation of response to external stimulus	Biological process	4 out of 318 genes, 1.3%	9 out of 16637 genes, 0.1%	0.00717
nucleobase-containing compound biosynthetic process	Biological process	60 out of 318 genes, 18.9%	1819 out of 16637 genes, 10.9%	0.00769
aromatic compound biosynthetic process	Biological process	65 out of 318 genes, 20.4%	2039 out of 16637 genes, 12.3%	0.00939
organic cyclic compound biosynthetic process	Biological process	68 out of 318 genes, 21.4%	2171 out of 16637 genes, 13.0%	0.01022
DNA binding transcription factor activity	Molecular function	60 out of 497 genes, 12.1%	1039 out of 24586 genes, 4.2%	7.32e-11
transcription regulator activity	Molecular function	63 out of 497 genes, 12.7%	1162 out of 24586 genes, 4.7%	2.83e-10
calcium ion binding	Molecular function	30 out of 497 genes, 6.0%	481 out of 24586 genes, 2.0%	1.61e-05
sequence-specific DNA binding	Molecular function	39 out of 497 genes, 7.8%	757 out of 24586 genes, 3.1%	2.91e-05
protein kinase activity	Molecular function	67 out of 497 genes, 13.5%	1993 out of 24586 genes, 8.1%	0.00724
branched-chain-amino-acid transaminase activity	Molecular function	4 out of 497 genes, 0.8%	10 out of 24586 genes, 0.0%	0.00846
L-leucine transaminase activity	Molecular function	4 out of 497 genes, 0.8%	10 out of 24586 genes, 0.0%	0.00846
L-valine transaminase activity	Molecular function	4 out of 497 genes, 0.8%	10 out of 24586 genes, 0.0%	0.00846
L-isoleucine transaminase activity	Molecular function	4 out of 497 genes, 0.8%	10 out of 24586 genes, 0.0%	0.00846
protein serine/threonine kinase activity	Molecular function	44 out of 497 genes, 8.9%	1142 out of 24586 genes, 4.6%	0.0095
Enriched GO categories of the DEGs between Fenghua and Silihong under normal condition (FCK/SCK)
transcription, DNA-templated	Biological process	176 out of 1164 genes, 15.1%	1499 out of 16637 genes, 9.0%	1.73e-09
RNA biosynthetic process	Biological process	176 out of 1164 genes, 15.1%	1499 out of 16637 genes, 9.0%	1.73e-09
nucleic acid-templated transcription	Biological process	176 out of 1164 genes, 15.1%	1499 out of 16637 genes, 9.0%	1.73e-09
nucleobase-containing compound biosynthetic process	Biological process	184 out of 1164 genes, 15.8%	1819 out of 16637 genes, 10.9%	9.48e-05
aromatic compound biosynthetic process	Biological process	198 out of 1164 genes, 17.0%	2039 out of 16637 genes, 12.3%	0.00056
defense response to bacterium	Biological process	10 out of 1164 genes, 0.9%	23 out of 16637 genes, 0.1%	0.00135
heterocycle biosynthetic process	Biological process	196 out of 1164 genes, 16.8%	2040 out of 16637 genes, 12.3%	0.00136
organic cyclic compound biosynthetic process	Biological process	205 out of 1164 genes, 17.6%	2171 out of 16637 genes, 13.0%	0.00248
response to bacterium	Biological process	10 out of 1164 genes, 0.9%	25 out of 16637 genes, 0.2%	0.00338
defense response	Biological process	38 out of 1164 genes, 3.3%	255 out of 16637 genes, 1.5%	0.0078
DNA binding transcription factor activity	Molecular function	153 out of 1869 genes, 8.2%	1039 out of 24586 genes, 4.2%	5.52e-13
transcription regulator activity	Molecular function	161 out of 1869 genes, 8.6%	1162 out of 24586 genes, 4.7%	2.16e-11
protein kinase activity	Molecular function	241 out of 1869 genes, 12.9%	1993 out of 24586 genes, 8.1%	5.56e-11
sequence-specific DNA binding	Molecular function	114 out of 1869 genes, 6.1%	757 out of 24586 genes, 3.1%	6.67e-10
phosphotransferase activity, alcohol group as acceptor	Molecular function	257 out of 1869 genes, 13.8%	2265 out of 24586 genes, 9.2%	8.5e-09
protein serine/threonine kinase activity	Molecular function	146 out of 1869 genes, 7.8%	1142 out of 24586 genes, 4.6%	1.41e-07
kinase activity	Molecular function	277 out of 1869 genes, 14.8%	2588 out of 24586 genes, 10.5%	6.1e-07
calcium ion binding	Molecular function	67 out of 1869 genes, 3.6%	481 out of 24586 genes, 2.0%	0.00055
transferase activity, transferring phosphorus-containing groups	Molecular function	282 out of 1869 genes, 15.1%	2869 out of 24586 genes, 11.7%	0.0011
catalytic activity, acting on a protein	Molecular function	365 out of 1869 genes, 19.5%	3899 out of 24586 genes, 15.9%	0.00311
ion binding	Molecular function	770 out of 1869 genes, 41.2%	9030 out of 24586 genes, 36.7%	0.00985
Enriched GO categories of the DEGs between Fenghua and Silihong under Cd-treated condition (FCd/SCd)
lignin metabolic process	Biological process	10 out of 512 genes, 2.0%	53 out of 16637 genes, 0.3%	0.00281
phenylpropanoid catabolic process	Biological process	9 out of 512 genes, 1.8%	48 out of 16637 genes, 0.3%	0.00903
lignin catabolic process	Biological process	9 out of 512 genes, 1.8%	48 out of 16637 genes, 0.3%	0.00903
hydroquinone:oxygen oxidoreductase activity	Molecular function	9 out of 798 genes, 1.1%	48 out of 24586 genes, 0.2%	0.0081
oxidoreductase activity, acting on diphenols and related substances as donors, oxygen as acceptor	Molecular function	10 out of 798 genes, 1.3%	63 out of 24586 genes, 0.3%	0.01302
