# Supplementary material for: Comparative transcriptome analysis revealed key factors for differential cadmium transport and retention in roots of two contrasting peanut cultivars
Source: BMC Genomics. 2018 Dec 17;19:938. doi: 10.1186/s12864-018-5304-7 (PMC6296094; doi:10.1186/s12864-018-5304-7)
Supplement: Supplementary file 9 — Table S7. Overview of all 133 KEGG pathways for DEGs in four comparisons. (XLSX 33 kb) [file 12864_2018_5304_MOESM9_ESM.xlsx]

## Sheet: Sheet1
Additional file 9: Table S7 Overview of all 133 KEGG pathways for DEGs in four comparisons.
Xh	Pathway term	DEGs tested					All genes tested （69264）		P-value					Corrected P-Value				Pathway ID
		FCd/FCK (266)	SCd/SCK (1073)	FCK/SCK (4164)	FCd/SCd (2115)				FCd/FCK	SCd/SCK	FCK/SCK	FCd/SCd		FCd/FCK	SCd/SCK	FCK/SCK	FCd/SCd
	1.metabolism
	1.0 Global and overview maps
1	Metabolic pathways	59	254	960	535		17136		0.851244	0.802702	0.995793	0.28154		0.998521	1	1	0.723512	ko01100
2	Biosynthesis of secondary metabolites	46	193	617	337		10362		0.162561	0.0034726	0.611953	0.107391		0.782855	0.044758	1	0.442987	ko01110
3	Carbon metabolism	8	14	92	60		2512		0.751671	0.999999	1	0.981819		0.998521	1	1	1	ko01200
4	2-Oxocarboxylic acid metabolism		15	50	36		899			0.421681	0.735675	0.0626			1	1	0.410692	ko01210
5	Biosynthesis of amino acids	5	20	95	54		2265		0.937383	0.998167	0.999958	0.977357		0.998521	1	1	1	ko01230
	1.1 Carbohydrate metabolism
6	Starch and sucrose metabolism	1	35	114	68		1673		0.998521	0.0475646	0.0909815	0.0114284		0.998521	0.344843	0.550025	0.150856	ko00500
7	C5-Branched dibasic acid metabolism		1	4	1		77			0.699661	0.687311	0.908297			1	1	1	ko00660
8	Amino sugar and nucleotide sugar metabolism	9	17	86	47		1843		0.279208	0.993115	0.995269	0.913092		0.969881	1	1	1	ko00520
9	Glycolysis / Gluconeogenesis	7	9	55	36		1170		0.16606	0.994065	0.978378	0.505105		0.782855	1	1	0.879787	ko00010
10	Pentose and glucuronate interconversions	4	10	76	36		1567		0.853933	0.999707	0.980377	0.970932		0.998521	1	1	1	ko00040
11	Pyruvate metabolism	1	1	29	23		701		0.933532	0.999983	0.988735	0.392308		0.998521	1	1	0.784369	ko00620
12	Inositol phosphate metabolism		9	38	18		498			0.367237	0.0798437	0.26586			1	0.535287	0.709956	ko00562
13	Galactose metabolism	1	22	69	38		1263		0.992588	0.317975	0.811691	0.56027		0.998521	1	1	0.918338	ko00052
14	Fructose and mannose metabolism		8	33	19		510			0.534546	0.356545	0.219531			1	1	0.669105	ko00051
15	Glyoxylate and dicarboxylate metabolism		1	32	18		507			0.999645	0.413959	0.290501			1	1	0.723512	ko00630
16	Pentose phosphate pathway	4	4	25	18		491		0.121811	0.946748	0.830104	0.247257		0.782855	1	1	0.679958	ko00030
17	Citrate cycle (TCA cycle)		4	20	12		570			0.977225	0.997455	0.932544			1	1	1	ko00020
18	Ascorbate and aldarate metabolism	2	4	34	30		932		0.874482	0.999709	0.999582	0.410011		0.998521	1	1	0.784369	ko00053
19	Propanoate metabolism		2	8	4		187			0.787685	0.879755	0.825666			1	1	1	ko00640
20	Butanoate metabolism		2	8	1		143			0.651733	0.633361	0.988195			1	1	1	ko00650
	1.2 Energy metabolism
21	Oxidative phosphorylation		1	21	19		1059			1	1	0.996209			1	1	1	ko00190
22	Carbon fixation in photosynthetic organisms	6	4	39	29		1088		0.241996	0.999962	0.999895	0.797046		0.939515	1	1	1	ko00710
23	Nitrogen metabolism	1	3	6	5		186		0.511612	0.551598	0.970247	0.673962		0.998521	1	1	0.995136	ko00910
24	Photosynthesis		3	11	6		1092			0.999994	1	1			1	1	1	ko00195
25	Sulfur metabolism		1	6	6		276			0.98667	0.999316	0.849509			1	1	1	ko00920
	1.3 Lipid metabolism
26	Glycerophospholipid metabolism	1	10	35	22		606		0.903866	0.46416	0.621423	0.233067		0.998521	1	1	0.679411	ko00564
27	Ether lipid metabolism	3	4	15	8		281		0.0946968	0.63467	0.718353	0.628278		0.782855	1	1	0.964334	ko00565
28	Fatty acid degradation	2	9	18	16		300		0.320224	0.0457634	0.537874	0.023149		0.998521	0.344843	1	0.235052	ko00071
29	Glycerolipid metabolism	4	5	39	31		676		0.262541	0.979661	0.628204	0.0176616		0.962651	1	1	0.205344	ko00561
30	Fatty acid metabolism	1	6	23	8		354		0.744773	0.469188	0.380909	0.84881		0.998521	1	1	1	ko01212
31	alpha-Linolenic acid metabolism	4	16	31	16		253		0.0168589	2.69615e-06	0.00014236	0.00518958		0.28092	6.25508e-05	0.00473349	0.131885	ko00592
32	Sphingolipid metabolism	2	5	30	15		390		0.442209	0.723344	0.100944	0.216334		0.998521	1	0.583721	0.669105	ko00600
33	Steroid biosynthesis			10	5		184				0.673327	0.664756				1	0.995136	ko00100
34	Cutin, suberine and wax biosynthesis	1	1	11	5		212		0.558234	0.963665	0.733909	0.778099		0.998521	1	1	1	ko00073
35	Fatty acid biosynthesis	1		10	3		211		0.556526		0.821004	0.957568		0.998521		1	1	ko00061
36	Biosynthesis of unsaturated fatty acids		6	19	6		159			0.0381488	0.00336306	0.358189			0.31609	0.0447287	0.775097	ko01040
37	Fatty acid elongation			18	13		197				0.0512553	0.00788887				0.42606	0.131885	ko00062
38	Arachidonic acid metabolism		3	9	7		161			0.455813	0.636385	0.223035			1	1	0.669105	ko00590
39	Linoleic acid metabolism	2	4	19	5		1453		0.976364	1	1	1		0.998521	1	1	1	ko00591
40	Synthesis and degradation of ketone bodies			1	1		48				0.949059	0.774414				1	1	ko00072
	1.4 Nucleotide metabolism
41	Purine metabolism	3	10	91	62		1772		0.967495	0.999968	0.950314	0.150769		0.998521	1	1	0.552819	ko00230
42	Pyrimidine metabolism	5	6	69	49		1296		0.557441	0.999945	0.867564	0.0762292		0.998521	1	1	0.431649	ko00240
	1.5 Amino acid metabolism
43	Cysteine and methionine metabolism	2	17	43	20		646		0.710786	0.0255985	0.266208	0.506544		0.998521	0.26297	1	0.879787	ko00270
44	Arginine and proline metabolism	2	7	38	27		539		0.614228	0.730532	0.175789	0.00913056		0.998521	1	0.817434	0.133915	ko00330
45	Phenylalanine metabolism	1	5	33	19		549		0.88007	0.928172	0.525913	0.321538		0.998521	1	1	0.732897	ko00360
46	Glycine, serine and threonine metabolism	1	5	23	13		446		0.82123	0.821597	0.803694	0.606183		0.998521	1	1	0.959651	ko00260
47	Arginine biosynthesis		1	13	7		195			0.952583	0.391298	0.386227			1	1	0.784369	ko00220
48	Alanine, aspartate and glutamate metabolism	1	4	11	11		324		0.71338	0.740515	0.987957	0.403373		0.998521	1	1	0.784369	ko00250
49	Tryptophan metabolism		6	21	15		521			0.81835	0.982122	0.627422			1	1	0.964334	ko00380
50	Tyrosine metabolism	1	6	29	16		317		0.705519	0.368221	0.0168095	0.0357536		0.998521	1	0.171975	0.294967	ko00350
51	Phenylalanine, tyrosine and tryptophan biosynthesis		2	18	12		309			0.953248	0.589035	0.238191			1	1	0.679411	ko00400
52	Valine, leucine and isoleucine degradation		13	27	23		339			0.00272873	0.084519	0.000357313			0.044758	0.535287	0.0157218	ko00280
53	Valine, leucine and isoleucine biosynthesis		5	9	7		153			0.090377	0.575105	0.188569			0.61669	1	0.638234	ko00290
54	Lysine degradation	1		11	15		268		0.644133		0.932749	0.0186677		0.998521		1	0.205344	ko00310
55	Histidine metabolism		1	6	8		149			0.902587	0.889438	0.087297			1	1	0.431649	ko00340
56	Lysine biosynthesis		1	5	1		167			0.9265	0.97492	0.994401			1	1	1	ko00300
	1.6 Metabolism of other amino acids
57	Glutathione metabolism	6	6	31	21		1516		0.527085	0.999996	1	0.999992		0.998521	1	1	1	ko00480
58	Cyanoamino acid metabolism		5	53	50		832			0.996294	0.351117	6.21555e-06			1	1	0.000410226	ko00460
59	beta-Alanine metabolism		4	18	11		207			0.399399	0.0748965	0.0541883			1	0.535287	0.38107	ko00410
60	Phosphonate and phosphinate metabolism		2	3	2		62			0.249572	0.728211	0.568374			1	1	0.918338	ko00440
61	Selenocompound metabolism		3	7	1		171			0.495264	0.89419	0.995056			1	1	1	ko00450
62	Taurine and hypotaurine metabolism		1	10	3		59			0.602093	0.00254846	0.268923			1	0.0388332	0.709956	ko00430
	1.7 Glycan biosynthesis and metabolism
63	Other glycan degradation		1	22	11		417			0.998541	0.765428	0.729326			1	1	1	ko00511
64	N-Glycan biosynthesis		1	15	12		391			0.997806	0.978595	0.533423			1	1	0.91444	ko00510
	Glycosphingolipid biosynthesis - lacto and neolacto series				1		22					0.494574					0.879787	ko00601
65	Glycosylphosphatidylinositol (GPI)-anchor biosynthesis	1		11	3		173		0.486494		0.468502	0.901077		0.998521		1	1	ko00563
66	Glycosphingolipid biosynthesis - globo and isoglobo series		1	5	1		81			0.717864	0.541274	0.919006			1	1	1	ko00603
67	Glycosaminoglycan degradation		1	16	10		212			0.963665	0.207961	0.116682			1	0.890671	0.466728	ko00531
68	Glycosphingolipid biosynthesis - ganglio series		1	13	9		175			0.935151	0.255113	0.0893362			1	1	0.431649	ko00604
69	Other types of O-glycan biosynthesis		3	5	3		143			0.381882	0.935836	0.81556			1	1	1	ko00514
	1.8 Metabolism of cofactors and vitamins
70	Porphyrin and chlorophyll metabolism	2	2	26	18		406		0.462676	0.987124	0.398444	0.0756876		0.998521	1	1	0.431649	ko00860
71	Ubiquinone and other terpenoid-quinone biosynthesis	3	9	31	19		720		0.523493	0.784882	0.981979	0.771838		0.998521	1	1	1	ko00130
72	Pantothenate and CoA biosynthesis		5	13	10		221			0.25919	0.572486	0.14129			1	1	0.532863	ko00770
73	Riboflavin metabolism			4	2		114				0.917056	0.866396				1	1	ko00740
74	One carbon pool by folate			1			311				1					1		ko00670
75	Nicotinate and nicotinamide metabolism	2		10	9		164		0.131427		0.527862	0.0653373		0.782855		1	0.410692	ko00760
76	Folate biosynthesis			9	6		137				0.441393	0.241911				1	0.679411	ko00790
77	Vitamin B6 metabolism		3	8	7		75			0.110859	0.0807951	0.00799303			0.714422	0.535287	0.131885	ko00750
78	Thiamine metabolism		3	8	5		80			0.127717	0.10752	0.098063			0.779748	0.595842	0.440797	ko00730
79	Biotin metabolism			6	2		80				0.349507	0.705684				1	1	ko00780
	1.9 Metabolism of terpenoids and polyketides
80	Carotenoid biosynthesis	5	5	22	9		246		0.00273725	0.333911	0.0416197	0.33845		0.0903292	1	0.390988	0.74459	ko00906
81	Zeatin biosynthesis		7	8	1		88			0.000448869	0.159025	0.934828			0.00867814	0.813476	1	ko00908
82	Terpenoid backbone biosynthesis		7	24	14		314			0.216618	0.13669	0.10352			1	0.727192	0.440797	ko00900
83	Diterpenoid biosynthesis	3	6	16	13		388		0.188055	0.557753	0.959507	0.406282		0.827442	1	1	0.784369	ko00904
84	Sesquiterpenoid and triterpenoid biosynthesis	1	5	14	9		507		0.858859	0.894415	0.999788	0.973089		0.998521	1	1	1	ko00909
85	Brassinosteroid biosynthesis		1	4	1		45			0.504801	0.284925	0.752404			1	1	1	ko00905
86	Monoterpenoid biosynthesis		1	4	4		89			0.751029	0.789736	0.288762			1	1	0.723512	ko00902
	1.10 Biosynthesis of other secondary metabolites
87	Phenylpropanoid biosynthesis	14	26	123	72		2676		0.151871	0.996613	0.999514	0.880444		0.782855	1	1	1	ko00940
88	Stilbenoid, diarylheptanoid and gingerol biosynthesis	1	1	10	7		744		0.943766	0.999992	1	0.999973		0.998521	1	1	1	ko00945
89	Flavonoid biosynthesis	8	57	69	15		843		0.0170255	3.40416e-20	0.00630632	0.992376		0.28092	1.97441e-18	0.0762492	1	ko00941
90	Flavone and flavonol biosynthesis		3	7	1		42			0.0272037	0.0119059	0.728248			0.26297	0.131957	1	ko00944
91	Monobactam biosynthesis		1	2	1		152			0.907054	0.999142	0.991075			1	1	1	ko00261
92	Acridone alkaloid biosynthesis			1			11				0.494425					1		ko01058
93	Glucosinolate biosynthesis		5	17	18		242			0.321769	0.288765	0.000516997			1	1	0.0170609	ko00966
94	Tropane, piperidine and pyridine alkaloid biosynthesis		1	13	8		165			0.924163	0.194522	0.133908			1	0.86238	0.51988	ko00960
95	Isoquinoline alkaloid biosynthesis		1	17	9		180			0.940033	0.0440964	0.101759			1	0.390988	0.440797	ko00950
96	Isoflavonoid biosynthesis		14	34	10		761			0.294705	0.973995	0.999428			1	1	1	ko00943
97	Benzoxazinoid biosynthesis	1	2	11	4		69		0.233275	0.289774	0.00262781	0.159921		0.939515	1	0.0388332	0.570528	ko00402
98	Indole alkaloid biosynthesis	1	4	18	12		295		0.679385	0.671943	0.508661	0.194313		0.998521	1	1	0.641233	ko00901
99	Caffeine metabolism		1	5	4		37			0.43888	0.0689881	0.025722			1	0.535287	0.24159	ko00232
100	Anthocyanin biosynthesis		3	9	4		47			0.0363198	0.0017248	0.054851			0.31609	0.0331376	0.38107	ko00942
101	Betalain biosynthesis			7	4		100				0.395592	0.364934				1	0.776955	ko00965
	2. Genetic Information Processing
	2.1 Transcription
102	Spliceosome	4	25	108	57		1636		0.875803	0.555829	0.167478	0.169972		0.998521	1	0.817434	0.59043	ko03040
103	RNA polymerase	3	6	48	33		781		0.57836	0.982009	0.458379	0.040191		0.998521	1	1	0.312071	ko03020
104	Basal transcription factors		1	7	6		282			0.987867	0.998339	0.863084			1	1	1	ko03022
	2.2 Translation
105	RNA transport	6	10	100	76		2513		0.922697	1	0.999998	0.551337		0.998521	1	1	0.918338	ko03013
106	Ribosome	3	8	80	51		1627		0.950419	0.999985	0.975997	0.443996		0.998521	1	1	0.825457	ko03010
107	mRNA surveillance pathway	4	12	61	33		1397		0.785969	0.991667	0.997312	0.949283		0.998521	1	1	1	ko03015
108	Ribosome biogenesis in eukaryotes	1	9	37	20		607		0.904238	0.59832	0.48953	0.39623		0.998521	1	1	0.784369	ko03008
109	Aminoacyl-tRNA biosynthesis	1	1	16	13		360		0.750627	0.99643	0.919199	0.308477		0.998521	1	1	0.732897	ko00970
	2.3 Folding, sorting and degradation
110	Protein processing in endoplasmic reticulum	5	28	119	75		2098		0.907455	0.814107	0.759605	0.0915618		0.998521	1	1	0.431649	ko04141
111	RNA degradation	3	18	74	35		1162		0.825089	0.532972	0.320119	0.557007		0.998521	1	1	0.918338	ko03018
112	Ubiquitin mediated proteolysis		14	48	24		897			0.525837	0.817349	0.772595			1	1	1	ko04120
113	Protein export		2	5	8		212			0.842082	0.996348	0.32203			1	1	0.732897	ko03060
114	SNARE interactions in vesicular transport		4	8	5		187			0.329462	0.879755	0.678502			1	1	0.995136	ko04130
115	Proteasome	1	2	21	15		425		0.806086	0.990057	0.850206	0.320604		0.998521	1	1	0.732897	ko03050
116	Sulfur relay system			1	1		36				0.892752	0.672639				1	0.995136	ko04122
	2.4 Replication and repair
117	Homologous recombination		2	29	26		1104			1	1	0.930879			1	1	1	ko03440
118	Non-homologous end-joining			2	1		44				0.750835	0.7446				1	1	ko03450
119	Nucleotide excision repair	1	6	36	36		1138		0.987908	0.999634	0.999997	0.437912		0.998521	1	1	0.825457	ko03420
120	DNA replication	1	2	39	42		1213		0.990984	1	0.999997	0.222941		0.998521	1	1	0.669105	ko03030
121	Mismatch repair	4	4	28	31		986		0.525237	0.999855	0.999999	0.459638		0.998521	1	1	0.842669	ko03430
122	Base excision repair		4	20	15		470			0.933863	0.961586	0.467465			1	1	0.845279	ko03410
	3. Environmental Information Processing
	3.1 Membrane transport
123	ABC transporters	14	4	56	30		897		1.20948e-05	0.999546	0.404499	0.331166		0.000798255	1	1	0.740913	ko02010
	3.2 Signal transduction
124	Plant hormone signal transduction	11	47	153	72		1993		0.147788	0.003375	0.00125575	0.0824159		0.782855	0.044758	0.0331376	0.431649	ko04075
125	Phosphatidylinositol signaling system		14	45	16		473			0.0169899	0.00174409	0.373978			0.197083	0.0331376	0.783572	ko04070
126	MAPK signaling pathway - plant	14	80	227	89		2234		0.0513107	6.98533e-12	8.27868e-15	0.00718228		0.564418	2.02575e-10	3.67021e-13	0.131885	ko04016
	4. Cellular Processes
	4.1 Transport and catabolism
127	Autophagy - other			10	11		185				0.679867	0.0274534				1	0.24159	ko04136
128	Endocytosis	5	29	129	68		2262		0.936932	0.873194	0.747466	0.570483		0.998521	1	1	0.918338	ko04144
129	Phagosome		2	36	12		509			0.996885	0.178238	0.853594			1	0.817434	1	ko04145
130	Peroxisome	5	9	34	28		695		0.131158	0.749982	0.911281	0.0861482		0.782855	1	1	0.431649	ko04146
	5. Organismal Systems
	5.1 Environmental adaptation
131	Plant-pathogen interaction	12	135	306	95		2941		0.45666	3.22783e-29	4.22984e-21	0.299526		0.998521	3.74428e-27	2.81284e-19	0.732175	ko04626
132	Circadian rhythm - plant		46	99	40		563			9.94619e-20	7.78782e-22	1.01023e-06			3.84586e-18	1.03578e-19	0.00013335	ko04712
	5.2 Digestive system
133	Cholesterol metabolism	2		6	2		67		0.0275804		0.214297	0.610687		0.364061		0.890671	0.959651	ko04979
