# Supplementary material for: Comparative transcriptome analysis revealed key factors for differential cadmium transport and retention in roots of two contrasting peanut cultivars
Source: BMC Genomics. 2018 Dec 17;19:938. doi: 10.1186/s12864-018-5304-7 (PMC6296094; doi:10.1186/s12864-018-5304-7)
Supplement: Supplementary file 10 — Table S8. List of enriched pathways for DEGs in four comparisons. Pathways with a corrected P-value ≤ 0.01 were regard as significantly enriched pathways in DEGs. (XLSX 12 kb) [file 12864_2018_5304_MOESM10_ESM.xlsx]

## Sheet: Sheet1
Additional file 10: Table S8 List of enriched pathways for DEGs in four comparisons. Pathways with a corrected P-Value ≤ 0.01 were regard as significantly enriched pathways in DEGs.
Pathway term	DEGs tested					All genes tested （69264）		Corrected P-Value				Pathway ID
	FCd/FCK (266)	SCd/SCK (1073)	FCK/SCK (4164)	FCd/SCd (2115)				FCd/FCK	SCd/SCK	FCK/SCK	FCd/SCd
1.metabolism
1.3 Lipid metabolism
alpha-Linolenic acid metabolism	4	16	31	16		253			6.25508e-05	0.00473349		ko00592
1.5 Amino acid metabolism
Valine, leucine and isoleucine degradation		13	27	23		339						ko00280
1.6 Metabolism of other amino acids
Cyanoamino acid metabolism		5	53	50		832					0.000410226	ko00460
1.9 Metabolism of terpenoids and polyketides
Zeatin biosynthesis		7	8	1		88			0.00867814			ko00908
1.10 Biosynthesis of other secondary metabolites
Flavonoid biosynthesis	8	57	69	15		843			1.97441e-18			ko00941
Glucosinolate biosynthesis		5	17	18		242						ko00966
3. Environmental Information Processing
3.1 Membrane transport
ABC transporters	14	4	56	30		897		0.000798255				ko02010
3.2 Signal transduction
MAPK signaling pathway - plant	14	80	227	89		2234			2.02575e-10	3.67021e-13		ko04016
5. Organismal Systems
5.1 Environmental adaptation
Plant-pathogen interaction	12	135	306	95		2941			3.74428e-27	2.81284e-19		ko04626
Circadian rhythm - plant		46	99	40		563			3.84586e-18	1.03578e-19	0.00013335	ko04712
