# Supplementary material for: Comparative transcriptome analysis revealed key factors for differential cadmium transport and retention in roots of two contrasting peanut cultivars
Source: BMC Genomics. 2018 Dec 17;19:938. doi: 10.1186/s12864-018-5304-7 (PMC6296094; doi:10.1186/s12864-018-5304-7)
Supplement: Supplementary file 11 — Table S9. The analysis of DEGs in FCd/SCd with an FPKM value ≥10 in at least one of four cDNA libraries and |log2 (FCd/SCd)| ≥ 3. (XLSX 41 kb) [file 12864_2018_5304_MOESM11_ESM.xlsx]

## Sheet: Sheet1
Additional file 11: Table S9 The analysis of DEGs in FCd/SCd with an FPKM value ≥ 10 in at least one of four cDNA libraries and |log2 (FCd/SCd)| ≥ 3.
Gene ID	Length	FPKM								Expression Value		log2 FoldChange	Description
										FCd/SCd
		FCd_1	FCd_2	FCK_1	FCK_2	SCd_1	SCd_2	SCK_1	SCK_2	SCd	FCd	FCd/SCd
107458104	1828	304.53	278.53	227.69	288.03	0.29	1.12	0.37	0.14	62.7365	14501.8	7.85271	XP_016166095.1//trans-cinnamate 4-monooxygenase [Arachis ipaensis]
107639467	804	302.86	500.16	564.56	278.91	0.1	1.17	0.15	0.05	611.418	7719.3	3.65824	XP_015960771.1//metallothionein-like protein 2 [Arachis duranensis]
107461485	716	109.44	76.74	126.11	157.32	0.06	0.11	0	0	5.11777	1703.71	8.37895	XP_006401653.1//hypothetical protein EUTSA_v10014731mg [Eutrema salsugineum]
107609281	1615	94.91	100.22	70.2	62.45	0.03	0.43	0.13	0.1	434.256	3843.89	3.14595	XP_016166652.1//BURP domain-containing protein BNM2A [Arachis ipaensis]
107643487	1508	81.22	32.23	65.86	63.19	5.55	3.58	17.83	44.14	221.474	2282.75	3.36556	XP_016202639.1//metalloendoproteinase 1 [Arachis ipaensis]
107635536	629	60.22	77.63	111.58	182.44	3.65	7.88	28.47	47.85	104.376	1073.78	3.36284	XP_016194512.1//uncharacterized protein LOC107635533 [Arachis ipaensis]
107605978	2237	55.82	76.29	46.59	46.63	5.1	5.84	11.91	7.68	350.153	4030.94	3.52506	XP_016163426.1//scarecrow-like protein 1 [Arachis ipaensis]
107631572	1553	50.65	44.5	30.38	34.5	5.43	2.47	13.2	9.04	184.599	1976.03	3.42014	XP_015969459.1//polygalacturonase inhibitor [Arachis duranensis]
107482119	2122	45.28	73.75	67.52	46.38	0.29	0.42	0.27	0.46	27.5131	3418.99	6.95731	XP_020995177.1//cytochrome P450 78A5 [Arachis duranensis]
107483842	1683	44.63	48.67	49.02	46.11	0.06	0.08	0	0.03	5.81076	2128.34	8.51679	XP_020995273.1//poly(U)-specific endoribonuclease-B isoform X2 [Arachis duranensis];XP_015959947.1//poly(U)-specific endoribonuclease-B isoform X1 [Arachis duranensis]
107618067	909	41.78	59.95	41.89	38.06	1.3	1.43	1.21	1.22	36.178	1196.54	5.04761	XP_016175486.1//uncharacterized protein LOC107618067 [Arachis ipaensis]
107639235	811	40.47	38.95	52.19	44.1	0.19	0	0.2	0.09	4.45675	830.316	7.54153	XP_016198198.1//FK506-binding protein 2 [Arachis ipaensis];XP_015960166.1//FK506-binding protein 2 [Arachis duranensis]
107631519	1152	40.3	39.4	56.58	49.32	1.32	1.37	0.38	1.18	44.3977	1216.65	4.77629	XP_016190470.1//urease accessory protein G [Arachis ipaensis]
107612722	1064	39.39	35.61	47.27	35.53	2.65	2.86	1.44	3.24	80.9105	1050.77	3.69898	XP_016169923.2//LOW QUALITY PROTEIN: nuclear transcription factor Y subunit C-1 [Arachis ipaensis]
110263384	507	39.26	25.77	46.98	13.91	0	0.08	0.17	0	3.50966	400.24	6.83339	XP_020960228.1//uncharacterized protein LOC110263384 [Arachis ipaensis]
107484132	1020	38.76	28.29	34.66	39.31	0	0.05	0	0	3.68103	900.129	7.93388	XP_015960235.1//calcyclin-binding protein [Arachis duranensis]
107631424	732	36.28	37.69	30.53	37.31	0	0.15	0	0.05	3.86138	690.364	7.4821	XP_016172721.1//zinc finger BED domain-containing protein RICESLEEPER 2-like [Arachis ipaensis]
107643324	817	34.32	27.66	27.64	32.57	1.49	2.38	1.84	4.1	46.2314	654.189	3.82276	XP_015954920.1//uncharacterized protein LOC107479293 [Arachis duranensis];XP_016178629.1//uncharacterized protein LOC107621105 [Arachis ipaensis]
107636801	551	30.4	25.42	26.35	38.23	0.84	0.93	1.13	0.92	11.5335	364.909	4.98364	XP_020977231.1//uncharacterized protein LOC107636801 isoform X4 [Arachis ipaensis];XP_020977229.1//uncharacterized protein LOC107636801 isoform X1 [Arachis ipaensis];XP_016195769.2//uncharacterized protein LOC107636801 isoform X3 [Arachis ipaensis];XP_020977230.1//uncharacterized protein LOC107636801 isoform X2 [Arachis ipaensis]
107643643	1121	27.73	32.13	34.65	25.8	1.01	1.22	0.46	1.3	41.5062	888.12	4.41936	XP_016202841.1//uncharacterized protein LOC107643643 [Arachis ipaensis]
107614186	822	26.63	28.97	23.22	27.77	0.05	0.49	0.37	0.18	8.58685	566.534	6.04389	XP_016176526.1//uric acid degradation bifunctional protein TTL [Arachis ipaensis]
107464189	611	25.86	18.55	39.52	37.44	0.27	0.2	0.18	0	6.57272	337.382	5.68175	XP_015938603.1//60S ribosomal protein L27 [Arachis duranensis]
107493232	1109	25.23	31.56	34.56	16.88	1.61	2.82	0.02	4.5	71.8763	824.403	3.51976	XP_015969811.1//uncharacterized protein LOC107493232 [Arachis duranensis]
107460450	875	23.97	27.83	18.82	19.68	0	0	0	0	2.8249	586.245	7.69716	XP_020996134.1//uncharacterized protein LOC110280027 [Arachis duranensis]
107639429	1526	23.62	26.69	18.18	22.25	0.02	0.03	0	0	4.50701	1048.86	7.86244	XP_020205589.1//probable serine/threonine-protein kinase PBL11 [Cajanus cajan];XP_016198411.1//probable serine/threonine-protein kinase PBL11 isoform X1 [Arachis ipaensis]
107461716	3354	23.43	23.64	25.33	33.89	1.26	1.33	0.75	0.83	123.827	2182.3	4.13945	XP_015935746.1//beta-galactosidase 8 isoform X2 [Arachis duranensis];XP_020984838.1//beta-galactosidase 8 isoform X1 [Arachis duranensis]
107639472	1600	23.06	26.67	22.3	54.68	0.04	0.03	0	0.04	4.03322	1073.34	8.05596	XP_016198466.1//beta-amyrin 24-hydroxylase [Arachis ipaensis]
BGI_novel_G004402	453	22.97	13.04	40.47	39.76	0	0.51	0	0.24	6.33926	191.524	4.91707	OWM89821.1//hypothetical protein CDL15_Pgr024570 [Punica granatum]
107639462	1682	22.58	19.33	25.51	27.03	0	0	0	0.01	3.02881	954.797	8.3003	XP_013451031.1//eukaryotic translation initiation factor 3 subunit M [Medicago truncatula]
110265791	1334	21.56	21.77	26.52	31.27	0.11	0.25	0.15	0.17	9.68248	771.783	6.31667	XP_020964712.1//uncharacterized protein LOC110265791 [Arachis ipaensis]
107485718	2694	21.27	23.45	19.12	17.15	0.02	0.04	0	0	5.18966	1667.12	8.3275	XP_016163921.1//cyclin-D5-1 isoform X1 [Arachis ipaensis]
107485049	1033	20.98	21.62	25.49	22.66	0.04	0.09	0.09	0.04	4.30055	577.701	7.06966	XP_015961065.1//proteasome subunit alpha type-4-like [Arachis duranensis]
107639427	1746	20.98	17.44	12.22	26.78	0	0.06	0.26	0	4.0692	909.851	7.80474	XP_016198408.1//oxysterol-binding protein-related protein 3A [Arachis ipaensis]
107638892	1559	20.63	16.34	9.18	16.21	0.43	0.62	4.28	1.15	24.5335	779.106	4.989	XP_016197781.1//stilbene synthase 3-like [Arachis ipaensis]
107613836	2166	20.58	29.48	23.63	16.05	0	0.04	0.02	0	4.43347	1479.33	8.3823	XP_015947685.1//uncharacterized protein LOC107472691 [Arachis duranensis]
107634668	1012	20.2	20.63	27.21	13.65	0.78	0.38	0.28	0.3	18.8083	540.664	4.84529	GAU41030.1//hypothetical protein TSUD_133370 [Trifolium subterraneum]
107462801	1136	19.88	69.62	80.7	28.85	0.26	0.32	0.15	0.1	20.6131	1335.1	6.01724	XP_020985271.1//naringenin 8-dimethylallyltransferase 2, chloroplastic isoform X2 [Arachis duranensis];XP_015936954.1//naringenin 8-dimethylallyltransferase 2, chloroplastic isoform X1 [Arachis duranensis]
107622365	1697	19.56	27.83	21.19	16.04	0.17	0.21	0.08	0.28	10.7621	1084.32	6.6547	XP_009409905.1//PREDICTED: somatic embryogenesis receptor kinase 2 isoform X4 [Musa acuminata subsp. malaccensis];XP_012479958.1//PREDICTED: BRASSINOSTEROID INSENSITIVE 1-associated receptor kinase 1 [Gossypium raimondii]
107476684	1118	19.48	40.77	46.06	18.57	1.62	1.37	1.16	1.21	52.8966	879.26	4.05504	XP_015952028.1//BURP domain-containing protein BNM2A [Arachis duranensis]
107617872	1074	19.43	9.43	55.56	21.62	0.18	1.03	2.53	3.18	28.6459	399.418	3.8015	XP_016175232.1//galactose-binding lectin-like [Arachis ipaensis]
107481988	1443	19.06	18.25	17.83	29.89	0	0	0	0	2.87516	722.697	7.9736	XP_015957831.1//deacetylvindoline O-acetyltransferase [Arachis duranensis]
107635711	1269	18.6	21.03	17.28	16.35	0.38	0.49	0.07	0.28	21.5713	668.18	4.95305	XP_020978338.1//uncharacterized protein LOC107635711 [Arachis ipaensis];XP_020963884.1//putative callose synthase 8, partial [Arachis ipaensis]
107469480	1749	18.17	17.82	16.37	5.62	0.86	1.46	0.7	3.66	36.7852	850.328	4.53082	XP_016170649.1//uncharacterized protein LOC107613253 isoform X1 [Arachis ipaensis]
107643901	1951	17.97	20.63	14.11	12.03	0	0.02	0.05	0	3.52177	1012.53	8.16745	XP_016187950.1//DNA topoisomerase 1 alpha [Arachis ipaensis];XP_020979987.1//glutathione S-transferase T1-like [Arachis ipaensis];GAU27580.1//hypothetical protein TSUD_271210 [Trifolium subterraneum]
107464623	822	17.47	11.57	18.26	19.45	0.41	0.3	0	0.13	10.5285	306.465	4.86334	XP_015939041.1//NADH dehydrogenase [ubiquinone] 1 alpha subcomplex subunit 2 isoform X1 [Arachis duranensis];XP_020986571.1//NADH dehydrogenase [ubiquinone] 1 alpha subcomplex subunit 2 isoform X2 [Arachis duranensis]
107484563	1296	16.87	15.84	14.35	14.63	0.07	0	0.02	0	3.81896	564.648	7.20803	XP_015960606.1//serine/threonine-protein kinase SAPK3 [Arachis duranensis]
107479805	956	16.8	22.28	33.63	16.59	0	0.04	0	0	3.36173	486.029	7.17569	XP_015955392.1//disease resistance response protein 206 [Arachis duranensis]
107625883	2140	16.69	25.15	20.29	13.11	0.22	0.17	0.05	0.02	15.8988	1225.4	6.26818	XP_020971856.1//LIMR family protein At5g01460 [Arachis ipaensis];XP_015950264.1//LIMR family protein At5g01460 [Arachis duranensis]
107464625	786	16.66	15.06	24.41	16.91	0	0.05	0	0	3.1667	318.957	6.65424	XP_015939043.1//NADH dehydrogenase [ubiquinone] 1 alpha subcomplex subunit 2 [Arachis duranensis]
107610177	2306	16.45	15.25	13.6	11.92	0	0.06	0.04	0.02	5.09574	1004.18	7.62251	XP_020961872.1//uncharacterized protein LOC107610177 [Arachis ipaensis];XP_020993179.1//uncharacterized protein LOC107477210 isoform X4 [Arachis duranensis]
107483701	2417	15.72	14.6	8.63	11.78	0	0.05	0	0	4.5442	1005.24	7.7893	XP_016197999.1//vacuolar-sorting receptor 6 [Arachis ipaensis]
107459345	2072	15.64	14.13	11.24	16.66	0	0	0	0	2.95026	841.746	8.1564	XP_020983761.1//probable glycosyltransferase At5g03795 isoform X1 [Arachis duranensis];XP_015933055.1//probable glycosyltransferase At5g03795 isoform X2 [Arachis duranensis]
107630645	1612	14.98	14.21	14.12	10.71	0.46	0.78	0.03	0.57	26.7456	637.43	4.5749	XP_015962199.1//tRNA wybutosine-synthesizing protein 4 [Arachis duranensis];XP_016194165.1//tRNA wybutosine-synthesizing protein 4 [Arachis ipaensis];XP_020871474.1//LOW QUALITY PROTEIN: uncharacterized protein LOC9302514 [Arabidopsis lyrata subsp. lyrata]
107618428	1499	14.74	17.41	14.97	12.86	0.2	0.29	0.2	0.12	9.23222	617.319	6.06319	XP_015951098.1//uncharacterized protein LOC107475930 [Arachis duranensis]
107619037	1240	14.03	13.32	18.1	13.84	0.68	0.86	0.49	0.72	28.6746	448.985	3.96882	XP_016176731.1//proteasome subunit beta type-4 [Arachis ipaensis]
107645269	1520	13.86	19.79	29.5	10.69	1.16	1.04	0.32	1.15	49.4247	683.291	3.7892	XP_016204745.1//bZIP transcription factor 11 [Arachis ipaensis]
107464212	2994	13.61	18.27	15.59	9.82	0.07	0.11	0.02	0.11	10.7002	1309.81	6.93558	XP_016206954.1//uncharacterized protein LOC107647391 [Arachis ipaensis];XP_020969869.1//uncharacterized protein LOC110268278 [Arachis ipaensis];XP_020964673.1//uncharacterized protein LOC110265765 [Arachis ipaensis]
107484374	1631	13.51	14.2	15.49	16.27	0.07	0.08	0	0	5.84706	609.575	6.70395	XP_015960456.1//casein kinase II subunit beta-1 isoform X1 [Arachis duranensis];XP_016187178.1//casein kinase II subunit beta-1 isoform X2 [Arachis ipaensis]
107625100	2488	13.29	16.78	9.9	10.42	0.05	0.09	0.02	0.05	7.28248	1034.27	7.14996	XP_020975499.1//ABC transporter D family member 1 isoform X2 [Arachis ipaensis]
107471774	859	13.27	10.52	12.76	12.76	0	0	0	0	2.67358	263.56	6.62322	XP_016188476.1//ubiquitin carboxyl-terminal hydrolase 8 [Arachis ipaensis]
BGI_novel_G000111	647	13.09	13.57	7.67	12.51	0.06	0	0	0	3.06421	214.871	6.13181	XP_020969188.1//equilibrative nucleotide transporter 2-like isoform X2 [Arachis ipaensis]
107646058	958	13.08	14.68	18.17	20	1.31	1.21	0.17	1.39	34.4792	344.966	3.32266	XP_020969142.1//uncharacterized protein LOC110267668 [Arachis ipaensis]
107478660	761	12.78	16.05	10.7	10.96	0	0	0.05	0	2.65359	278.191	6.71198	XP_020992218.1//zinc finger BED domain-containing protein RICESLEEPER 2-like [Arachis duranensis]
BGI_novel_G003990	2985	12.72	16.42	10.99	9.8	0.94	1.18	0.6	1.02	92.3834	1193.9	3.6919	XP_020993897.1//calcium-transporting ATPase 8, plasma membrane-type isoform X5 [Arachis duranensis]
107624310	1672	12.69	16.36	12.14	9.27	0.51	0.28	0.17	0.46	23.4519	645.922	4.78359	XP_020969310.1//COP9 signalosome complex subunit 1-like [Arachis ipaensis];XP_015956932.1//uncharacterized protein LOC107481226 isoform X2 [Arachis duranensis];XP_015956935.1//uncharacterized protein LOC107481226 isoform X4 [Arachis duranensis]
107484697	1311	12.66	15.02	11.07	10.54	0	0.03	0	0	3.2802	482.554	7.20076	NP_001241128.1//probable serine/threonine-protein kinase NAK-like [Glycine max]
107608325	653	12.5	16.41	46.48	16.14	0.16	0.07	0.1	0	4.21465	235.23	5.80252	XP_016165636.1//basic blue protein [Arachis ipaensis]
110268772	950	12.48	10.41	13.25	8.08	0	0.04	0.29	0	3.18205	283.012	6.47476	XP_020961116.1//uncharacterized protein LOC110263708 [Arachis ipaensis]
BGI_novel_G000330	290	12.31	10.63	6.79	7.24	0.42	0.55	0.55	0.16	5.127	68.6625	3.74333	XP_015935433.1//disheveled-associated activator of morphogenesis 1-like [Arachis duranensis]
107465088	3959	11.98	12.46	14.82	11.89	0.03	0.09	0.04	0.03	8.97621	1342.57	7.22467	XP_014513561.1//PREDICTED: phytochrome A isoform X1 [Vigna radiata var. radiata];XP_020226040.1//phytochrome A [Cajanus cajan]
107625470	1352	11.7	12.31	14.5	16.24	0.63	0.54	0.48	0.34	23.864	431.896	4.17778	XP_016183610.1//peroxidase 72 [Arachis ipaensis]
BGI_novel_G000266	2095	11.65	14.99	8.17	8.78	0.27	0.26	0.12	0.23	17.6916	758.467	5.42195	XP_020962663.1//KIN17-like protein [Arachis ipaensis]
107473736	1900	11.56	13.2	7.33	9.49	0.13	0.11	0.01	0.18	13.1512	654.63	5.63742	XP_020991781.1//uncharacterized protein LOC107473736 [Arachis duranensis];XP_020975866.1//microtubule-associated protein 70-5-like [Arachis ipaensis]
107624285	2524	11.51	11.46	11.18	8.93	0.36	0.38	0.4	0.32	45.2445	819.799	4.17945	XP_020970939.1//uncharacterized protein LOC107624285 isoform X1 [Arachis ipaensis];XP_020970949.1//uncharacterized protein LOC110268668 [Arachis ipaensis]
107619274	1489	11.12	13.89	7.35	9.01	0.18	0.45	0.15	0.28	12.4459	501.827	5.33344	XP_020983775.1//uncharacterized protein LOC107459355 [Arachis duranensis];XP_020960921.1//uncharacterized protein LOC107605534 isoform X2 [Arachis ipaensis]
107619680	925	11.09	13.6	11.37	9.03	0.31	0.15	0	0.17	7.40237	295.852	5.32075	XP_016192740.1//uncharacterized protein LOC107633648 [Arachis ipaensis]
107623994	1078	11.09	11.78	8.31	8.83	0	0	0	0.05	2.63791	319.059	6.91829	XP_016201619.1//uncharacterized protein LOC107642693 [Arachis ipaensis]
110268831	840	10.97	8.95	11.81	13.59	0.58	0.6	0.1	0.76	21.1917	205.615	3.27838	XP_016180751.1//uncharacterized protein LOC107623111 isoform X1 [Arachis ipaensis];XP_020970364.1//uncharacterized protein LOC107621372 [Arachis ipaensis]
107625291	1428	10.96	10.59	8.13	7.59	0.62	0.61	0.53	0.83	32.4902	407.753	3.64962	XP_016173363.1//uncharacterized protein LOC107615860 [Arachis ipaensis]
BGI_novel_G001934	307	10.79	11.58	5.17	9.41	0	0	0	0	2.43271	71.8801	4.88495	XP_020967627.1//uncharacterized protein LOC107615798 [Arachis ipaensis]
107625050	1399	10.77	10.93	9.86	9.61	0	0	0	0	2.69315	405.75	7.23515	XP_016183073.1//cyclin-C1-2 [Arachis ipaensis]
107618682	2456	10.73	11.2	10.67	9.33	0	0.07	0.05	0.09	4.95955	733.67	7.20878	XP_016168248.1//uncharacterized protein LOC107610760 [Arachis ipaensis];XP_016197769.1//nuclear export mediator factor Nemf [Arachis ipaensis];XP_020967178.1//nuclear export mediator factor NEMF-like [Arachis ipaensis]
107625519	1342	10.68	14.6	16.78	7.44	1.25	0.96	0.59	1.12	43.7145	450	3.36374	XP_015960122.1//uncharacterized protein LOC107484032 [Arachis duranensis];XP_016183652.1//uncharacterized protein LOC107625519 isoform X1 [Arachis ipaensis]
107461472	1324	10.68	3.35	8.81	21.57	0	0	0	0	3.88469	246.652	5.98853	NP_001240925.1//DNA-damage-repair/toleration protein DRT100-like precursor [Glycine max]
107483758	1508	10.6	6.92	9.79	12.3	0	0.06	0	0	4.05106	354.34	6.45069	XP_015959862.1//novel plant SNARE 11 [Arachis duranensis]
107638739	1918	10.53	6.85	7.55	9.08	0.5	0.81	0.87	1.01	39.3865	449.046	3.51109	XP_016197599.1//lipoamide acyltransferase component of branched-chain alpha-keto acid dehydrogenase complex, mitochondrial [Arachis ipaensis]
107639436	1816	10.46	10.92	7.47	7.72	0.17	0.21	0.19	0.14	13.0897	524.011	5.32309	XP_020976945.1//CMP-sialic acid transporter 1 isoform X2 [Arachis ipaensis];XP_016198415.1//CMP-sialic acid transporter 1 isoform X1 [Arachis ipaensis]
107635709	1312	10.36	11.36	11.84	9.36	0.05	0.12	0.07	0.05	5.77811	375.773	6.02312	XP_016170838.1//uncharacterized protein LOC107613386 [Arachis ipaensis];XP_020977937.1//uncharacterized protein LOC107635709 [Arachis ipaensis];XP_020970208.1//protein TSS-like [Arachis ipaensis]
107643462	1215	10.22	2.16	6.18	17.92	0.07	0.13	0.16	0.25	9.18588	195.964	4.41503	XP_016202638.1//peroxidase P7 [Arachis ipaensis]
BGI_novel_G004223	375	10.15	8.44	9.25	8.77	0	0.12	0.24	0.52	2.47282	77.301	4.96626	XP_020999393.1//deoxyuridine 5'-triphosphate nucleotidohydrolase-like [Arachis duranensis]
107474285	860	10.04	6.77	4.14	4.1	0.09	0	0	0.29	3.86063	185.548	5.58681	XP_015949397.1//uncharacterized protein LOC107474285 [Arachis duranensis]
BGI_novel_G002817	1138	9.93	11.13	11.39	7.68	0	0	0	0	2.64002	315.574	6.90129	XP_020977359.1//uncharacterized protein LOC107618134 [Arachis ipaensis]
107629803	2686	9.56	11.49	8.99	8.57	0	0	0.01	0.02	2.92759	782.679	8.06256	XP_015937526.1//probable polygalacturonase isoform X2 [Arachis duranensis];KHN03332.1//Putative polygalacturonase [Glycine soja];KHN02933.1//Putative polygalacturonase [Glycine soja]
107613960	2377	9.48	10.14	5.75	6.49	0.73	0.2	0.05	1.49	39.583	632.007	3.99699	XP_020965403.1//probable choline kinase 2 [Arachis ipaensis]
107639788	2083	9.16	10.86	8.5	7.11	0.07	0.03	0.02	0.09	5.40407	572.673	6.72752	XP_016198875.1//cycloartenol synthase-like [Arachis ipaensis]
107639440	1253	9.12	10.86	7.81	8.14	0	0.03	0.07	0.12	3.17788	334.507	6.71783	KHN42807.1//NADP-dependent glyceraldehyde-3-phosphate dehydrogenase [Glycine soja];XP_016185528.1//microtubule-associated protein RP/EB family member 1C [Arachis ipaensis]
107489088	562	8.94	12.14	8.74	5.02	0	0	0	0	2.56456	144.107	5.81228	XP_016203804.2//ATP-dependent 6-phosphofructokinase 3 [Arachis ipaensis]
107617280	1165	8.6	14.74	12.26	5.07	0.03	0.08	0.04	0	4.6567	358.122	6.265	XP_016172741.1//uncharacterized protein LOC107615148 [Arachis ipaensis]
107640103	2524	8.19	11.63	10.41	11.15	0	0.02	0	0.02	3.56141	679.953	7.57684	XP_016199143.1//uncharacterized protein LOC107640103 [Arachis ipaensis]
107480296	965	8.16	10.99	11.09	8.45	0.37	0.49	0.19	0.27	12.8114	235.609	4.2009	XP_016201050.1//kinesin-like protein KIN-14A isoform X5 [Arachis ipaensis];XP_020994500.1//uncharacterized protein LOC107480296 isoform X1 [Arachis duranensis];XP_016201048.1//kinesin-like protein KIN-14B isoform X1 [Arachis ipaensis];XP_020994501.1//uncharacterized protein LOC107480296 isoform X2 [Arachis duranensis]
107628149	473	8.09	11.37	9.79	8.29	0	0.18	0	0	3.7129	108.044	4.86292	NA
107625430	1344	7.78	11.26	6.75	7.56	1.34	1.38	1.13	3.69	41.2976	341.224	3.04659	XP_020971591.1//uncharacterized protein LOC107625430 [Arachis ipaensis];XP_020971735.1//uncharacterized protein LOC107625571 isoform X2 [Arachis ipaensis]
107630804	762	7.73	10.54	8.56	5.89	0.27	0.63	0.4	0.93	16.0333	176.514	3.46064	XP_020974847.1//uncharacterized protein LOC107630804 isoform X3 [Arachis ipaensis];XP_020999349.1//polyadenylate-binding protein-interacting protein 7-like isoform X2 [Arachis duranensis];XP_020974845.1//uncharacterized protein LOC107630804 isoform X1 [Arachis ipaensis];XP_020974846.1//uncharacterized protein LOC107630804 isoform X2 [Arachis ipaensis];XP_020999348.1//polyadenylate-binding protein…
107629285	1263	7.46	11.95	7	7.01	1.09	0.86	0.52	0.63	37.1789	327.902	3.14071	XP_020976113.1//uncharacterized protein LOC107629285 [Arachis ipaensis]
107631157	1069	7.43	29.8	13.06	3.04	0.57	0.4	0.44	0.8	23.178	511.626	4.46426	XP_016189991.1//vitellogenin-2 [Arachis ipaensis]
107639430	728	6.96	27.05	14.86	12.2	0	0	0	0	4.32595	309.802	6.16219	XP_016198412.1//18.1 kDa class I heat shock protein [Arachis ipaensis]
107630134	2172	6.27	11.17	14.14	10.15	1.05	0.71	0.35	0.6	58.2152	508.921	3.12797	XP_016188687.1//protein NRT1/ PTR FAMILY 6.3 isoform X2 [Arachis ipaensis];XP_016188679.1//protein NRT1/ PTR FAMILY 6.3 isoform X1 [Arachis ipaensis]
107484696	1043	6.04	22.72	12.76	9.89	0	0	0.04	0	4.41243	388.114	6.45876	XP_015960723.1//18.1 kDa class I heat shock protein [Arachis duranensis]
107639464	1611	5.89	12.65	9.62	7.43	0	0	0	0	3.33516	398.471	6.90057	XP_016198452.1//transcription factor AS1 [Arachis ipaensis]
107604849	1639	5.19	7.71	7.88	5.98	51.79	74.86	60.8	56.83	2720	312.445	-3.12193	XP_016162042.1//mitochondrial phosphate carrier protein 3, mitochondrial [Arachis ipaensis]
107635591	1902	4.96	6.06	11.04	4.24	54.98	43.98	49.82	59.61	3026.41	294.939	-3.35912	XP_016194584.1//disease resistance protein RPP13-like [Arachis ipaensis];XP_016194587.1//probable protein phosphatase 2C 33 [Arachis ipaensis];XP_015962479.2//probable protein phosphatase 2C 33 isoform X1 [Arachis duranensis]
107473799	1333	4.82	3.58	6.69	5.87	38.94	39.48	34.15	38.37	1310.59	159.545	-3.03818	XP_015948857.1//40S ribosomal protein SA-like [Arachis duranensis]
107624892	1315	4.75	4.76	3.01	9.57	218.45	204.85	98.3	154.51	7254.75	178.899	-5.34171	XP_016182855.1//auxin-induced protein AUX28 [Arachis ipaensis]
107624543	1948	4.36	6.23	4.72	4.47	42.1	73.63	14.36	28.72	2921.31	314.781	-3.2142	XP_016182528.1//cytochrome P450 78A5 [Arachis ipaensis]
110280052	2073	4.25	11.38	4.22	5.92	0.09	0.23	0.07	0.12	16.0485	431.766	4.74974	XP_016166679.1//ferric reduction oxidase 8, mitochondrial isoform X1 [Arachis ipaensis];XP_020996182.1//ferric reduction oxidase 8, mitochondrial-like [Arachis duranensis]
107617687	599	2.17	2.03	5.43	2.25	42.3	75.78	105.66	99.36	859.001	39.2201	-4.45299	XP_016175001.1//Bowman-Birk type proteinase inhibitor A-II [Arachis ipaensis]
107471877	2197	2.07	3.24	1.85	2.59	37.9	39.67	22.69	36.2	2260.79	173.455	-3.70419	XP_020970507.1//uncharacterized protein LOC107622684 isoform X2 [Arachis ipaensis]
107639599	1658	1.82	2.12	3.95	2.79	53.33	34.7	15.32	42.72	1910.08	99.5075	-4.26268	XP_016198631.1//CBL-interacting serine/threonine-protein kinase 14 [Arachis ipaensis]
107460112	1233	1.63	3.2	4.96	8.74	21.76	30.27	19.28	20.83	824.968	90.2	-3.19314	XP_020984071.1//(+)-neomenthol dehydrogenase isoform X2 [Arachis duranensis];XP_015933930.1//(+)-neomenthol dehydrogenase isoform X1 [Arachis duranensis]
107635581	5088	1.34	1.38	3.02	1.43	14.88	13.82	8.66	13.76	1973.49	201.068	-3.295	XP_016194575.1//RNA polymerase II C-terminal domain phosphatase-like 3 isoform X1 [Arachis ipaensis];XP_016194576.1//RNA polymerase II C-terminal domain phosphatase-like 3 isoform X2 [Arachis ipaensis]
BGI_novel_G002172	1875	1.21	0.81	0.54	0.76	10.53	10.19	8.68	9.72	509.452	57.2238	-3.15426	XP_020994312.1//uncharacterized protein LOC107479924 [Arachis duranensis]
BGI_novel_G002291	599	1.11	0.47	0.54	0.41	11.83	11.94	4.71	10.32	170.132	15.7771	-3.43075	XP_020982596.1//uncharacterized protein LOC110273838 [Arachis duranensis]
110262458	2574	1.06	1.26	1.11	0.72	14.63	9.81	9.76	8.19	839.895	89.2253	-3.23468	XP_020977614.1//subtilisin-like protease Glyma18g48580 [Arachis ipaensis]
107632440	975	1.03	0.51	3	3.51	9.47	12.84	4.23	5.03	273.579	24.9313	-3.45593	XP_016191606.1//GDSL esterase/lipase At5g18430 [Arachis ipaensis];XP_015954416.1//GDSL esterase/lipase At4g16230 [Arachis duranensis]
107478246	894	0.97	1.47	0.79	0.4	19.11	16.93	5.39	7.44	403.265	32.0521	-3.65324	XP_015953868.1//CASP-like protein 1C1 [Arachis duranensis]
107644842	676	0.97	1.25	1.58	0.79	12.6	11.79	6.57	11.87	331.986	24.8593	-3.73926	XP_012572703.1//PREDICTED: DAR GTPase 3, chloroplastic [Cicer arietinum];XP_016204266.1//uncharacterized protein LOC107644842 [Arachis ipaensis]
110264235	689	0.91	0.48	0.4	1.17	25.74	17.43	9.87	17.19	1019.21	17.047	-5.90179	XP_016191276.1//actin-depolymerizing factor 3 isoform X1 [Arachis ipaensis];XP_015960219.2//uncharacterized protein LOC107484116 isoform X1 [Arachis duranensis];XP_020961604.1//cofilin-like isoform X1 [Arachis ipaensis];XP_015960220.2//uncharacterized protein LOC107484116 isoform X2 [Arachis duranensis];XP_020961605.1//actin-depolymerizing factor 1-like isoform X2 [Arachis ipaensis]
107617390	2428	0.89	0.76	2.06	1.69	11.82	9.56	20.92	22.66	687.015	59.6761	-3.52511	XP_016174632.1//serine carboxypeptidase-like 20 [Arachis ipaensis]
107641765	1361	0.86	0.86	1.03	0.84	15.77	14.83	9.49	16.91	516.339	34.7805	-3.89197	XP_020979035.1//glycine-rich RNA-binding protein 3, mitochondrial-like isoform X2 [Arachis ipaensis];XP_016200720.1//uncharacterized protein LOC107641765 isoform X4 [Arachis ipaensis];XP_016200719.1//glycine-rich RNA-binding protein 5, mitochondrial-like isoform X3 [Arachis ipaensis];XP_020979031.1//glycine-rich RNA-binding protein 3, mitochondrial-like isoform X1 [Arachis ipaensis]
107639495	2930	0.85	0.28	2.31	0.34	11.81	12.95	9.98	12.84	920.347	59.1023	-3.96089	XP_015960871.1//glutamine-dependent NAD(+) synthetase isoform X1 [Arachis duranensis];XP_020977019.1//glutamine-dependent NAD(+) synthetase isoform X2 [Arachis ipaensis];XP_020996263.1//glutamine-dependent NAD(+) synthetase isoform X2 [Arachis duranensis];XP_016198493.1//glutamine-dependent NAD(+) synthetase isoform X1 [Arachis ipaensis]
107618246	2291	0.81	0.41	0.72	1.15	7.59	10.58	4.81	5.48	549.4	45.6849	-3.58807	XP_016175743.1//primary amine oxidase [Arachis ipaensis]
107492162	2061	0.78	1.29	1.95	1.81	22.91	4.1	10.12	17.75	704.848	86.3331	-3.02933	XP_015968641.1//laccase-2 [Arachis duranensis]
107467264	1386	0.68	0.92	1.19	0.88	15.24	6.46	12.67	9.5	383.503	38.0522	-3.33319	XP_015941788.1//exonuclease V, chloroplastic-like [Arachis duranensis]
107611484	2652	0.68	0.11	2.1	0.14	10.6	15.73	3.2	10.49	919.41	48.4468	-4.24624	XP_016168889.1//G-type lectin S-receptor-like serine/threonine-protein kinase LECRK2 [Arachis ipaensis]
107635345	1068	0.57	0.83	3.73	0.24	9.62	13.44	6.37	14.6	313.543	23.8262	-3.71804	XP_016194295.1//1,4-dihydroxy-2-naphthoyl-CoA thioesterase 1 [Arachis ipaensis]
107641584	1583	0.55	1.15	0.92	0.34	43.4	23.68	10.76	30.69	1381.91	47.4954	-4.86273	XP_016200554.1//vinorine synthase-like [Arachis ipaensis]
107643684	1905	0.53	0.69	0.58	0.47	10.16	7.23	3.47	7.38	475.955	37.0894	-3.68175	XP_020979730.1//uncharacterized protein LOC107643684 isoform X2 [Arachis ipaensis];XP_020979721.1//uncharacterized protein LOC107643684 isoform X1 [Arachis ipaensis]
107622472	1367	0.52	0.2	0.19	0.17	12.53	1.37	11.28	3.71	216.241	26.121	-3.04936	XP_016179864.1//isoliquiritigenin 2'-O-methyltransferase isoform X1 [Arachis ipaensis];XP_016179865.1//isoliquiritigenin 2'-O-methyltransferase isoform X2 [Arachis ipaensis]
107611862	1646	0.51	0.51	0.43	0.63	10.83	9.11	4.7	8.54	269.766	25.8898	-3.38125	NA
110264926	692	0.48	0.56	0.58	0.58	10.08	9.57	3.73	12.61	165.548	11.382	-3.86243	XP_015960520.1//pentatricopeptide repeat-containing protein At4g21065-like [Arachis duranensis]
107482241	1023	0.44	0.97	0.66	0.08	57.02	27.4	21.48	35.52	1095.6	27.219	-5.33096	XP_015958157.2//protein LIGHT-DEPENDENT SHORT HYPOCOTYLS 10-like [Arachis duranensis]
110264262	1694	0.42	0.44	0.37	0.36	15.14	11.1	8.96	10.53	583.165	24.1546	-4.59353	XP_020961646.1//cathepsin B-like protease 2 isoform X1 [Arachis ipaensis];XP_020994027.1//uncharacterized protein LOC107479121 isoform X1 [Arachis duranensis];XP_020961647.1//cathepsin B-like protease 2 isoform X2 [Arachis ipaensis];XP_020961648.1//cathepsin B-like protease 2 isoform X3 [Arachis ipaensis]
107635342	2306	0.4	0.36	1.56	0.4	18.42	15.46	9.54	16.85	1037.92	27.6374	-5.23093	XP_016194291.1//cyclic dof factor 2 [Arachis ipaensis]
107467394	2172	0.3	0.46	0.38	0.43	15.03	12.61	24.67	14.13	794.779	26.4025	-4.91181	XP_015941963.1//probable protein phosphatase 2C 15 [Arachis duranensis]
110280419	1174	0.28	0.1	0.09	0.23	17.46	14.51	10.21	15.82	482.469	9.28799	-5.69893	XP_020997110.1//uncharacterized protein LOC110280419 [Arachis duranensis]
110278500	315	0.27	0	6.57	7.71	19.47	14.57	9.49	14.36	113.1	3.08806	-5.19475	XP_020992418.1//putative lipid-transfer protein DIR1 [Arachis duranensis]
107604894	1591	0.26	0.25	0.14	0.12	6.38	13.79	0.18	7.2	548.767	15.6085	-5.13579	XP_020963867.1//uncharacterized protein LOC110265285 [Arachis ipaensis];XP_020996063.1//probable lipase C14C8.15 isoform X3 [Arachis duranensis];XP_016162094.1//uncharacterized protein LOC107604894 [Arachis ipaensis]
110267095	739	0.26	0.17	0.48	0.11	12.37	12.22	7.07	9.95	223.907	6.20136	-5.17417	NA
110270431	1286	0.25	0.6	0.17	0.22	14.07	10.22	8.83	11.12	323.01	18.6741	-4.11247	XP_016205764.1//transcription factor MYB12 [Arachis ipaensis]
107607314	1112	0.25	0.29	0.33	0.07	10.26	9.26	6.03	9.17	452.04	10.5159	-5.42581	XP_020965371.1//glycosyltransferase-like KOBITO 1 [Arachis ipaensis];CAN80751.1//hypothetical protein VITISV_013037 [Vitis vinifera];XP_015936941.1//glycosyltransferase-like KOBITO 1 [Arachis duranensis];XP_020961567.1//protein RAE1-like [Arachis ipaensis]
107618667	2556	0.25	0.18	0.24	0.08	12.67	11.67	9.36	9.06	829.645	18.058	-5.52179	XP_015942457.1//somatic embryogenesis receptor kinase 2 [Arachis duranensis]
107638679	1877	0.25	0.13	0.16	0.46	13.99	14.35	9.56	11.05	702.288	12.9698	-5.75884	XP_016197522.1//phosphatidate cytidylyltransferase 1 [Arachis ipaensis]
107635592	1405	0.22	0.49	27.04	0.31	94.76	131.47	76.58	103.4	4168.72	19.3	-7.75486	XP_016194588.1//chitinase-like protein 1 [Arachis ipaensis]
107462622	1326	0.22	0.09	0.17	0.12	46.77	42.15	26.41	38.99	1535.81	8.35779	-7.52166	XP_015936729.1//VQ motif-containing protein 19 [Arachis duranensis]
107481991	3281	0.21	0.57	0.6	0.21	10.75	13.9	6.54	7.12	437.454	43.6549	-3.32492	XP_015957840.1//probable LRR receptor-like serine/threonine-protein kinase At1g67720 isoform X1 [Arachis duranensis];XP_020995160.1//probable LRR receptor-like serine/threonine-protein kinase At1g67720 isoform X2 [Arachis duranensis];XP_020995162.1//probable LRR receptor-like serine/threonine-protein kinase At1g67720 isoform X4 [Arachis duranensis];XP_015957831.1//deacetylvindoline O-acetyltransf…
107616608	738	0.21	0	0	0	12.09	12.35	11.25	10.98	222.827	4.81281	-5.5329	XP_015949716.1//V-type proton ATPase subunit c''2 [Arachis duranensis]
BGI_novel_G002050	565	0.19	0.43	0.14	0.22	12.56	16.07	12.87	4.13	193.38	7.07714	-4.77213	XP_016170946.1//uncharacterized protein LOC107613454 [Arachis ipaensis]
107630610	1124	0.19	0.2	0.24	0.15	14.5	9.97	4.29	13.69	351.729	8.19406	-5.42374	XP_016189294.1//probable E3 ubiquitin-protein ligase RHY1A [Arachis ipaensis]
107485750	819	0.17	0.14	0.17	0.13	172.21	446.37	162.34	189.78	6430.86	10.6463	-9.23851	XP_015961774.1//14 kDa proline-rich protein DC2.15 [Arachis duranensis]
107635582	1364	0.14	0	5.77	0.12	31.3	27.8	10.23	33.27	998.292	57.9269	-4.10715	XP_016194577.1//protein bicaudal C homolog 1-A [Arachis ipaensis]
BGI_novel_G002836	1448	0.13	0.1	0.05	0.11	13.5	12.74	8.48	14.8	495.508	7.37394	-6.07033	XP_020992477.1//serine/arginine repetitive matrix protein 2-like [Arachis duranensis]
110262598	1522	0.1	0.1	0.1	0.1	15.47	10.58	7.49	10.36	407.412	6.61794	-5.94396	XP_020958623.1//uncharacterized protein LOC110262598 isoform X1 [Arachis ipaensis];XP_020958636.1//uncharacterized protein LOC110262598 isoform X3 [Arachis ipaensis];XP_020958633.1//uncharacterized protein LOC110262598 isoform X2 [Arachis ipaensis]
107624303	1497	0.09	0.16	0.06	0.03	76.22	61.35	43.21	54.01	3674.75	8.92854	-8.68501	XP_015960606.1//serine/threonine-protein kinase SAPK3 [Arachis duranensis];XP_020969285.1//MADS-box transcription factor 27-like [Arachis ipaensis]
107625196	1346	0.09	0.11	0.03	0.06	13.82	11.08	5.61	12.2	417.659	6.44988	-6.01691	XP_016183149.1//CAAX prenyl protease 2 isoform X1 [Arachis ipaensis];XP_020971387.1//uncharacterized protein LOC107625196 [Arachis ipaensis]
107485382	3104	0.09	0.07	0.17	0.08	26.04	20.89	10.24	21.89	653.136	9.06632	-6.17072	XP_015961397.1//uncharacterized protein LOC107485382 [Arachis duranensis]
107635586	1366	0.08	0.11	3.8	0.23	15.31	16.59	12.15	14.42	567.28	6.40807	-6.46803	XP_016194581.1//WD repeat-containing protein VIP3 [Arachis ipaensis]
110268212	1571	0.08	0.05	0	0	19.07	15.54	10.37	17.01	646.683	5.46365	-6.88705	XP_020969773.1//ribonucleoside-diphosphate reductase large subunit-like [Arachis ipaensis]
107635347	2337	0.07	0.03	6.11	0	28.99	25.31	17.09	27.89	1642.08	6.27621	-8.03141	XP_016194297.1//RNA-binding KH domain-containing protein RCF3 [Arachis ipaensis]
107616781	711	0.06	0.28	0.03	0.56	16.43	12.03	8.78	13.6	277.527	6.02322	-5.52595	XP_020978033.1//uncharacterized protein LOC110271449 [Arachis ipaensis]
110270721	756	0.06	0.22	0.12	0.21	16.09	12.85	10.62	11.91	270.301	5.34818	-5.65937	XP_020972462.1//uncharacterized protein LOC110269148 [Arachis ipaensis]
107465542	1435	0.06	0.11	0.03	0.08	7.43	30.52	19.84	61.3	713.098	10.295	-6.11409	XP_015940009.1//deacetoxyvindoline 4-hydroxylase [Arachis duranensis]
107459590	814	0.06	0.1	0.05	0	10.35	10.75	11.45	14.84	215.087	4.11464	-5.70801	GAU12398.1//hypothetical protein TSUD_253490 [Trifolium subterraneum];ABA41399.1//pherophorin-C1 protein precursor [Chlamydomonas reinhardtii]
BGI_novel_G001459	1146	0.06	0.07	0.07	0	9.08	10.66	2.59	22.21	290.629	4.74031	-5.93805	KYP49650.1//hypothetical protein KK1_028622 [Cajanus cajan]
107481391	658	0.06	0	0.36	1.77	19.03	11.11	37.81	19.54	259.516	3.45551	-6.23078	XP_016163510.1//uncharacterized protein At4g08330, chloroplastic isoform X2 [Arachis ipaensis];XP_015957156.1//uncharacterized protein At4g08330, chloroplastic [Arachis duranensis]
107458818	1992	0.05	0.04	1.87	0.11	10.22	3.95	8.12	11.19	307.598	6.64583	-5.53245	XP_015957899.1//protein CROWDED NUCLEI 4 [Arachis duranensis]
107627745	1666	0.05	0.02	0.1	0.02	13.01	9.51	7.62	12.01	600.313	5.01214	-6.90415	XP_020972702.1//D-glycerate 3-kinase, chloroplastic-like [Arachis ipaensis]
107641555	1108	0.04	0.36	0.79	0.62	42.51	31.91	25.01	33.9	1680.03	10.0359	-7.38717	XP_020958948.1//GPN-loop GTPase 1-like [Arachis ipaensis]
110277988	895	0.04	0.04	0.04	0	15.91	4.17	9.69	13	221.777	5.50546	-5.33211	XP_020981569.1//uncharacterized protein LOC110273059 [Arachis duranensis]
107612001	855	0.04	0	1.44	0.2	12.04	11.27	8.46	11.25	249.32	3.10043	-6.32939	NA
110270189	924	0.04	0	0.07	0	10.04	11.47	5.44	9.52	315.027	3.19329	-6.62429	XP_020974618.1//uncharacterized protein LOC110270189 isoform X1 [Arachis ipaensis];XP_020974619.1//uncharacterized protein LOC110270189 isoform X2 [Arachis ipaensis]
107631988	1305	0.03	0.12	0.09	0.11	48.97	41.57	51.02	53.37	1537.1	5.78331	-8.0541	XP_016191087.1//probable methyltransferase At1g27930 [Arachis ipaensis]
107630249	1597	0.03	0.07	0.03	0.07	12.32	10.39	7.65	10.35	579.75	4.9014	-6.88609	XP_020966350.1//uncharacterized protein LOC107619612 [Arachis ipaensis];XP_020974289.1//uncharacterized protein LOC107630249 isoform X1 [Arachis ipaensis];XP_020974293.1//uncharacterized protein LOC107630249 isoform X4 [Arachis ipaensis];XP_016188828.1//uncharacterized protein LOC107630249 isoform X2 [Arachis ipaensis]
107635583	1601	0.03	0.06	3.92	0	14.47	28.69	12	15.37	910.819	5.5491	-7.35877	XP_016194578.1//dirigent protein 9 [Arachis ipaensis]
107638225	1140	0.03	0	0	0	13.54	14.89	7.51	13.63	416.846	3.23826	-7.00815	XP_016190073.2//serine/threonine-protein kinase HT1 [Arachis ipaensis]
107489446	2665	0.02	0	0	7.06	23.05	24.75	13.52	21.79	1765.97	3.73125	-8.88659	XP_015965679.1//uncharacterized protein LOC107489446 isoform X1 [Arachis duranensis];XP_020998388.1//uncharacterized protein LOC107489446 isoform X4 [Arachis duranensis];XP_015965680.1//uncharacterized protein LOC107489446 isoform X3 [Arachis duranensis];XP_020998387.1//uncharacterized protein LOC107489446 isoform X2 [Arachis duranensis]
107616986	1067	0	0.04	0	0	20.32	20	15.53	25.34	551.829	3.28921	-7.39034	XP_020966522.1//TMV resistance protein N-like isoform X1 [Arachis ipaensis]
107635585	4202	0	0.03	2.82	0.01	14.26	15.78	16.83	14.13	1707.43	4.78795	-8.4782	XP_003531917.1//PREDICTED: importin beta-like SAD2 isoform X2 [Glycine max]
107485740	809	0	0	0.06	0.09	189.88	439.83	205.13	232.84	6457.45	5.61	-10.1687	XP_015961767.1//14 kDa proline-rich protein DC2.15 [Arachis duranensis]
107635343	918	0	0	4.46	0	49.98	48.01	81	98.06	1143.38	3.03524	-8.55728	XP_016194292.1//probable calcium-binding protein CML30 [Arachis ipaensis]
110274524	3153	0	0	0	0.01	32.01	24.76	14.83	26.02	2403.54	3.46303	-9.43891	XP_016178710.2//B3 domain-containing transcription factor VRN1-like [Arachis ipaensis]
110269644	599	0	0	0	0	29.26	20.64	22.78	20.57	361.58	2.81311	-7.006	NA
107615496	1078	0	0	0	0	22.74	22.31	14.62	21.48	624.836	2.82702	-7.78805	XP_020967526.1//transcription factor bHLH83-like [Arachis ipaensis]
107608333	925	0	0	0	0	21.37	20.59	17.65	20.01	490.222	2.75334	-7.47611	XP_016165638.1//uncharacterized protein LOC107608333 [Arachis ipaensis]
107634562	763	0	0	0	0	20.05	17.35	17.46	18.47	354.989	2.68519	-7.0466	XP_016202589.1//uncharacterized protein LOC107643452 isoform X1 [Arachis ipaensis]
BGI_novel_G004456	341	0	0	0	0	18.29	19.65	18.72	17.23	140.167	2.49742	-5.81057	XP_020990224.1//40S ribosomal protein Sa-1-like [Arachis duranensis]
107631100	4210	0	0	0.01	0.01	17.93	14.29	6.75	16.67	1830.8	3.31097	-9.111	XP_015951636.1//protein CNGC15a-like [Arachis duranensis]
BGI_novel_G003745	748	0	0	0	0	15.6	5.74	0	13	195.309	3.40305	-5.84278	NA
107635277	739	0	0	0	0	14.29	12.59	10.52	10.17	245.803	2.59432	-6.566	XP_015931957.1//protein LURP-one-related 7 [Arachis duranensis]
BGI_novel_G004179	267	0	0	0	0.15	12.68	12.57	11.52	13.2	66.6416	2.43402	-4.77501	XP_020967591.1//zinc finger BED domain-containing protein DAYSLEEPER-like [Arachis ipaensis]
110280686	900	0	0	0	0	12.58	7.32	3.23	9.73	224.39	2.85285	-6.29746	XP_016176083.1//nucleoside diphosphate kinase 1 [Arachis ipaensis]
107632730	686	0	0	0	0	11.36	7.5	5.42	9.3	157.165	2.65842	-5.88557	XP_020972848.1//GPN-loop GTPase 1-like [Arachis ipaensis];XP_020973947.1//GPN-loop GTPase 1-like [Arachis ipaensis]
BGI_novel_G002859	1082	0	0	4.16	0	10.55	12.58	7.4	7.24	320.526	2.69794	-6.89244	XP_020977867.1//probable aldo-keto reductase 2 isoform X3 [Arachis ipaensis]
110271090	256	0	0	1.71	1.43	10.5	6.79	1.77	7.07	41.6437	2.52708	-4.04256	NA
110270217	2376	0	0	0	0	10.34	8.67	4.19	2.96	594.747	2.84067	-7.7099	XP_020969699.1//uncharacterized protein LOC110268149 [Arachis ipaensis]
107495670	1784	0	0	0.02	0	10.22	8.99	4.81	9.3	454.278	2.7523	-7.3668	XP_016178393.2//uncharacterized protein LOC107620785 [Arachis ipaensis]
