# Supplementary material for: Comparative transcriptome analysis revealed key factors for differential cadmium transport and retention in roots of two contrasting peanut cultivars
Source: BMC Genomics. 2018 Dec 17;19:938. doi: 10.1186/s12864-018-5304-7 (PMC6296094; doi:10.1186/s12864-018-5304-7)
Supplement: Supplementary file 13 — Table S11. The seven expression patterns of transport-related DEGs in two peanut cultivars under Cd-free and Cd-treated. Items highlighted in red mean up-regulated, while in green mean down-regulated. (XLSX 28 kb) [file 12864_2018_5304_MOESM13_ESM.xlsx]

## Sheet: Sheet1
Additional file 13: Table S11 The seven expression patterns of transport-related DEGs in two peanut cultivars under Cd-free and Cd-treated. Items highlighted in red mean up-regulated, while in green mean down-regulated.
	Gene ID	Description	log2 FoldChange
			FCd/FCK	SCd/SCK	FCd/SCd	FCK/SCK
I	107471962	probable copper-transporting ATPase HMA5 [Arachis ipaensis]	1.72482	1.3635	-0.435414	-1.04089
	107623484	probable copper-transporting ATPase HMA5 [Arachis ipaensis]	1.64763	1.43911	-0.60989	-0.927203
II	107491040	heavy metal-associated isoprenylated plant protein 22-like [Arachis duranensis]	-1.15546	-1.6011	-0.465222	-0.938467
III	110272870	calcium-transporting ATPase 4, plasma membrane-type isoform X2 [Arachis ipaensis]	1.70283	-0.321247	1.00878	0.302474
	107606320	Fe(2+) transport protein 3, chloroplastic, partial [Arachis ipaensis]	1.22116	0.684672	0.0982394	-0.509989
	107609688	heavy metal-associated isoprenylated plant protein 9 [Arachis ipaensis]	1.31219	0.417419	0.894203	-0.0252782
	107472005	metal tolerance protein 9 [Arachis duranensis]	1.17981	0.682183	-0.242431	-0.765666
	107622321	metal tolerance protein 9 [Arachis ipaensis]	1.23553	0.859515	-0.381773	-0.808719
	107470537	metal transporter Nramp5-like [Arachis duranensis]	2.01212	1.15311	0.202723	-1.11066
	107460699	metal transporter Nramp5-like [Glycine max]	1.63439	0.90525	-0.0154161	-0.799735
	107606033	metal transporter Nramp5-like [Glycine max];XP_020962024.1//metal transporter Nramp5 [Arachis ipaensis]	1.80238	1.13051	-0.0298231	-0.776806
	107460374	metal-nicotianamine transporter YSL3 [Arachis duranensis]	1.33169	0.695219	0.756934	0.0805073
	107605860	metal-nicotianamine transporter YSL3 [Arachis ipaensis]	1.51448	0.81296	0.925537	0.193927
	107460375	metal-nicotianamine transporter YSL3 [Vigna angularis]	1.00529	0.683861	0.329297	-0.0376608
	107482208	nodulin-26 [Arachis duranensis]	1.31758	0.409721	0.311249	-0.720881
	107470174	pleiotropic drug resistance protein 3-like isoform X1 [Arachis ipaensis]	1.79578	0.820873	-0.121421	-1.3169
	107635391	pleiotropic drug resistance protein 3-like isoform X1 [Arachis ipaensis] [Arachis duranensis]	1.9361	0.987964	-0.140846	-1.31744
	107461527	zinc transporter 1 [Arachis duranensis]	1.32703	1.1354	-0.0281351	-0.248433
	107614121	zinc transporter 1 [Arachis ipaensis]	1.08783	1.12903	-0.00936646	0.038199
	107482454	zinc transporter 1 isoform X2 [Arachis duranensis];zinc transporter 5 isoform X1 [Arachis duranensis]	1.41796	0.889461	-0.417626	-0.970524
	107461206	zinc transporter 4, chloroplastic [Arachis duranensis]	1.1674	0.571276	0.0306927	-0.611077
	BGI_novel_G003600	zinc transporter 4, chloroplastic [Arachis ipaensis]	1.04942	0.602579	-0.128135	-0.618065
	107638316	zinc transporter 5 [Arachis ipaensis]	1.37278	0.639645	-0.150217	-0.961508
	107462023	zinc transporter 11 [Arachis duranensis]	1.3662	0.325264	0.88752	-0.209639
	107617536	zinc transporter 11 [Arachis ipaensis]	1.54562	0.927966	0.971179	0.327138
IV	107471077	ABC transporter B family member 15-like [Glycine max]	1.17845	1.79581	-0.243599	0.122984
	107648699	ABC transporter G family member 20 [Arachis ipaensis]	0.632162	1.2395	0.197327	0.751093
	107622784	ABC transporter B family member 15 isoform X1 [Arachis ipaensis]	1.20204	1.76358	-0.238255	0.0326204
	107618045	metal transporter Nramp6 [Arachis ipaensis]	0.786706	1.25234	-0.653412	-0.247598
	107632703	protein DETOXIFICATION 40 [Lupinus angustifolius]	0.813689	1.20983	-0.992418	-0.680546
V	107483707	cationic amino acid transporter 5 [Arachis ipaensis]	1.21484	#N/A	6.49698	5.96104
	107629798	probable metal-nicotianamine transporter YSL7 isoform X1 [Arachis duranensis]	0.441288	#N/A	6.18443	6.3617
	107630594	ABC transporter C family member 4 isoform X3 [Arachis ipaensis]	-0.051743	0.739908	4.48096	5.83996
	107466097	ABC transporter C family member 4 isoform X3 [Arachis ipaensis]	-0.264344	-0.104561	3.46111	3.9364
	110270997	ABC transporter C family member 8 [Arachis ipaensis]	0.04147	0.699841	3.59332	4.75885
	107624205	ABC transporter G family member 15-like [Arachis ipaensis]	0.15016	0.300608	4.4237	5.74196
	107625100	ABC transporter D family member 1 isoform X2 [Arachis ipaensis]	0.470613	0.620772	7.14996	7.81217
	107476957	aquaporin PIP2-7 [Arachis duranensis]	0.0320866	0.399812	2.23008	2.60246
	107475963	magnesium/proton exchanger [Arachis duranensis]	0.349562	0.264248	1.87379	1.76364
	107636396	metal tolerance protein 4 [Arachis ipaensis]	0.780718	0.541151	2.69994	2.42186
	107482451	oligopeptide transporter 7-like [Arachis ipaensis] [Cajanus cajan]	0.244548	0.34132	2.86199	3.2311
	107624539	organic cation/carnitine transporter 3 [Arachis ipaensis]	0.846772	0.452711	2.71671	2.26579
	107614075	pleiotropic drug resistance protein 1-like isoform X2 [Arachis ipaensis];pleiotropic drug resistance protein 1-like isoform X1 [Arachis ipaensis]	-0.430497	0.0569559	1.89835	2.4527
	107459920	pleiotropic drug resistance protein 1 [Arachis duranensis]	-0.154305	-0.379655	2.2019	1.9444
	107481903	protein DETOXIFICATION 16 isoform X2 [Arachis duranensis]	-0.202872	-0.1746	1.89947	1.98364
	107631766	protein DETOXIFICATION 16 isoform X2 [Arachis ipaensis]	-0.439056	-0.183096	1.129	1.38927
	107645012	protein DETOXIFICATION 54 [Arachis ipaensis]	-0.576922	0.644151	4.27895	5.76193
	107494110	protein NRT1/ PTR FAMILY 3.1 [Glycine max] [Arachis duranensis]	-0.0739678	0.116742	1.64232	1.79982
	107604661	protein NRT1/ PTR FAMILY 3.1 [Glycine max] [Arachis ipaensis]	-0.0831663	0.337772	1.5166	1.89224
	107469248	sulfate transporter 2.1 isoform X2 [Arachis duranensis]	0.531037	1.41696	2.07081	3.12617
	107645205	sulfate transporter 3.1 isoform X3 [Arachis ipaensis]	-0.438174	-0.0561266	1.88253	2.13551
	107481980	ABC transporter C family member 15 [Lupinus angustifolius]	-0.0570468	-1.11973	1.50142	0.364455
	107632015	ABC transporter C family member 15 [Lupinus angustifolius]	-0.266818	-0.606427	1.37531	1.02715
	107619564	ABC transporter C family member 15 isoform X3 [Arachis ipaensis]	-0.0785006	-0.931328	2.59312	1.66897
	BGI_novel_G002311	ABC transporter B family member 28 [Arachis duranensis]	0.341697	-0.884337	1.40119	0.0834967
	107479681	ATP synthase subunit beta, mitochondrial-like isoform X2 [Arachis duranensis]	0.32241	-1.03018	2.96642	1.32616
	107639100	cationic amino acid transporter 5 [Arachis duranensis]	-0.0622851	-0.488397	1.39149	0.917989
	107613031	plastidic ATP/ADP-transporter [Arachis ipaensis]	-0.0846364	-1.34772	1.15467	-0.262628
	107462988	protein DETOXIFICATION 43-like isoform X1 [Arachis duranensis]	0.914534	-0.553653	1.49301	-0.380974
	107466914	protein DETOXIFICATION 49-like [Glycine max]	1.11983	-0.978355	1.51767	-0.849655
	107465246	pyrophosphate-energized vacuolar membrane proton pump [Arachis ipaensis]	1.39706	-0.693166	3.46729	1.28752
	107614278	UDP-galactose/UDP-glucose transporter 3-like [Arachis ipaensis]	1.23958	-0.256636	2.69624	0.783041
	107471179	ABC transporter B family member 19 [Arachis duranensis]	-0.698862	0.00555896	0.646232	1.43483
	107622635	ABC transporter B family member 19 [Arachis ipaensis]	-0.699984	0.186973	0.465768	1.43969
	107467799	ABC transporter C family member 10-like [Glycine max]	-0.537557	-0.0180743	1.00986	1.72276
	107616740	ABC transporter C family member 10-like [Glycine max]	-0.737118	-0.00303276	0.791379	1.74533
	107617618	ABC transporter C family member 15 [Glycine max]	-1.16834	0.0395022	0.247327	1.53048
	107612969	ABC transporter G family member 3-like [Arachis ipaensis]	-0.0733736	2.52587	0.178708	3.57743
	107470452	ABC transporter G family member 5-like [Arachis duranensis]	-0.522646	0.870675	0.350887	1.96507
	107621880	ABC transporter G family member 5-like [Arachis ipaensis]	-0.201168	0.940981	0.801087	2.08175
	107466837	ABC transporter G family member 8-like [Arachis duranensis]	-0.411245	0.856194	0.646016	1.90292
	107477689	aluminum-activated malate transporter 2 [Arachis duranensis]	-0.200048	0.300608	2.0039	4.0403
	107621325	aluminum-activated malate transporter 8-like isoform X2 [Arachis ipaensis]	-1.05258	0.0537919	0.650757	2.77563
	107459687	aquaporin TIP2-1 [Arachis duranensis]	-0.275302	0.435895	0.432443	1.10955
	107470789	aquaporin TIP4-1 [Arachis duranensis]	-0.927989	-0.205096	1.08966	1.91904
	107623081	aquaporin TIP4-1 [Arachis ipaensis]	-0.727233	0.368146	0.293833	1.41989
	107638364	ATP synthase subunit epsilon, mitochondrial [Arachis ipaensis]	-0.785558	-0.14111	0.392245	1.02924
	107484791	copper transporter 2-like isoform X2 [Arachis duranensis];copper transporter 1-like isoform X1 [Arachis duranensis]	-0.983615	0.0836049	0.878847	2.34276
	107616898	heavy metal-associated isoprenylated plant protein 12 [Arachis ipaensis]	-1.03007	-1.07555	1.23508	1.30005
	107491156	heavy metal-associated isoprenylated plant protein 39 isoform X2 [Arachis duranensis]	-0.189628	0.45279	0.879467	1.51359
	107638722	heavy metal-associated isoprenylated plant protein 6 [Arachis ipaensis]	-0.543742	0.129036	0.735934	1.38373
	107463469	heavy metal-associated isoprenylated plant protein 7 [Arachis duranensis]	-0.602819	-0.423339	1.64434	2.2395
	107631742	potassium transporter 25-like [Arachis ipaensis]	-1.47559	-0.400721	1.73634	3.47878
	107633836	potassium transporter 6-like [Cajanus cajan]	-1.05079	-0.0234784	0.61485	1.72814
	107495201	protein NRT1/ PTR FAMILY 1.2 [Arachis duranensis]	-0.349182	0.217498	0.782834	1.35384
	107492251	protein NRT1/ PTR FAMILY 4.6 [Arachis duranensis]	-0.886055	0.559012	0.851732	2.38585
	107645996	protein NRT1/ PTR FAMILY 4.6 [Arachis ipaensis]	-0.5506	0.118716	1.04139	1.75978
	107463769	pyrophosphate-energized vacuolar membrane proton pump [Arachis ipaensis]	-0.75942	0.0536536	0.540443	1.38575
VI	107638928	ABC transporter A family member 1 [Arachis duranensis]	0.00313671	-0.103939	-2.62281	-2.89845
	110270907	ABC transporter A family member 1 [Arachis duranensis]	0.0475052	-0.378422	-3.87844	-4.58372
	107635560	ABC transporter B family member 11 isoform X1 [Arachis ipaensis]	1.07139	-1.8157	-1.68769	-4.55444
	107616741	ABC transporter C family member 10-like [Cicer arietinum]	0.576769	-0.470475	-2.27558	-3.30203
	107467378	ABC transporter G family member 7 [Arachis duranensis]	0.125259	-0.087611	-1.27329	-1.54932
	107640886	ABC transporter B family member 1 [Arachis duranensis]	-0.0103274	-0.0938812	-4.48608	-5.11424
	BGI_novel_G004011	protein ABC transporter 1, mitochondrial [Arachis ipaensis]	0.0321167	-0.0252162	-1.79131	-1.89041
	107627909	aluminum-activated malate transporter 14-like [Arachis ipaensis]	-0.0583672	0.150217	-2.39299	-3.20944
	107491686	cation/H(+) antiporter 20 [Arachis duranensis]	1.0956	0.802215	-1.7314	-2.27678
	107492137	heavy metal-associated isoprenylated plant protein 35 [Arachis duranensis]	0.0334683	0.0189274	-2.56542	-2.86654
	107616608	V-type proton ATPase subunit c''2 [Arachis duranensis]	0.202872	-0.133615	-5.5329	-7.32937
	107631100	protein CNGC15a-like [Arachis duranensis]	-0.176706	0.249418	-9.111	-8.81317
	107633662	protein NRT1/ PTR FAMILY 2.11 [Arachis ipaensis]	-1.77929	-1.8486	-2.85381	-3.31054
	107469938	protein NRT1/ PTR FAMILY 6.2 isoform X2 [Arachis duranensis]	-0.767682	-1.03506	-2.14885	-2.30412
	107465863	ammonium transporter 1 member 2 [Arachis duranensis]	-0.181799	1.25391	-1.62416	-0.0677216
	107619300	ammonium transporter 1 member 2 [Arachis ipaensis]	0.26235	0.830435	-2.24336	-1.75758
	107648144	cation/H(+) antiporter 20 [Arachis ipaensis]	0.18839	0.838673	-1.35752	-0.712136
	107489975	heavy metal-associated isoprenylated plant protein 21 [Arachis duranensis]	-0.861966	0.863513	-1.8867	-0.0682258
	107631202	high-affinity nitrate transporter 3.1 [Arachis ipaensis]	0.322193	0.730342	-1.09759	-0.707875
	BGI_novel_G003904	metal transporter Nramp2-like [Arachis ipaensis]	-1.63576	-0.268803	-2.63318	-0.455838
	107617226	probable sulfate transporter 3.4 [Cajanus cajan]	-0.263428	0.595209	-1.26085	-0.372906
	107619243	protein DETOXIFICATION 16 [Arachis ipaensis];MATE efflux family protein 5-like isoform X1 [Cicer arietinum]	0.437102	0.781246	-1.14005	-0.863405
	107614236	protein DETOXIFICATION 43 [Arachis duranensis]	0.0573861	0.105703	-1.0022	-0.974135
	107461007	protein DETOXIFICATION 48-like [Lupinus angustifolius]	-1.03842	0.826425	-1.55974	0.54812
	107642139	protein DETOXIFICATION 51 [Arachis ipaensis]	0.459727	0.66404	-1.32531	-1
	107619392	protein PIN-LIKES 3 [Arachis ipaensis]	-0.674221	0.0666616	-1.36832	-0.599834
	107614691	pyrophosphate-energized vacuolar membrane proton pump-like [Arachis ipaensis]	-0.715575	0.126126	-1.22779	-0.286296
	107492331	two-pore potassium channel 5 [Arachis duranensis]	0.169257	0.849911	-1.11705	-0.366018
	107458727	zinc transporter 1 [Arachis duranensis]	0.344689	0.612202	-1.27685	-1.05351
	107491333	ABC transporter A family member 2 [Arachis duranensis]	0.619471	-1.30775	-0.422007	-2.43806
	107643886	ABC transporter A family member 2 [Arachis ipaensis]	0.735284	-1.35211	-0.416427	-2.59938
	107491332	ABC transporter A family member 7 [Glycine soja]	0.562284	-1.48376	-0.489673	-2.61945
	107632396	ABC transporter B family member 19-like [Arachis ipaensis]	1.27324	-0.833211	-0.637412	-3.41342
	107475935	ABC transporter C family member 4-like [Glycine max]	0.825629	-0.279604	-0.366166	-1.55408
	107626139	ABC transporter C family member 4-like [Glycine max]	0.884753	-0.326641	-0.25912	-1.55089
	107633887	ABC transporter G family member 11 [Arachis ipaensis]	0.776815	-0.725089	0.251743	-1.37768
	BGI_novel_G001484	ABC transporter G family member 36 [Arachis ipaensis]	0.355931	-1.5662	-0.175935	-2.30643
	107617325	ABC transporter G family member 36-like [Cajanus cajan]	0.0289052	-1.74758	0.00240669	-1.93162
	BGI_novel_G001485	ABC transporter G family member 36-like [Cajanus cajan]	0.0436535	-1.6125	-0.438344	-2.27742
	107496267	ABC transporter C family member 3 [Arachis ipaensis]	-0.184585	-0.344407	-2.10769	-2.83401
	107496270	ABC transporter C family member 3-like isoform X1 [Arachis ipaensis]	0.95169	-0.521792	-0.291983	-1.92383
	107470294	ABC transporter F family member 5 [Arachis duranensis]	0.411295	-0.173496	-0.513775	-1.16075
	107496250	ABC transporter C family member 3-like [Arachis duranensis]	1.6251	-1.25355	-0.855089	-4.15182
	107606407	ABC transporter C family member 3-like, partial [Arachis ipaensis]	0.338083	-1.07712	-0.986362	-3.48668
	107643885	ABC transporter A family member 7-like [Arachis ipaensis]	0.507187	-1.68869	-0.506606	-2.81348
	107474411	ammonium transporter 1 member 1 [Arachis duranensis]	0.175359	-1.41623	-0.0199727	-1.69105
	107625336	ammonium transporter 1 member 1 [Arachis ipaensis]	0.152372	-1.44255	-0.0715332	-1.78798
	107494615	calcium-binding mitochondrial carrier protein SCaMC-1 isoform X1 [Arachis duranensis]	-0.0658192	-2.02639	-0.161799	-2.42115
	107645214	calcium-transporting ATPase 12, plasma membrane-type [Arachis ipaensis]	0.146747	-1.55094	-0.494699	-2.23852
	107643339	cation/H(+) antiporter 18 [Arachis duranensis]	0.25472	-2.06198	-0.231844	-2.85291
	107476571	heavy metal-associated isoprenylated plant protein 26 [Arachis duranensis]	0.192736	-1.44918	0.0142748	-1.79961
	107480532	K(+) efflux antiporter 3, chloroplastic [Arachis duranensis]	0.833716	-0.464566	-0.465731	-1.93491
	107626274	K(+) efflux antiporter 3, chloroplastic [Arachis ipaensis]	0.93156	-0.205681	-0.57673	-1.83414
	107623774	phospholipid-transporting ATPase 1 [Arachis ipaensis]	0.581629	-1.48792	-0.210688	-2.39992
	107635146	phospholipid-transporting ATPase 9 [Cajanus cajan]	0.283186	-1.82482	-0.0953644	-2.40696
	BGI_novel_G000201	phospholipid-transporting ATPase 9 [Cajanus cajan]	0.379901	-1.95832	-0.0113634	-2.57996
	107629436	probable magnesium transporter NIPA1 [Cicer arietinum]	0.547218	-0.455555	-1.05798	-2.1495
	107476534	probable magnesium transporter NIPA6 [Vigna radiata var. radiata] [Arachis ipaensis]	0.257012	-1.90973	-0.0648866	-2.52553
	107467460	protein DETOXIFICATION 12 isoform X2 [Arachis duranensis] [Arachis ipaensis]	0.226657	-0.457951	-1.40133	-2.51311
	107625620	protein NRT1/ PTR FAMILY 5.6 [Arachis ipaensis]	0.0201444	-0.342251	-0.790572	-1.2724
	107612772	sodium/calcium exchanger NCL isoform X1 [Arachis ipaensis]	0.428276	-0.835362	-0.809354	-2.28802
VII	107637744	Fe(2+) transport protein 1 [Arachis ipaensis]	3.10424	0.118411	4.03253	0.199035
	107467550	ABC transporter B family member 11 isoform X2 [Arachis ipaensis]	1.59307	-1.48121	-0.0874878	-3.26287
	107493242	ABC transporter B family member 13-like [Arachis duranensis]	2.18299	0.54916	-0.765184	-3.40468
	107467800	ABC transporter C family member 10-like [Cicer arietinum]	2.03657	0.0135861	-0.394922	-2.48787
	107496160	ABC transporter C family member 3-like [Arachis duranensis]	1.65228	-0.619076	-0.145976	-2.51977
	110262356	ABC transporter C family member 3-like [Glycine max]	2.0195	-0.289785	-0.0140205	-2.55706
	107606454	ABC transporter C family member 3-like [Arachis duranensis]	1.58076	-1.08191	-0.868538	-3.66468
	107647851	Pleiotropic drug resistance protein 1 [Arachis ipaensis]	2.75705	-0.202694	0.112881	-3.44378
	107491711	pleiotropic drug resistance protein 1-like [Cajanus cajan]	3.48859	-0.0360655	-0.516148	-4.51664
	107460949	protein DETOXIFICATION 27-like [Lupinus angustifolius]	2.19769	0.799112	-0.376416	-2.07292
	107477738	protein DETOXIFICATION 40 [Lupinus angustifolius]	1.77107	1.54325	-1.00096	-1.46123
	107612723	two pore calcium channel protein 1 [Arachis ipaensis]	-0.0229622	1.97222	1.15743	3.41493
	107459761	sodium/calcium exchanger NCL, partial [Arachis duranensis]	-0.185244	-2.74834	-5.41644	-1.23346
	107481537	ABC transporter G family member 11 [Arachis duranensis]	1.12356	-1.85986	1.05418	-2.13165
	107484993	ammonium transporter 2-like [Cajanus cajan]	0.333264	-3.07929	0.23557	-3.85852
	107639704	ammonium transporter 2-like [Cajanus cajan]	0.157673	-2.54112	-0.0252165	-3.11339
	107487658	calcium-transporting ATPase 2, plasma membrane-type-like [Vigna radiata var. radiata]	0.427726	-2.81836	-0.0589169	-3.71824
	107642704	calcium-transporting ATPase 2, plasma membrane-type-like [Vigna radiata var. radiata]	0.254094	-2.5801	-0.156701	-3.4082
	107491947	cyclic nucleotide-gated ion channel 1 [Arachis duranensis]	0.570919	-2.08765	-0.100809	-2.91382
	107645702	cyclic nucleotide-gated ion channel 1 [Arachis ipaensis]	0.602006	-1.97061	-0.226541	-2.93222
	107644887	heavy metal-associated isoprenylated plant protein 12 [Arachis ipaensis]	-0.353477	-2.88122	0.218529	-2.78962
	107644888	heavy metal-associated isoprenylated plant protein 12-like isoform X1 [Arachis ipaensis]	-0.0273959	-3.1941	-0.466613	-4.75492
	107496807	heavy metal-associated isoprenylated plant protein 3 [Arachis duranensis]	-0.0261315	-2.59834	0.455129	-2.72212
	107491099	heavy metal-associated isoprenylated plant protein 39 [Arachis duranensis]	0.491295	-2.37592	0.974766	-2.12083
	107644889	heavy metal-associated isoprenylated plant protein 39 [Arachis ipaensis]	0.409442	-2.25847	0.774609	-2.10069
	107483016	heavy metal-associated isoprenylated plant protein 47 [Arachis duranensis]	-0.354674	-3.52419	-0.730389	-4.25641
	107637558	heavy metal-associated isoprenylated plant protein 47 [Arachis ipaensis]	-0.404456	-3.03504	-0.820297	-3.74801
	107488068	MATE efflux family protein [Medicago truncatula]	0.68308	-3.52537	0.362032	-4.57941
	107642967	MATE efflux family protein [Medicago truncatula]	-0.0289401	-3.65991	0.546775	-4.19634
	BGI_novel_G003188	potassium transporter-like protein [Medicago truncatula]	-0.089919	-3.0401	-0.203154	-4.27691
	107629234	protein CNGC15b-like [Arachis ipaensis]	-0.134059	-2.78538	0.283192	-3.34187
	107487391	protein PIN-LIKES 7 [Arachis duranensis]	0.176054	-3.06912	0.477642	-3.27913
	107612773	sodium/calcium exchanger NCL [Arachis ipaensis]	-0.164178	-2.46282	-0.420553	-3.11967
	110265263	sodium/calcium exchanger NCL, partial [Arachis duranensis]	0.168427	-2.71597	0.185421	-3.37015
