# Supplementary material for: Comparative transcriptome analysis revealed key factors for differential cadmium transport and retention in roots of two contrasting peanut cultivars
Source: BMC Genomics. 2018 Dec 17;19:938. doi: 10.1186/s12864-018-5304-7 (PMC6296094; doi:10.1186/s12864-018-5304-7)
Supplement: Supplementary file 14 — Table S12. The DEGs involved in cell wall metabolism and Cd chelating in two peanut cultivars. Items highlighted in red mean up-regulated, while in green mean down-regulated. (XLSX 71 kb) [file 12864_2018_5304_MOESM14_ESM.xlsx]

## Sheet: Sheet1
Additional file 14: Table S12 The DEGs involved in cell wall metabolism and Cd chelating in two peanut cultivars. Items highlighted in red mean up-regulated, while in green mean down-regulated.
	Gene ID	Description	Abbr.	Functional category	Expression Value								log2 FoldChange
					FCd/FCK		SCd/SCK		FCd/SCd		FCK/SCK
					FCK	FCd	SCK	SCd	SCd	FCd	SCK	FCK	FCd/FCK	SCd/SCK	FCd/SCd	FCK/SCK
Cell wall degradation
Cd-responsive DEGs	107631577	polygalacturonase inhibitor 2 [Arachis ipaensis]	PGI2	Pectin-modifying enzyme	622.101	1403.79	1261.61	787.917	851.539	1452.24	1271.31	557.07	1.17411	-0.679148	0.770137	-1.19039
	107475712	pectinesterase 2 [Arachis duranensis]	PE2	Pectin-modifying enzyme	2.01133	1.68641	139.764	13.774	0.239749	0.257783	116.938	39.5515	-0.254193	-3.34297	0.104632	-1.56394
	107627796	pectinesterase 2-like [Arachis ipaensis]	PE2	Pectin-modifying enzyme	5.33875	5.33868	655.854	32.7347	3.27094	4.69702	523.087	167.966	-1.7169e-05	-4.32448	0.522043	-1.63888
	107492907	polygalacturonase inhibitor-like [Vigna radiata var. radiata]	PGI	Pectin-modifying enzyme	62.4075	49.9578	230.948	37.7084	25.8319	47.8807	233.299	71.343	-0.321009	-2.61461	0.890289	-1.70934
	107625244	probable xyloglucan endotransglucosylase/hydrolase protein 23 [Arachis ipaensis]	XET/XTH23	Hemicellulose-modifying enzyme	152.649	139.317	3855.43	510.525	144.761	140.726	3621.08	755.555	-0.131852	-2.91684	-0.040785	-2.26081
	107459928	probable xyloglucan endotransglucosylase/hydrolase protein 23 isoform X3 [Arachis duranensis];probable xyloglucan endotransglucosylase/hydrolase protein 23 isoform X1 [Arachis duranens	XET/XTH23	Hemicellulose-modifying enzyme	267.733	220.556	8429.88	1085.08	342.334	223.466	8096.4	1354.34	-0.279654	-2.95771	-0.615352	-2.57969
Cd-responsive DEGs which expressed differentially between Fenghua and Silihong	107481713	polygalacturonase inhibitor [Arachis duranensis]	PGI	Pectin-modifying enzyme	133.192	332.474	156.315	81.8727	94.3129	343.592	158.837	113.18	1.31974	-0.933	1.86517	-0.488935
	107461405	endochitinase PR4 [Arachis duranensis]	CHI	Cell wall modification	268.568	621.942	878.762	618.051	662.149	657.111	869.315	245.227	1.21149	-0.507746	-0.0110173	-1.82576
	107629566	glucan endo-1,3-beta-glucosidase [Arachis ipaensis]	BG3	Cellulose-modifying enzyme	110.638	80.612	543.606	36.9004	27.8373	78.7535	534.3	114.097	-0.456784	-3.88085	1.50033	-2.22739
	107481714	polygalacturonase inhibitor 2 [Arachis duranensis]	PGI2	Pectin-modifying enzyme	339.483	348.595	1885.61	149.836	101.065	357.502	1882.42	364.584	0.0382118	-3.65357	1.82267	-2.36826
	BGI_novel_G003675	beta-galactosidase 7 isoform X2 [Arachis duranensis]	β-Gal7	Pectin-modifying enzyme	27.5873	53.2799	29.9961	2.15965	2.72551	56.6685	31.2156	22.1842	0.949587	-3.79591	4.37795	-0.492734
	107477276	glucan endo-1,3-beta-glucosidase [Arachis duranensis]	BG3	Cellulose-modifying enzyme	126.848	169.337	352.688	54.1188	48.7968	173.797	349.91	121.048	0.416791	-2.70419	1.83254	-1.53141
	107631575	polygalacturonase inhibitor 2 [Arachis ipaensis]	PGI2	Pectin-modifying enzyme	264.569	189.048	369.462	44.4939	27.4477	138.415	381.04	298.824	-0.484893	-3.05375	2.33424	-0.350649
	107612867	endochitinase PR4 [Arachis ipaensis]	CHI	Cell wall modification	772.111	1210.16	3335.06	791.6	731.486	1273.39	3350.24	769.904	0.648324	-2.07487	0.799774	-2.12151
	107477314	glucan endo-1,3-beta-glucosidase [Arachis duranensis]	BG3	Cellulose-modifying enzyme	6.83151	4.83657	61.1907	9.00624	3.49744	3.49549	63.5894	9.74789	-0.498221	-2.76432	-0.000807068	-2.70563
	107484138	glycoside hydrolase family 17 protein [Medicago truncatula]	GH17	Hemicellulose-modifying enzyme	84.5213	87.867	1700.97	133.346	41.6894	89.3431	1734.11	139.341	0.0560057	-3.67311	1.09968	-3.6375
	107475491	pectinesterase 2-like [Arachis duranensis]	PE2	Pectin-modifying enzyme	6.502	5.69355	363.786	54.2426	11.9175	7.0317	390.862	21.0639	-0.191557	-2.74559	-0.761137	-4.21381
	107475978	probable pectinesterase/pectinesterase inhibitor 41 [Arachis duranensis]	PEI41	Pectin-modifying enzyme	299.14	290.739	2671.58	440.557	261.282	297.441	2728.07	416.038	-0.0410958	-2.60029	0.186993	-2.71309
	107626182	probable pectinesterase/pectinesterase inhibitor 41 [Arachis ipaensis]	PEI41	Pectin-modifying enzyme	367.63	370.371	5028.35	666.905	330.803	382.04	5172.47	550.354	0.0107149	-2.91453	0.207754	-3.23242
	107642186	probable xyloglucan endotransglucosylase/hydrolase protein 23 [Arachis ipaensis];XP_020999634.1//probable xyloglucan endotransglucosylase/hydrolase protein 23 isoform X3 [Arachis duranensis]	XET/XTH23	Hemicellulose-modifying enzyme	58.1247	90.4421	5908.17	593.35	147.705	105.31	6253.38	155.403	0.637842	-3.31576	-0.488077	-5.33055
	107642164	xyloglucan endotransglucosylase/hydrolase protein 22 [Arachis ipaensis]	XET/XTH22	Hemicellulose-modifying enzyme	587.259	471.53	11456.2	1730.98	745.252	478.323	11943.7	1101.69	-0.316647	-2.72646	-0.639745	-3.43846
DEGs between Fenghua and Silihong	BGI_novel_G004096	alpha-xylosidase 1 [Arachis duranensis]	XYL1	Hemicellulose-modifying enzyme	441.817	325.736	137.493	138.413	155.915	328.369	139.298	401.561	-0.439743	0.00962347	1.07456	1.52745
	107643844	alpha-xylosidase 1 [Arachis ipaensis]	XYL2	Hemicellulose-modifying enzyme	1649.42	1407.85	236.284	307.949	362.277	1426.38	244.34	1494.15	-0.228462	0.382168	1.97719	2.61237
	107608372	beta-galactosidase 16-like isoform X1 [Arachis ipaensis];beta-galactosidase 16-like isoform X2 [Arachis ipaensis]	β-Gal16	Pectin-modifying enzyme	176.283	158.134	10.2677	8.90095	15.8541	151.988	14.8708	159.937	-0.156741	-0.206088	3.26103	3.42695
	107461716	beta-galactosidase 8 isoform X2 [Arachis duranensis];beta-galactosidase 8 isoform X1 [Arachis duranensis]	β-Gal8	Pectin-modifying enzyme	2744.84	2136.44	79.0906	105.59	123.827	2182.3	88.0447	2503.83	-0.361516	0.416896	4.13945	4.82976
	107485860	beta-galactosidase isoform X2 [Arachis duranensis];	β-Gal11	Pectin-modifying enzyme	209.313	291.099	13.1731	5.92218	7.26452	301.903	19.109	182.999	0.475853	-1.15339	5.37707	3.25952
	107490671	beta-glucosidase 44 [Arachis duranensis]	BG44	Pectin-modifying enzyme	1359.25	1155.45	374.612	272.074	303.504	1178.18	389.808	1221.29	-0.234361	-0.461395	1.95678	1.64757
	107486453	chitinase-like protein 1 [Arachis duranensis]	CHI	Cell wall modification	10361.8	8940.72	2925.37	3161.66	3525.17	9122.78	2976.57	9380.74	-0.212806	0.112062	1.37178	1.65605
	107609941	endoglucanase 10 [Arachis ipaensis]	EG10	Hemicellulose-modifying enzyme	1512.92	1171.72	601.554	533.303	590.285	1190.08	605.819	1374.12	-0.368706	-0.173738	1.01157	1.18154
	107460163	endoglucanase 10-like [Arachis duranensis]	EG10	Hemicellulose-modifying enzyme	822.016	568.376	2.93403	3.29762	7.43143	572.398	4.89529	755.174	-0.532321	0.168543	6.26724	7.26927
	110262355	endonuclease 1-like [Arachis ipaensis]		Hemicellulose-modifying enzyme	161.852	201.243	1.43762	1.22778	3.6207	207.861	3.2277	143.513	0.314265	-0.227628	5.84321	5.47453
	107608713	glucan endo-1,3-beta-glucosidase 12 [Arachis ipaensis]	BG12	Cellulose-modifying enzyme	2751.59	2507.68	345.237	374.507	424.56	2573.22	355.86	2485.73	-0.133911	0.117408	2.59953	2.80429
	107639465	pectin acetylesterase 5 isoform X3 [Arachis ipaensis];pectin acetylesterase 5 isoform X1 [Arachis ipaensis];XP_020976962.1//pectin acetylesterase 5 isoform X2 [Arachis ipaensis]	PAE5	Pectin-modifying enzyme	278.889	348.892	0.423113	0.492466	3.71214	361.808	1.6335	248.854	0.323088	0.218981	6.60683	7.25119
	107630347	pectinesterase [Arachis ipaensis]	PE1	Pectin-modifying enzyme	215.845	395.325	5.4468	4.4709	8.00527	440.036	10.5728	162.928	0.873039	-0.284844	5.78053	3.94581
	107626188	pectinesterase/pectinesterase inhibitor 3-like [Arachis ipaensis]	PEI3	Pectin-modifying enzyme	91.3942	59.2827	6.35992	8.8447	13.6507	54.6463	7.66934	84.0227	-0.624491	0.475805	2.00115	3.4536
	107475981	pectinesterase-like [Arachis duranensis]	PE	Pectin-modifying enzyme	117.192	123.154	22.4765	37.9683	47.4575	124.94	23.3681	102.186	0.0715875	0.756375	1.39653	2.12859
	107639105	polygalacturonase QRT3 [Arachis ipaensis]	QRT3	Pectin-modifying enzyme	162.907	115.23	10.0664	10.7536	16.3387	110.786	12.2919	149.018	-0.499529	0.0952671	2.76141	3.59971
	107495815	probable pectinesterase/pectinesterase inhibitor 12 [Arachis duranensis]	PEI12	Pectin-modifying enzyme	45.2486	29.8676	1.85772	1.43918	4.29691	23.0885	4.311	43.1135	-0.599293	-0.368283	2.4258	3.32205
	107479440	probable pectinesterase/pectinesterase inhibitor 12 [Arachis ipaensis]	PEI12	Pectin-modifying enzyme	324.638	211.014	76.3127	67.8686	77.7861	205.247	80.9599	297.942	-0.621492	-0.169179	1.39978	1.87975
	107624181	probable polygalacturonase [Brassica oleracea var. oleracea]	PG	Pectin-modifying enzyme	63.4235	92.2688	3.26557	3.51421	6.71114	95.0152	4.64887	54.0822	0.540825	0.105864	3.82353	3.5402
	107629803	probable polygalacturonase isoform X2 [Arachis duranensis];Putative polygalacturonase [Glycine soja];KHN02933.1//Putative polygalacturonase [Glycine soja]	PG	Pectin-modifying enzyme	641.451	755.273	0.950897	0.617111	2.92759	782.679	3.37407	577.93	0.23566	-0.623759	8.06256	7.42026
	107610039	Beta-galactosidase 4 [Cajanus cajan]	β-Gal4	Pectin-modifying enzyme	432.234	406.945	186.539	172.464	193.44	414.07	188.571	390.218	-0.0869816	-0.113182	1.09799	1.04917
	107496611	beta-galactosidase isoform X3 [Arachis duranensis];beta-galactosidase isoform X1 [Arachis duranensis];XP_020205207.1//beta-galactosidase-like isoform X1 [Cajanus cajan];KHN06610.1//Bet	β-Gal1	Pectin-modifying enzyme	114.931	126.537	72.5464	32.9622	33.1492	128.817	78.9511	102.308	0.138787	-1.13809	1.95828	0.373888
	107631825	endoglucanase 8 [Arachis ipaensis]	EG8	Hemicellulose-modifying enzyme	1689.87	1445.92	576.509	636.878	710.094	1474.29	587.309	1518.99	-0.224925	0.143674	1.05394	1.37093
	107637505	pectinesterase inhibitor 3 [Arachis ipaensis]	PEI3	Pectin-modifying enzyme	742.215	592.516	258.282	247.391	277.499	597.888	266.607	666.953	-0.324983	-0.0621555	1.10739	1.32287
	107631572	polygalacturonase inhibitor [Arachis duranensis]	PGI	Pectin-modifying enzyme	1379.76	1919.16	499.709	165.1	184.599	1976.03	530.232	1223.31	0.476057	-1.59775	3.42014	1.20609
	107634727	polygalacturonase inhibitor 2-like [Arachis ipaensis]	PGI2	Pectin-modifying enzyme	269.391	378.102	219.61	83.108	90.1047	391.82	226.318	234.883	0.489073	-1.40188	2.12052	0.0535878
	107485338	alpha-galactosidase 1 [Arachis duranensis]	α-Gal1	Pectin-modifying enzyme	379.509	232.8	104.433	110.863	124.642	232.679	106.008	345.906	-0.705043	0.0861957	0.900555	1.7062
	107469281	alpha-galactosidase 1 [Arachis ipaensis]	α-Gal1	Pectin-modifying enzyme	445.052	276.586	98.2798	98.7626	113.452	268.091	101.789	410.098	-0.686243	0.0070692	1.24064	2.01039
	107467359	alpha-xylosidase 1 [Arachis duranensis]	XYL1	Hemicellulose-modifying enzyme	965.628	615.311	255.086	321.594	361.124	616.929	255.754	880.112	-0.650153	0.334254	0.77261	1.78293
	107617662	alpha-xylosidase 1 [Arachis duranensis]	XYL1	Hemicellulose-modifying enzyme	1605.77	941.78	600.518	593.64	653.079	949.454	603.882	1466.01	-0.769803	-0.0166195	0.539842	1.27956
	107460683	beta-galactosidase 16-like isoform X1 [Arachis duranensis];beta-galactosidase 16-like isoform X2 [Arachis duranensis]	β-Gal16	Pectin-modifying enzyme	114	86.5794	6.30569	6.09942	16.0507	73.1265	9.37282	106.502	-0.39694	-0.0479827	2.18776	3.50625
	107460018	Beta-galactosidase 3 [Cajanus cajan]	β-Gal3	Pectin-modifying enzyme	524.465	429.412	209.67	215.117	240.281	434.819	210.463	476.053	-0.288485	0.0369984	0.855688	1.17755
	107493104	beta-galactosidase 5 [Arachis duranensis]	β-Gal5	Pectin-modifying enzyme	1581.17	945.945	506.934	464.542	520.901	916.821	518.562	1460.05	-0.741162	-0.125988	0.815632	1.49343
	107645280	beta-galactosidase 5 [Arachis ipaensis]	β-Gal5	Pectin-modifying enzyme	2030.84	1267.08	750.258	776.565	861.25	1252.24	758.371	1866.71	-0.68057	0.0497201	0.540012	1.29952
	107613003	beta-galactosidase 8 isoform X2 [Arachis duranensis];beta-galactosidase 8 isoform X1 [Arachis duranensis]	β-Gal8	Pectin-modifying enzyme	1614.85	1052.12	534.274	607.855	679.118	1045.03	541.648	1478.45	-0.618099	0.186148	0.621806	1.44865
	107628997	beta-glucosidase 12 [Arachis ipaensis]	BG12	Pectin-modifying enzyme	257.435	132.735	61.095	31.9551	39.3387	112.576	66.5856	245.218	-0.95566	-0.935008	1.51688	1.88078
	107628998	beta-glucosidase 13 isoform X1 [Arachis ipaensis];beta-glucosidase 13 isoform X2 [Arachis ipaensis]	BG13	Pectin-modifying enzyme	787.811	361.932	200.527	184.538	207.662	318.857	213.654	744.321	-1.12213	-0.119879	0.618674	1.80065
	110272385	beta-glucosidase 13-like [Arachis duranensis]	BG13	Pectin-modifying enzyme	140.555	52.4077	19.7677	12.759	15.9963	29.8409	26.2567	140.959	-1.42328	-0.631634	0.899548	2.42452
	107637347	beta-glucosidase 46 [Arachis ipaensis]	BG46	Pectin-modifying enzyme	327.682	291.379	112.925	178.206	199.094	296.702	112.494	296.442	-0.169398	0.658184	0.575561	1.3979
	107631616	beta-xylosidase/alpha-L-arabinofuranosidase 2 [Arachis duranensis]	XYL2	Hemicellulose-modifying enzyme	3830.85	1782.57	675.848	833.71	946.868	1651.04	721.317	3566.63	-1.1037	0.302848	0.802139	2.30586
	107481527	beta-xylosidase/alpha-L-arabinofuranosidase-like protein [Medicago truncatula]	XYL4	Hemicellulose-modifying enzyme	2256.28	941.261	324.586	411.426	476.373	839.802	348.908	2117.93	-1.26128	0.342032	0.817957	2.60173
	107626189	endoglucanase 17 [Arachis ipaensis]	EG17	Hemicellulose-modifying enzyme	175.483	131.949	64.4073	97.9316	109.691	133.24	63.9021	159.761	-0.411352	0.604549	0.280586	1.32198
	107634202	pectinesterase inhibitor 4-like [Arachis ipaensis]	PEI4	Pectin-modifying enzyme	153.724	102.31	18.3152	25.7177	38.5309	84.0517	22.3985	145.135	-0.587389	0.489718	1.12526	2.69592
	107628537	pectinesterase inhibitor 9 [Arachis ipaensis]	PEI9	Pectin-modifying enzyme	1113.13	872.263	276.039	444.821	543.008	713	292.754	1106.59	-0.351787	0.688355	0.392927	1.91836
	107481618	polygalacturonase At1g48100 [Arachis duranensis]	At1g48100	Pectin-modifying enzyme	1026.78	833.551	260.014	558.802	638.41	847.768	258.163	919.571	-0.300783	1.10375	0.409187	1.83268
	107631483	polygalacturonase At1g48100 [Arachis ipaensis]	At1g48100	Pectin-modifying enzyme	971.058	766.424	239.661	508.538	585.102	779.002	236.85	867.877	-0.341415	1.08536	0.412937	1.87351
	107641353	polygalacturonase At1g48100 [Arachis ipaensis]	At1g48100	Pectin-modifying enzyme	79.5185	70.4014	1.91638	1.66887	10.8337	50.8751	3.80205	81.175	-0.175686	-0.199514	2.23143	4.41619
	107643352	polygalacturonase At1g48100 isoform X2 [Arachis ipaensis];polygalacturonase At1g48100 isoform X1 [Arachis ipaensis]	At1g48100	Pectin-modifying enzyme	436.821	436.921	92.8977	193.277	228.565	445.708	91.1842	387.819	0.00032835	1.05696	0.963495	2.08853
	107637682	polygalacturonase-like [Arachis ipaensis]	PG	Pectin-modifying enzyme	63.7372	25.6989	8.06912	3.89148	5.27337	17.6492	11.5742	61.3555	-1.31043	-1.05209	1.74281	2.40628
	107490329	probable pectinesterase 53 [Arachis duranensis]	PE53	Pectin-modifying enzyme	391.149	317.952	93.5495	182.467	206.509	320.996	93.7489	354.234	-0.298911	0.963836	0.636352	1.91783
	107630581	probable pectinesterase/pectinesterase inhibitor 12 [Arachis ipaensis]	PEI12	Pectin-modifying enzyme	352.921	250.441	126.552	113.166	126.704	251.566	128.492	321.076	-0.494878	-0.161288	0.989479	1.32123
	107638428	probable pectinesterase/pectinesterase inhibitor 12 [Arachis ipaensis]	PEI12	Pectin-modifying enzyme	32.9077	11.993	2.98006	2.62672	2.88705	3.09617	5.47348	35.6715	-1.45623	-0.182082	0.100889	2.70424
	107641589	probable pectinesterase/pectinesterase inhibitor 59 isoform X2 [Arachis ipaensis];pectinesterase-like isoform X1 [Arachis ipaensis]	PEI59	Pectin-modifying enzyme	55.6615	32.1248	4.08508	5.27009	9.56868	20.823	6.88144	55.3785	-0.792993	0.367464	1.12179	3.00854
	107461475	probable peroxidase 26 [Arachis duranensis]	POX26	Pectin-modifying enzyme	1600.23	995.531	258.393	269.615	362.469	618.062	303.896	1710.37	-0.684741	0.0613311	0.769895	2.49266
	107613420	probable peroxidase 26 [Arachis ipaensis]	POX26	Pectin-modifying enzyme	1809.05	1083.68	321.769	372.105	470.251	672.939	369.251	1933.83	-0.739293	0.209685	0.517044	2.38878
	107492458	probable polygalacturonase [Cajanus cajan]	PG	Pectin-modifying enzyme	960.36	658.373	310.441	444.888	493.796	653.164	316.89	880.547	-0.544669	0.519122	0.40353	1.47442
	107463262	probable polygalacturonase isoform X2 [Arachis duranensis]	PG	Pectin-modifying enzyme	333.015	193.339	72.687	100.667	117.281	179.752	75.7786	309.988	-0.784456	0.469828	0.616043	2.03235
	107643280	probable xyloglucan endotransglucosylase/hydrolase protein 8 [Arachis ipaensis]	XET/XTH8	Hemicellulose-modifying enzyme	2161.34	1085.82	577.38	661.867	737.733	1031.05	596.098	2006.76	-0.993132	0.19702	0.482941	1.75124
	107462070	xyloglucan endotransglucosylase/hydrolase protein 9 [Arachis duranensis]	XET/XTH9	Hemicellulose-modifying enzyme	1813.19	726.557	263.766	457.143	520.352	649.988	268.084	1709.7	-1.31938	0.793387	0.320928	2.67298
	107613753	xyloglucan endotransglucosylase/hydrolase protein 9 [Arachis ipaensis]	XET/XTH9	Hemicellulose-modifying enzyme	1249.29	610.961	218.043	374.64	422.094	593.069	218.488	1152.62	-1.03196	0.780891	0.490636	2.39929
	107491306	alpha-xylosidase 1 [Arachis duranensis]	XYL1	Hemicellulose-modifying enzyme	0.860426	1.06675	133.154	170.757	185.548	5.00088	128.201	1.28257	0.310105	0.358848	-5.21347	-6.64323
	107625768	beta-glucosidase 11-like isoform X1 [Arachis ipaensis]	β-Gal11	Pectin-modifying enzyme	90.6019	85.9552	140.445	180.801	195.997	91.0467	136.16	84.5849	-0.075956	0.364393	-1.10615	-0.686825
	107644625	beta-glucosidase 12 [Arachis ipaensis]	β-Gal12	Pectin-modifying enzyme	171.628	184.711	457.39	392.181	423.404	196.887	443.058	162.935	0.105992	-0.221904	-1.10467	-1.4432
	107635592	chitinase-like protein 1 [Arachis ipaensis]	CHI1	Cell wall modification	321.856	182.825	3603	3815.07	4168.72	19.3	2982.25	1011.83	-0.815949	0.0825115	-7.75486	-1.55943
	BGI_novel_G003199	pectinesterase-like [Cajanus cajan]	PE	Pectin-modifying enzyme	37.6644	14.8564	80.662	137.174	208.62	25.6961	16.4653	34.6904	-1.34211	0.766046	-3.02125	1.07511
	107619454	polygalacturonase inhibitor-like isoform X2 [Arachis ipaensis]	PGIP	Pectin-modifying enzyme	25.7966	25.5843	62.3327	101.343	115.223	31.1591	49.8606	26.1998	-0.0119218	0.701184	-1.8867	-0.928344
	107619778	polygalacturonase inhibitor-like isoform X2 [Arachis ipaensis]	PGIP	Pectin-modifying enzyme	174.378	80.5188	398.664	314.616	325.019	76.7895	384.129	186.884	-1.11482	-0.341582	-2.08154	-1.03945
	107481336	probable polygalacturonase At1g80170 isoform X2 [Arachis duranensis]	PG At1g48100	Pectin-modifying enzyme	36.6838	39.5799	61.6853	127.465	138.936	44.4756	57.2944	34.0125	0.109626	1.0471	-1.64333	-0.752329
	107487419	acidic 27 kDa endochitinase [Arachis duranensis]	CHI	Cell wall modification	9.05989	9.76277	43.9627	18.0605	16.9513	11.4186	43.5067	9.39463	0.107797	-1.28344	-0.570013	-2.21133
	107625766	beta-glucosidase 11 [Arachis ipaensis]	BG11	Pectin-modifying enzyme	5.56717	6.25752	35.5142	21.0808	20.1478	8.69709	34.8112	5.97467	0.168647	-0.752463	-1.21201	-2.54262
	107613200	beta-glucosidase 12 [Arachis duranensis]	BG12	Pectin-modifying enzyme	184.838	195.279	598.987	533.867	564.524	221.676	586.111	172.319	0.0792743	-0.166044	-1.34858	-1.76609
	110272586	beta-xylosidase/alpha-L-arabinofuranosidase 2 [Arachis duranensis]	XYL2	Hemicellulose-modifying enzyme	15.5718	25.1814	194.475	49.3265	36.0313	29.1133	203.056	18.675	0.693422	-1.97915	-0.307576	-3.4427
	107481840	E3 ubiquitin-protein ligase RGLG5 [Arachis duranensis];Endoglucanase [Glycine soja]	EG	Hemicellulose-modifying enzyme	495.084	593.045	2180.78	734.846	704.462	620.568	2197.87	504.197	0.260468	-1.56933	-0.182933	-2.12404
	107629565	glucan endo-1,3-beta-glucosidase-like isoform X1 [Arachis ipaensis];glucan endo-1,3-beta-glucosidase-like isoform X2 [Arachis ipaensis]	BG3	Cellulose-modifying enzyme	9.42306	5.19065	52.175	11.1622	5.94722	4.03636	53.9648	12.5662	-0.86028	-2.22474	-0.559162	-2.10247
	107478768	pectinesterase [Arachis duranensis]	PE	Pectin-modifying enzyme	53.927	85.0619	216.164	163.394	174.249	95.53	208.526	50.6627	0.657506	-0.40377	-0.867122	-2.04123
	107619071	pectinesterase 3 [Arachis ipaensis]	PE3	Pectin-modifying enzyme	432.903	483.362	1622.48	603.299	603.076	503.352	1628.87	424.234	0.159061	-1.42725	-0.260771	-1.94094
	107464872	pectinesterase 3-like [Arachis duranensis]	PE3	Pectin-modifying enzyme	328.652	430.269	1230.72	471.893	478.07	449.709	1232.73	317.816	0.388677	-1.38297	-0.0882325	-1.95559
	107615276	pectinesterase-like [Arachis ipaensis]	PE	Pectin-modifying enzyme	3.06526	2.17498	110.038	65.3661	1.9842	1.51631	159.899	17.2174	-0.495008	-0.75139	-0.387995	-3.21522
	107643366	polygalacturonase 1 beta-like protein 3 [Arachis ipaensis]	PG1	Pectin-modifying enzyme	1045.55	1161.35	3240.73	2282.51	2415.77	1258.84	3202.67	984.577	0.151546	-0.505695	-0.940385	-1.7017
	107481715	polygalacturonase inhibitor 2 [Arachis duranensis]	PGI2	Pectin-modifying enzyme	767.239	1384.42	2701.99	1288.67	1336.85	1463.53	2698.6	717.833	0.851534	-1.06814	0.130616	-1.91049
	107631576	polygalacturonase inhibitor 2 [Arachis duranensis];polygalacturonase inhibitor 1-like [Arachis ipaensis]	PGI2	Pectin-modifying enzyme	385.841	522.047	1974.61	503.986	446.881	543.267	2006.9	400.76	0.436173	-1.97011	0.281769	-2.32416
	107645434	polygalacturonase inhibitor-like [Vigna radiata var. radiata]	PGI	Pectin-modifying enzyme	87.6539	98.7572	784.66	160.682	93.827	103.249	818.969	118.961	0.172068	-2.28786	0.138059	-2.78332
	107471635	probable pectinesterase/pectinesterase inhibitor 47 [Arachis duranensis]	PRI47	Pectin-modifying enzyme	138.886	163.628	462.331	233.034	243.035	172.633	460.785	130.389	0.236522	-0.988385	-0.493457	-1.82127
	107623564	probable pectinesterase/pectinesterase inhibitor 47 [Arachis ipaensis]	PEI47	Pectin-modifying enzyme	215.536	241.14	758.648	287.714	290.113	251.649	758.796	209.823	0.161937	-1.39879	-0.205203	-1.85454
	BGI_novel_G001584	probable polygalacturonase [Arachis ipaensis]	PG	Pectin-modifying enzyme	6.41213	17.8036	34.0017	25.5844	26.4469	23.8771	32.7903	2.92386	1.47329	-0.410345	-0.147466	-3.48732
	BGI_novel_G001585	probable polygalacturonase [Arachis ipaensis]	PG	Pectin-modifying enzyme	11.7474	42.3827	46.0933	36.9092	40.1424	50.1276	44.3956	6.45697	1.85113	-0.320576	0.320478	-2.78149
	107496534	probable xyloglucan endotransglucosylase/hydrolase protein 23 [Arachis duranensis]	XET/XTH23	Hemicellulose-modifying enzyme	516.565	803.014	4944.58	968.961	611.16	853.69	5114.97	683.276	0.636474	-2.35134	0.482164	-2.90418
Cell wall synthesis
Cd-responsive DEGs	107613973	4-coumarate--CoA ligase-like 9 [Arachis ipaensis]	4CL9	Lignin biosynthesis	163.824	388.887	170.41	269.41	299.63	410.671	164.402	140.829	1.2472	0.660791	0.454801	-0.223288
	107623143	4-coumarate--CoA ligase-like 9, partial [Arachis ipaensis];4-coumarate--CoA ligase-like 9 isoform X2 [Arachis duranensis]	4CL9	Lignin biosynthesis	5.85323	45.3781	32.1176	33.5201	40.0518	49.28	27.9794	3.45803	2.95469	0.0616634	0.299135	-3.01634
	107490158	caffeoyl-CoA O-methyltransferase At4g26220 [Arachis duranensis]	CCoA-OMT	Lignin biosynthesis	16.8713	138.97	46.6824	101.163	118.004	149.547	39.7594	9.09511	3.04213	1.11573	0.34176	-2.12813
	107466405	cellulose synthase-like protein G2 isoform X1 [Arachis duranensis];cellulose synthase-like protein G2 isoform X2 [Arachis duranensis]	CSLG2	Hemicellulose biosynthesis	607	1465.27	1097.28	1422.97	1563.8	1543.91	1066.26	537.032	1.2714	0.37497	-0.0184652	-0.989484
	107610187	cytochrome P450 82C4 [Arachis ipaensis]	CYP450	Suberin biosynthesis	2810.51	11693	4456.17	9584.66	10866.3	12766.3	3993.05	1982.63	2.05674	1.10492	0.232476	-1.01008
	107610179	cytochrome P450 CYP82D47 [Arachis ipaensis]	CYP450	Suberin biosynthesis	211.821	513.474	232.119	339.488	381.591	538.691	218.706	185.753	1.27745	0.548496	0.497432	-0.235606
	107458377	UDP-glycosyltransferase 71K1-like [Arachis duranensis]	UGT71K1	Cellulose biosynthesis	157.702	379.779	355.297	481.682	530.087	405.297	339.195	139.927	1.26796	0.439057	-0.387248	-1.27744
	107463238	UDP-glycosyltransferase 71K1-like [Arachis duranensis]	UGT71K1	Cellulose biosynthesis	948.989	2065.83	1579.79	2502.31	2777.51	2182.49	1487.79	847.144	1.12226	0.663531	-0.34782	-0.812492
	107475624	UDP-glycosyltransferase 72D1-like [Arachis duranensis]	UGT72D1	Cellulose biosynthesis	104.447	402.333	102.544	188.807	222.132	426.015	94.5072	77.1326	1.94562	0.880667	0.939483	-0.293084
	107487880	UDP-glycosyltransferase 72E1 [Arachis duranensis]	UGT72E1	Cellulose biosynthesis	272.947	683.995	512.156	591.473	652.011	725.775	495.164	235.081	1.32536	0.207729	0.154627	-1.07475
	107642847	UDP-glycosyltransferase 72E1 [Arachis ipaensis]	UGT72E1	Cellulose biosynthesis	125.093	309.557	58.2141	132.294	153.163	322.784	55.3064	105.834	1.30721	1.1843	1.0755	0.936292
	107635207	UDP-glycosyltransferase 74G1 [Arachis ipaensis]	UGT74G1	Cellulose biosynthesis	743.445	1607.47	702.45	753.699	838.688	1670.82	690.493	656.714	1.11249	0.101594	0.994348	-0.0723623
	107486639	UDP-glycosyltransferase 83A1 [Arachis duranensis]	UGT83A1	Cellulose biosynthesis	308.754	729.645	545.908	665.679	733.193	766.659	528.8	273.162	1.24074	0.286167	0.0643929	-0.952967
	107635396	UDP-glycosyltransferase 83A1 [Arachis ipaensis]	UGT83A1	Cellulose biosynthesis	78.8984	226.08	120.929	283.824	313.914	248.023	112.195	63.6938	1.51877	1.23083	-0.339897	-0.816778
	107478327	UDP-glycosyltransferase 89B1 [Arachis duranensis]	UGT89B1	Cellulose biosynthesis	71.883	230.039	159.375	310.05	349.083	254.08	141.435	58.6461	1.67815	0.960071	-0.45829	-1.27003
	BGI_novel_G004019	cellulose synthase-like protein E1, partial [Arachis ipaensis]	CSLE1	Cellulose biosynthesis	0.850928	0.754383	23.2462	2.35721	#N/A	#N/A	23.5156	3.38547	-0.173739	-3.30184	#N/A	-2.79619
	107621422	4-coumarate--CoA ligase-like 5 [Arachis duranensis]	4CL5	Lignin biosynthesis	1076.76	923.616	2688.74	743.272	747.358	948.395	2689.21	1019.88	-0.221326	-1.85497	0.343689	-1.39879
	107476298	phenylalanine ammonia-lyase 1 [Cicer arietinum]	PAL1	Lignin biosynthesis	18258.6	16124.5	30535.5	11144.3	11652.4	16540.3	30548.8	16839.5	-0.179326	-1.45418	0.505362	-0.859265
	107626448	UDP-glycosyltransferase 73D1-like [Arachis ipaensis]	UGT73D1	Cellulose biosynthesis	19.6268	19.0223	140.667	24.1177	14.9891	18.89	143.341	25.9579	-0.0451316	-2.54412	0.333712	-2.4652
Cd-responsive DEGs which expressed differentially between Fenghua and Silihong	BGI_novel_G001938	UDP-glycosyltransferase 84B2 [Arachis duranensis]	UGT84B2	Cellulose biosynthesis	18.6652	71.8344	27.2641	20.6533	23.3707	77.305	26.9625	13.9511	1.94432	-0.40063	1.72586	-0.950575
	107463606	4-coumarate--CoA ligase-like 9 [Arachis duranensis]	4CL9	Lignin biosynthesis	195.912	451.646	397.504	486.836	533.493	476.532	387.116	173.808	1.20499	0.292469	-0.162895	-1.15527
	107613364	cytochrome P450 72A15 isoform X1 [Arachis ipaensis];cytochrome P450 72A15 isoform X3 [Arachis ipaensis]	CYP450	Suberin biosynthesis	175.883	458.989	366.527	452.737	496.461	485.323	357.032	153.91	1.38385	0.304756	-0.0327359	-1.21397
	107624982	cytochrome P450 94A2 [Arachis ipaensis]	CYP450	Suberin biosynthesis	147.415	446.223	498.047	754.591	829.267	488.586	471.194	124.88	1.59789	0.599413	-0.763223	-1.91577
	107487127	UDP-glycosyltransferase 73C5-like [Arachis duranensis]	UGT73C5	Cellulose biosynthesis	168.908	603.659	761.233	577.233	607.836	648.303	755.276	154.162	1.83749	-0.399184	0.0929851	-2.29256
	107480359	UDP-glycosyltransferase 84B2 [Arachis duranensis]	UGT84B2	Cellulose biosynthesis	66.9315	261.5	544.132	326.923	324.845	283.55	551.701	69.6553	1.96605	-0.735005	-0.19615	-2.98558
	107627268	UDP-glycosyltransferase 84B2 [Arachis ipaensis]	UGT84B2	Cellulose biosynthesis	90.1068	416.385	933.931	648.254	674.237	452.255	935.161	87.4723	2.20821	-0.526756	-0.576118	-3.41832
	107471588	4-coumarate--CoA ligase-like 9 isoform X2 [Arachis duranensis];4-coumarate--CoA ligase-like 9 isoform X1 [Arachis duranensis]	4CL9	Lignin biosynthesis	73.2763	4.59151	29.8649	29.3557	28.0865	3.57552	36.8224	64.1181	-3.99631	-0.0248061	-2.97365	0.800146
	107645956	laccase-2 [Arachis ipaensis]	LAC2	Lignin biosynthesis	720.713	300.21	921.506	940.753	1005.99	320.579	902.664	671.236	-1.26345	0.0298227	-1.64986	-0.42737
	107475575	cytochrome P450 704C1 isoform X1 [Arachis duranensis]	CYP450	Suberin biosynthesis	114.515	133.429	2.14853	20.1038	27.5424	135.915	1.38697	101.686	0.220526	3.22605	2.30298	6.19604
	107618156	cytochrome P450 71A1 [Arachis duranensis]	CYP450	Suberin biosynthesis	1784.77	1892.66	11919.5	2965.61	2598.36	1970.55	12128.6	1936.52	0.0846721	-2.00693	-0.399004	-2.64687
	107607974	cytochrome P450 71D10 isoform X1 [Arachis ipaensis];cytochrome P450 71D10 isoform X3 [Arachis ipaensis]	CYP450	Suberin biosynthesis	4.68123	3.31271	53.5508	9.47892	6.17225	3.27793	53.9691	7.1992	-0.498875	-2.49811	-0.913012	-2.90623
	107642828	cytochrome P450 71D8 [Arachis ipaensis]	CYP450	Suberin biosynthesis	148.946	113.072	655.904	176.852	176.46	116.841	653.581	143.22	-0.397556	-1.89094	-0.594799	-2.19013
	107487702	cytochrome P450 81E8 [Arachis ipaensis]	CYP450	Suberin biosynthesis	10.0974	13.6071	231.617	35.2197	14.104	15.2569	244.23	17.703	0.430371	-2.71729	0.113361	-3.78617
	107478833	cytochrome P450 84A1 [Arachis duranensis]	CYP450	Suberin biosynthesis	834.607	805.767	3558.6	652.311	577.41	826.069	3592.67	835.463	-0.050735	-2.44768	0.516667	-2.10441
	107625271	cytochrome P450 84A1 [Arachis ipaensis]	CYP450	Suberin biosynthesis	347.793	157.792	5358.79	221.204	98.0538	150.764	5351.93	448.002	-1.1402	-4.59846	0.620643	-3.57848
	107604657	cytochrome P450 94B3 [Arachis ipaensis]	CYP450	Suberin biosynthesis	248.324	302.942	945.46	299.533	300.726	316.407	944.742	240.33	0.286817	-1.6583	0.0733313	-1.9749
	107464642	cytochrome P450 CYP82D47 [Arachis duranensis]	CYP450	Suberin biosynthesis	38.4817	32.0659	134.727	36.006	35.5168	32.1915	133.487	38.4906	-0.263132	-1.90372	-0.141823	-1.79412
	107616804	cytochrome P450 CYP82D47-like [Arachis ipaensis]	CYP450	Suberin biosynthesis	24.1355	26.8178	174.783	19.7508	17.6488	27.2043	172.62	25.4353	0.152037	-3.14558	0.624263	-2.7627
	107474982	laccase-7 [Arachis duranensis]	LAC7	Lignin biosynthesis	849.455	1365.66	5647.04	1603.87	1590.7	1457.46	5625.6	855.578	0.684991	-1.81594	-0.126207	-2.71704
	107628458	laccase-7 [Arachis ipaensis]	LAC7	Lignin biosynthesis	279.222	561.487	1596.41	437.218	435.884	597.55	1613.57	246.33	1.00784	-1.86841	0.455116	-2.71159
	107489286	UDP-glycosyltransferase 708D1-like [Arachis duranensis]	UGT708D1	Cellulose biosynthesis	356.867	327.892	969.841	245.813	247.188	334.329	971.409	332.374	-0.122169	-1.98019	0.435659	-1.54727
	107496202	UDP-glycosyltransferase 71A15 [Arachis duranensis]	UGT71A15	Cellulose biosynthesis	574.3	769.52	4495.65	904.563	659.292	808.294	4626.05	673.917	0.422154	-2.31324	0.293963	-2.77914
	107476254	UDP-glycosyltransferase 73D1-like [Arachis duranensis]	UGT73D1	Cellulose biosynthesis	78.4049	78.7182	465.963	70.8445	52.5722	79.471	472.663	86.8751	0.00575252	-2.71749	0.59613	-2.4438
	107488943	UDP-glycosyltransferase 74B1 [Arachis ipaensis]	UGT74B1	Cellulose biosynthesis	125.701	160.661	2575.76	495.951	341.848	172.31	2682.83	178.794	0.354018	-2.37673	-0.988353	-3.90739
	107643497	UDP-glycosyltransferase 74B1 [Arachis ipaensis]	UGT74B1	Cellulose biosynthesis	31.7891	47.3106	1069.3	179.394	81.2571	52.6176	1138.09	61.4823	0.573632	-2.57547	-0.626949	-4.2103
	107496184	UDP-glycosyltransferase 82A1 [Arachis duranensis]	UGT82A1	Cellulose biosynthesis	8.10443	4.77527	90.2921	11.7751	7.52343	3.91832	90.4575	12.0869	-0.763127	-2.93886	-0.941156	-2.90379
DEGs between Fenghua and Silihong	107477420	4-coumarate--CoA ligase 2-like [Arachis duranensis]	4CL2	Lignin biosynthesis	49.8382	31.6951	0.607087	0.747727	4.57472	26.3491	1.4815	46.6494	-0.652992	0.300608	2.526	4.97673
	107638833	CAZy family GT8 glycosyltransferase [Medicago truncatula]	GT8	pectin synthesis	36.7796	30.949	0.709703	0.578051	2.5328	28.3688	2.7709	32.8398	-0.249012	-0.296018	3.4855	3.56702
	107478900	cytochrome P450 71A1 [Arachis duranensis]	CYP450	Suberin biosynthesis	24.1012	23.2953	#N/A	#N/A	2.96168	21.0101	1.40852	20.8402	-0.0490653	#N/A	2.8266	3.88711
	107472917	cytochrome P450 78A3 [Arachis duranensis]	CYP450	Suberin biosynthesis	1327.26	945.903	277.325	371.921	425.115	950.905	283.26	1202.13	-0.488684	0.42342	1.16145	2.08539
	107482119	cytochrome P450 78A5 [Arachis duranensis]	CYP450	Suberin biosynthesis	3296.45	3299.8	21.3926	18.4919	27.5131	3418.99	26.3971	2984.24	0.00146586	-0.210217	6.95731	6.82084
	107609972	cytochrome P450 82A3-like [Arachis ipaensis]	CYP450	Suberin biosynthesis	67.193	76.9679	0.216653	0.234951	3.56158	77.6488	1.37518	58.2342	0.195946	0.116972	4.44637	5.40417
	107639475	laccase-17 [Arachis ipaensis]	LAC17	Lignin biosynthesis	156.921	95.0566	#N/A	#N/A	2.59259	90.7144	1.54864	145.916	-0.723176	#N/A	5.12886	6.558
	107459345	probable glycosyltransferase At5g03795 isoform X1 [Arachis duranensis];probable glycosyltransferase At5g03795 isoform X2 [Arachis duranensis]	At5g03795	pectin synthesis	796.42	815.982	#N/A	#N/A	2.95026	841.746	1.91551	721.807	0.0350078	#N/A	8.1564	8.55774
	107473761	probable xyloglucan glycosyltransferase 12 [Arachis duranensis]	XYT12	Hemicellulose biosynthesis	166.511	212.7	12.4328	11.4756	15.5126	219.359	14.6382	147.128	0.3532	-0.115574	3.82178	3.32927
	107458104	trans-cinnamate 4-monooxygenase [Arachis ipaensis]	C4H	Lignin biosynthesis	12920.9	14015.1	16.3487	28.4189	62.7365	14501.8	23.55	11705.4	0.117281	0.797677	7.85271	8.95723
	107608927	UDP-glycosyltransferase 71K1 [Arachis ipaensis]	UGT71K	Cellulose biosynthesis	702.769	857.162	116.865	181.852	211.626	888.055	121.712	619.513	0.286517	0.637925	2.06913	2.34766
	107621866	UDP-glycosyltransferase 74G1 [Arachis ipaensis]	UGT74G1	Cellulose biosynthesis	198.475	228.791	3.42784	5.88785	11.2069	235.784	4.24448	176.709	0.205072	0.78044	4.395	5.37965
	107478068	UDP-glycosyltransferase 79B30-like [Arachis duranensis]	UGT79B30	Cellulose biosynthesis	56.555	40.9206	#N/A	#N/A	2.91542	36.4395	1.31875	52.419	-0.466827	#N/A	3.64373	5.31285
	BGI_novel_G000416	UDP-glycosyltransferase 79B30-like [Arachis duranensis]	UGT79B30	Cellulose biosynthesis	28.7653	17.0297	#N/A	#N/A	2.33403	12.6181	1.28232	27.1091	-0.756278	#N/A	2.43459	4.40195
	BGI_novel_G002430	UDP-glycosyltransferase 79B30-like [Arachis duranensis]	UGT79B30	Cellulose biosynthesis	52.041	40.8421	#N/A	#N/A	2.99507	36.855	1.31287	47.8016	-0.349594	#N/A	3.6212	5.18627
	107461507	UDP-glycosyltransferase 92A1 [Arachis duranensis]	UGT92A1	Cellulose biosynthesis	384.569	335.263	#N/A	#N/A	2.64935	342.465	1.6324	348.797	-0.197949	#N/A	7.01417	7.73925
	107613582	cellulose synthase-like protein B4 [Arachis ipaensis]	CSLB4	Cellulose biosynthesis	711.787	1297.97	417.725	579.613	643.764	1355.69	413.083	627.311	0.866735	0.472536	1.07442	0.602751
	107494579	cytochrome P450 71A9 [Arachis duranensis]	CYP450	Suberin biosynthesis	155.465	196.099	110.162	75.2803	83.632	202.882	110.587	138.41	0.334989	-0.549277	1.27851	0.323773
	107615151	cytochrome P450 82C4-like [Arachis ipaensis]	CYP450	Suberin biosynthesis	55.8812	89.59	17.5551	19.6287	24.5985	94.518	18.905	44.831	0.680976	0.161078	1.94202	1.24573
	107467573	cytochrome P450 CYP73A100 [Arachis duranensis]	CYP450	Suberin biosynthesis	244.579	285.727	141.087	50.9491	66.5113	280.091	149.678	213.021	0.224334	-1.46946	2.07423	0.509133
	107487917	cytochrome P450 CYP82D47 [Arachis duranensis]	CYP450	Suberin biosynthesis	84.0302	188.067	48.3086	71.9687	83.8939	199.17	46.6203	68.6363	1.16227	0.575091	1.24736	0.558015
	107496989	laccase-12 [Arachis duranensis]	LAC12	Lignin biosynthesis	106.659	119.627	34.1288	44.105	51.4659	122.398	35.3878	93.7509	0.165535	0.369951	1.24989	1.40558
	107625654	laccase-7 [Arachis ipaensis]	LAC7	Lignin biosynthesis	1157.76	2078.33	2856.77	971.894	932.844	2206.89	2878.86	1083	0.844084	-1.55552	1.24231	-1.41046
	107632209	4-coumarate--CoA ligase 2-like isoform X1 [Arachis ipaensis];4-coumarate--CoA ligase 2-like isoform X2 [Arachis ipaensis]	4CL2	Lignin biosynthesis	20.5081	13.8443	0.460819	0.459036	2.73717	10.2392	1.79842	18.9392	-0.566901	-0.00559406	1.90335	3.39658
	107634327	casparian strip membrane protein 5 [Arachis ipaensis]	CASP5	Casparian strip formation	199.051	141.596	30.5994	45.2196	55.2526	139.115	31.9327	179.938	-0.491364	0.563446	1.33217	2.4944
	107495311	cellulose synthase A catalytic subunit 1 [UDP-forming] [Arachis duranensis]	CesA1	Cellulose biosynthesis	1628.32	1078.07	614.523	629.724	703.134	1077.76	620.49	1486.16	-0.594927	0.0352529	0.616168	1.26011
	BGI_novel_G003139	cellulose synthase A catalytic subunit 2 [UDP-forming] [Arachis ipaensis]	CesA2	Cellulose biosynthesis	1041.5	633.038	436.368	449.975	494.359	641.166	437.943	950.059	-0.718306	0.0443	0.375139	1.11727
	107491498	cellulose synthase-like protein G2 [Arachis duranensis]	CSLG2	Hemicellulose biosynthesis	3596.02	3000.85	1025.85	2063.45	2305.74	3056.57	1021.37	3258.56	-0.26103	1.00824	0.406684	1.67373
	107629380	cytochrome P450 71A1 [Arachis ipaensis]	CYP450	Suberin biosynthesis	261.809	270.534	64.9366	112.737	130.925	275.903	64.1597	234.955	0.0472969	0.795864	1.07542	1.87265
	107629370	cytochrome P450 71A1-like [Arachis ipaensis]	CYP450	Suberin biosynthesis	50.1444	61.3307	2.91332	5.01854	15.4925	60.934	3.77219	38.6835	0.290521	0.784606	1.97568	3.35824
	107629376	cytochrome P450 71A1-like [Arachis ipaensis]	CYP450	Suberin biosynthesis	184.648	94.1897	45.8409	52.1831	60.4516	82.0721	48.2411	175.119	-0.971137	0.186948	0.44111	1.86
	107634981	cytochrome P450 78A5-like [Arachis ipaensis]	CYP450	Suberin biosynthesis	261.825	144.79	98.7016	224.889	249.129	147.656	95.0034	238.657	-0.854638	1.18807	-0.754654	1.32889
	107494902	cytochrome P450 82A4-like [Arachis duranensis]	CYP450	Suberin biosynthesis	32.2591	18.8638	3.43156	1.63181	3.48344	11.4522	5.94134	32.2432	-0.774088	-1.07239	1.71704	2.44014
	107471379	cytochrome P450 85A-like [Arachis duranensis]	CYP450	Suberin biosynthesis	11.1296	7.38992	0.423113	0.492466	2.41722	4.06058	1.20537	10.7606	-0.590766	0.218981	0.748339	3.15821
	107621576	probable methyltransferase At1g27930 [Arachis ipaensis]		Hemicellulose biosynthesis	150.574	80.6183	32.6417	34.0196	39.2466	75.7788	35.3433	138.994	-0.901292	0.0596487	0.949224	1.97551
	107634224	UDP-glycosyltransferase 79B30-like [Arachis ipaensis]	UGT79B30	Cellulose biosynthesis	272.515	162.745	58.476	93.5246	108.694	157.388	58.51	249.735	-0.74372	0.677503	0.534052	2.09364
	107486638	UDP-glycosyltransferase 83A1 [Arachis duranensis]	UGT83A1	Cellulose biosynthesis	65.9984	53.9095	18.8121	79.0115	89.8827	59.0096	13.0074	59.8842	-0.291891	2.0704	-0.607093	2.20284
	107475071	UDP-glycosyltransferase 87A1-like [Arachis duranensis]	UGT87A1	Cellulose biosynthesis	126.145	84.4564	7.3055	10.1106	18.4665	41.2882	9.60774	146.196	-0.578807	0.468808	1.16082	3.92756
	107646319	UDP-glycosyltransferase 87A1-like [Arachis ipaensis]	UGT87A1	Cellulose biosynthesis	36.6688	14.2968	4.02313	4.96381	6.66785	7.78988	4.90746	37.3507	-1.35886	0.30313	0.22438	2.92809
	107473548	UDP-glycosyltransferase 87A2 [Arachis duranensis]	UGT87A2	Cellulose biosynthesis	68.968	29.3333	6.4104	6.7161	10.2052	17.1946	7.98975	69.8757	-1.23339	0.0672094	0.752657	3.12857
	107644480	UDP-glycosyltransferase 87A2 [Arachis ipaensis]	UGT87A2	Cellulose biosynthesis	26.0369	14.5778	1.98635	3.23352	6.05893	9.39092	2.50984	25.8366	-0.836784	0.702987	0.632204	3.36375
	107631374	UDP-glycosyltransferase 91A1 [Arachis ipaensis]	UGT91A1	Cellulose biosynthesis	1164.21	687.149	213.994	440.202	507.712	679.857	210.129	1062.81	-0.760652	1.0406	0.421221	2.33854
	107496741	UDP-glycosyltransferase 92A1 [Arachis duranensis]	UGT92A1	Cellulose biosynthesis	23.1093	16.7925	0.240966	0.221099	3.55653	7.38917	2.72938	24.0396	-0.460656	-0.12414	1.05494	3.13876
	107461898	xylogalacturonan beta-1,3-xylosyltransferase [Arachis duranensis]		Hemicellulose biosynthesis	107.394	84.3218	23.7166	48.1387	57.1543	83.817	23.4962	96.0465	-0.348935	1.0213	0.552381	2.03131
	107642836	cytochrome P450 71D8-like [Arachis ipaensis]	CYP450	Suberin biosynthesis	33.9513	20.6385	423.565	177.498	174.267	24.6087	426.808	36.2979	-0.718128	-1.25478	-2.82407	-3.55563
	107624543	cytochrome P450 78A5 [Arachis ipaensis]	CYP450	Suberin biosynthesis	244.498	269.222	1212.71	2647.37	2921.31	314.781	1126.61	231.529	0.138976	1.12632	-3.2142	-2.28272
	107607314	glycosyltransferase-like KOBITO 1 [Arachis ipaensis]	GT	pectin synthesis	5.96843	6.66984	387.472	415.696	452.04	10.5159	379.167	7.21058	0.160299	0.101436	-5.42581	-5.71657
	107480129	probable beta-1,4-xylosyltransferase IRX10L [Arachis duranensis]	IRX10L	Hemicellulose biosynthesis	78.3077	63.0803	350.142	278.227	295.928	68.3752	344.152	78.2746	-0.311966	-0.331675	-2.1137	-2.13643
	107631988	probable methyltransferase At1g27930 [Arachis ipaensis]		Hemicellulose biosynthesis	2.80602	2.6411	1955.6	1420.82	1537.1	5.78331	1942.58	4.96434	-0.0873876	-0.460886	-8.0541	-8.61216
	110281406	UDP-glycosyltransferase 43-like [Arachis ipaensis]	UGT43	Cellulose biosynthesis	24.1667	18.2557	91.7116	95.0022	100.647	20.657	88.8395	25.1096	-0.404672	0.0508568	-2.2846	-1.82296
	107634776	casparian strip membrane protein 2 [Arachis ipaensis]	CASP2	Casparian strip formation	171.413	186.772	230.487	420.033	460.934	200.92	218.413	156.379	0.123802	0.865817	-1.19794	-0.482013
	107645456	cellulose synthase-like protein E1 [Arachis ipaensis]	CSLE1	Cellulose biosynthesis	20.2532	30.3773	65.9222	91.5786	98.9626	35.8081	62.3786	18.4923	0.584842	0.474246	-1.4666	-1.75413
	107625997	cytochrome P450 704C1 [Arachis ipaensis]	CYP450	Suberin biosynthesis	157.137	169.657	228.483	371.428	405.581	180.803	220.507	143.476	0.110599	0.700994	-1.16557	-0.620019
	107631004	cytochrome P450 71A26 isoform X1 [Arachis ipaensis];cytochrome P450 71A6 isoform X2 [Arachis ipaensis]	CYP450	Suberin biosynthesis	11.5479	18.0395	49.9127	181.46	201.391	36.1194	31.559	9.67788	0.643533	1.86217	-2.47915	-1.70529
	107624031	cytochrome P450 78A3 [Arachis ipaensis]	CYP450	Suberin biosynthesis	1394.13	1024.67	1039.67	2279.02	2536.56	1080.32	960.16	1267.16	-0.444215	1.13228	-1.23141	0.40025
	107468820	cytochrome P450 78A5-like [Arachis duranensis]	CYP450	Suberin biosynthesis	193.537	99.3132	85.4999	198.333	219.957	101.2	81.3685	176.912	-0.962553	1.21393	-1.12	1.12049
	107619015	cytochrome P450 87A3 isoform X1 [Arachis ipaensis];cytochrome P450 87A3 isoform X2 [Arachis ipaensis]	CYP450	Suberin biosynthesis	57.3249	27.5343	78.1068	78.3428	82.9697	26.938	76.5354	56.3607	-1.05793	0.00435362	-1.62294	-0.441438
	107625490	cytochrome P450 93A3 [Arachis ipaensis]	CYP450	Suberin biosynthesis	18.0553	14.9735	38.115	85.17	89.0549	20.9601	33.9358	18.8195	-0.27001	1.15999	-2.08705	-0.85058
	107487976	laccase-11 [Arachis duranensis]	LAC11	Lignin biosynthesis	92.1304	91.9574	156.457	255.453	275.625	100.848	150.197	85.6293	-0.00271246	0.70729	-1.45052	-0.810678
	107487977	laccase-11 [Lupinus angustifolius]	LAC11	Lignin biosynthesis	117.222	50.0605	146.873	156.511	167.577	50.0887	144.161	111.923	-1.2275	0.0916939	-1.74227	-0.365178
	107641691	laccase-11 [Lupinus angustifolius]	LAC11	Lignin biosynthesis	272.498	133.77	270.456	342.818	370.095	136.304	264.977	255.009	-1.02649	0.342049	-1.44107	-0.0553198
	107484739	laccase-17-like [Arachis duranensis]	LAC17	Lignin biosynthesis	163.829	107.116	193	308.597	336.31	112.99	185.379	153.93	-0.613019	0.677124	-1.5736	-0.268206
	107608935	laccase-4 isoform X2 [Arachis ipaensis];KHN06247.1//Laccase-4 [Glycine soja]	LAC4	Lignin biosynthesis	182.904	132.504	203.022	270.732	294.763	137.453	198.375	168.804	-0.465049	0.415226	-1.10061	-0.23288
	107624820	mannan endo-1,4-beta-mannosidase 6 [Arachis ipaensis]		Cellulose biosynthesis	113.859	127.014	234.202	370.24	405.221	135.934	224.417	104.987	0.157734	0.660708	-1.5758	-1.09597
	107481969	probable beta-1,3-galactosyltransferase 2 [Arachis ipaensis]	GALT2	Hemicellulose biosynthesis	46.2382	41.1787	92.9128	167.76	182.18	45.7461	88.1137	43.7803	-0.167187	0.852453	-1.99365	-1.00908
	107479502	UDP-glycosyltransferase 43-like [Arachis duranensis]	UGT43	Cellulose biosynthesis	66.0753	75.7716	123.615	162.824	177.605	81.5651	118.185	60.9829	0.197546	0.397465	-1.12265	-0.954566
	107629260	4-coumarate--CoA ligase-like 7 [Arachis ipaensis]	4CL7	Lignin biosynthesis	486.927	1015.5	1176.16	1493.82	1631.62	1081.43	1143.89	435.053	1.06042	0.344914	-0.593363	-1.39469
	107476481	4-coumarate--CoA ligase-like 7 isoform X1 [Arachis duranensis];4-coumarate--CoA ligase-like 7 isoform X2 [Arachis duranensis];4-coumarate--CoA ligase-like 7 [Arachis ip	4CL7	Lignin biosynthesis	246.231	557.284	609.541	864.618	946.498	595.157	589.038	218.725	1.1784	0.50434	-0.66933	-1.42924
	107631868	beta-1,3-galactosyltransferase GALT1 [Arachis ipaensis]	GALT1	Hemicellulose biosynthesis	25.0013	43.68	102.668	39.2524	39.2665	47.317	103.102	22.8055	0.804971	-1.38714	0.26906	-2.17662
	107469846	cellulose synthase A catalytic subunit 1 [UDP-forming] [Arachis duranensis]	CesA	Cellulose biosynthesis	123.577	155.905	265.231	245.539	265.763	165.229	259.429	112.779	0.335254	-0.111298	-0.685673	-1.20184
	107487160	cellulose synthase-like protein D3 [Arachis duranensis]	CSLD3	Cellulose biosynthesis	1665.48	2191.87	21670.5	4309.61	2648.36	2298.94	22642.9	2378.97	0.396225	-2.3301	-0.204133	-3.25065
	107642358	cellulose synthase-like protein D3 [Arachis ipaensis]	CSLD3	Cellulose biosynthesis	905.875	1092.87	11863.4	2230.81	1325.38	1144.19	12370.9	1310.91	0.270738	-2.41087	-0.21207	-3.23832
	107489695	cytochrome P450 704C1 [Arachis duranensis]	CYP450	Suberin biosynthesis	8.31865	6.75093	71.4468	13.4226	7.07321	6.32678	74.7104	11.381	-0.301263	-2.41221	-0.160893	-2.71468
	107609469	cytochrome P450 714A1 isoform X1 [Arachis ipaensis];cytochrome P450 714A1 isoform X3 [Arachis ipaensis];cytochrome P450 714A1 isoform X2 [Arachis ipaensis]	CYP450	Suberin biosynthesis	277.044	276.983	709.197	413.536	441.878	288.697	699.949	260.248	-0.000316752	-0.778173	-0.614092	-1.42736
	107464866	cytochrome P450 71A1 [Arachis duranensis]	CYP450	Suberin biosynthesis	885.713	1131.01	3526.06	1476.39	1502.89	1185.52	3528.12	866.074	0.352701	-1.25598	-0.342226	-2.02634
	107629373	cytochrome P450 71A1 [Arachis ipaensis]	CYP450	Suberin biosynthesis	6.72627	7.80302	51.4307	31.2858	28.0297	12.1438	51.477	7.45927	0.214226	-0.71712	-1.20674	-2.78682
	107487703	cytochrome P450 81E8 [Arachis ipaensis]	CYP450	Suberin biosynthesis	606.136	865.311	1598.19	796.449	848.331	905.668	1584.73	559.187	0.513578	-1.00478	0.0943551	-1.50284
	107642734	cytochrome P450 81E8 [Arachis ipaensis]	CYP450	Suberin biosynthesis	256.842	348.215	1006.6	313.853	302.685	365.072	1013.67	252.536	0.439093	-1.68133	0.270362	-2.00502
	107466537	cytochrome P450 89A2 [Arachis duranensis]	CYP450	Suberin biosynthesis	555.074	680.448	1542.64	882.056	929.409	711.589	1535.74	523.914	0.293806	-0.80646	-0.385269	-1.55153
	107493133	cytochrome P450 94A1 [Arachis duranensis]	CYP450	Suberin biosynthesis	262.789	370.508	1927.92	670.213	525.266	398.737	2017.41	324.599	0.495601	-1.52435	-0.397609	-2.63577
	107473440	cytochrome P450 94A2 [Arachis duranensis]	CYP450	Suberin biosynthesis	44.0409	117.599	143.039	155.736	168.66	135.526	136.573	33.3747	1.41696	0.122692	-0.315547	-2.03284
	107457980	cytochrome P450 94B3 [Arachis duranensis]	CYP450	Suberin biosynthesis	194.705	242.629	1034.75	384.201	378.861	256.954	1041.02	196.309	0.317462	-1.42934	-0.560162	-2.4068
	107490435	cytochrome P450 CYP736A12 [Arachis duranensis]	CYP450	Suberin biosynthesis	157.552	224.398	662.496	230.517	212.41	235.347	674.342	161.678	0.51023	-1.52304	0.147943	-2.06036
	107644331	cytochrome P450 CYP736A12 [Arachis ipaensis]	CYP450	Suberin biosynthesis	478.984	601.622	1289.02	504.617	515.663	625.322	1291.69	451.786	0.328881	-1.35302	0.278172	-1.51555
	107460445	cytochrome P450 CYP82D47 [Arachis duranensis]	CYP450	Suberin biosynthesis	16.9049	56.0441	92.9299	104.711	112.958	65.6785	89.4189	12.5387	1.72912	0.172204	-0.782293	-2.83419
	107631932	glycosyltransferase family 92 protein RCOM_0530710-like [Arachis ipaensis]	GT92	pectin synthesis	54.0949	122.225	127.058	62.9967	68.5841	129.089	125.779	46.5948	1.17598	-1.01214	0.912417	-1.43265
	107475215	laccase-7-like [Arachis duranensis]	LAC7	Lignin biosynthesis	37.4958	93.7277	114.337	92.1601	99.0632	104.346	112.236	30.3501	1.32175	-0.311072	0.0749532	-1.88676
	107496507	probable galacturonosyltransferase 15 [Arachis duranensis]	GAUT15	Hemicellulose biosynthesis	397.896	444.441	1162.81	454.476	460.88	463.424	1169.2	374.489	0.159601	-1.35533	0.00794194	-1.64252
	107608871	probable galacturonosyltransferase 15 [Arachis ipaensis]	GAUT15	Hemicellulose biosynthesis	416.079	490.268	1711.88	590.506	568.772	511.617	1732.75	412.581	0.236712	-1.53556	-0.152786	-2.07032
	107608821	UDP-glycosyltransferase 73C3 [Arachis ipaensis]	UGT73C3	Cellulose biosynthesis	83.3728	135.716	249.164	94.3382	96.76	142.303	249.814	76.7585	0.702947	-1.40118	0.556487	-1.70246
	107642389	UDP-glycosyltransferase 73C3 [Arachis ipaensis]	UGT73C3	Cellulose biosynthesis	75.6123	229.3	330.226	248.189	259.287	250.609	327.497	68.175	1.60054	-0.412013	-0.0491133	-2.26417
	107486656	UDP-glycosyltransferase 83A1 [Arachis duranensis]	UGT83A1	Cellulose biosynthesis	92.3094	81.3261	997.026	230.703	157.06	86.5876	1040.12	123.769	-0.18276	-2.11159	-0.85908	-3.07103
	107624417	UDP-glycosyltransferase 83A1 [Arachis ipaensis]	UGT83A1	Cellulose biosynthesis	368.941	572.599	878.359	926.896	1005.68	608.896	859.731	334.411	0.634138	0.0775958	-0.723902	-1.36227
	107471289	UDP-glycosyltransferase 83A1-like [Arachis duranensis]	UGT83A1	Cellulose biosynthesis	15.8231	25.7971	53.7211	41.2091	43.2946	29.8496	52.3741	13.8885	0.705179	-0.382523	-0.536476	-1.91496
	107467498	UDP-glycosyltransferase 84B1 [Arachis duranensis]	UGT84B1	Cellulose biosynthesis	190.879	341.74	637.215	611.74	662.73	366.258	618.658	175.72	0.840243	-0.0588618	-0.85556	-1.81587
	107618710	UDP-glycosyltransferase 84B1 [Arachis ipaensis]	UGT84B1	Cellulose biosynthesis	667.942	889.637	2933.07	1654.44	1759.49	937.019	2908.08	633.783	0.413493	-0.826069	-0.909009	-2.19801
	107480976	UDP-glycosyltransferase 91A1-like [Arachis duranensis]	UGT91A1	Cellulose biosynthesis	184.972	184.285	625.846	357.148	369.186	194.737	623.668	182.018	-0.0053662	-0.809286	-0.922819	-1.7767
Other cell wall related proteins
DEGs between Fenghua and Silihong	107639428	expansin-A6 [Arachis duranensis]	EXPA6	Cell wall organization	67.86	39.1516	#N/A	#N/A	2.48101	33.9101	1.46533	63.8643	-0.793489	#N/A	3.77272	5.44572
	107641957	expansin-A8 [Arachis ipaensis]	EXPA8	Cell wall modification	702.559	426.637	106.692	154.001	183.511	427.061	124.218	618.28	-0.71961	0.529485	1.21858	2.31538
	107470921	protein COBRA [Arachis duranensis]	COBRA	Cell wall modification	778.593	353.471	102.114	129.33	150.211	326.131	109.724	725.99	-1.13928	0.340874	1.11847	2.72607
	107623535	protein COBRA [Arachis duranensis]	COBRA	Cell wall modification	1066.18	483.398	160.331	180.492	206.02	447.587	172.377	993.921	-1.14116	0.17088	1.11938	2.52756
	107624222	protein COBRA [Arachis ipaensis]	COBRA	Cell wall modification	79.4358	111.652	849.116	290.851	252.78	120.634	878.667	94.6145	0.491151	-1.54568	-1.06725	-3.21518
	107635346	expansin-A15 [Arachis ipaensis]	EXPA15	Cell wall modification	7.26739	5.78858	42.1992	65.1506	69.6117	8.28519	38.7234	8.93215	-0.328227	0.626561	-3.07072	-2.11613
	107639009	COBRA-like protein 7 isoform X2 [Arachis ipaensis];COBRA-like protein 7 isoform X1 [Arachis ipaensis]	COBRA7	Cell wall modification	61.0955	80.2747	218.195	105.861	107.162	85.4598	218.356	59.4503	0.393879	-1.04344	-0.326481	-1.87693
	107471341	protein COBRA [Arachis duranensis]	COBRA	Cell wall modification	28.47	41.1942	449.666	125.569	90.9744	47.3175	473.594	39.0805	0.532999	-1.84037	-0.943086	-3.59913
	107629029	extensin-2-like [Cicer arietinum]		Cell wall modification	824.995	849.769	3673.09	1502.75	1479.43	891.81	3683.18	856.359	0.0426855	-1.28939	-0.730236	-2.10466
Metal chelating related proteins
Cd-responsive DEGs	107459596	nicotianamine synthase-like [Arachis duranensis]	NAS2	nicotianamine synthesis	947.9	6511.34	1008.8	2592.25	3031.88	6778.27	918.786	720.084	2.78015	1.36156	1.1607	-0.351565
Cd-responsive DEGs which expressed differentially between Fenghua and Silihong	107612042	nicotianamine synthase [Arachis ipaensis]	NAS	nicotianamine synthesis	1244.15	7122.24	1254.41	2305.41	2739.39	7293.39	1177.21	1061.77	2.51717	0.878021	1.41274	-0.148897
	107465178	nicotianamine synthase [Arachis duranensis]	NAS4	nicotianamine synthesis	201.975	234.918	59.109	257.949	289.83	247.001	54.1947	176.722	0.217979	2.12564	-0.230691	1.70526
DEGs between Fenghua and Silihong	107639467	metallothionein-like protein 2 [Arachis duranensis]	MT2	metallothionein	8604.93	8043.93	4.50259	9.32349	611.418	7719.3	5.93009	7820.45	-0.0972619	1.05012	3.65824	10.365
	107484745	metallothionein-like protein 2 [Arachis duranensis]	MT2	metallothionein	6430.45	5198.58	9245.87	11338.8	12339.5	5413.09	8992.59	5984.06	-0.306803	0.294387	-1.18876	-0.587612
