# Supplementary material for: Comparative transcriptome analysis revealed key factors for differential cadmium transport and retention in roots of two contrasting peanut cultivars
Source: BMC Genomics. 2018 Dec 17;19:938. doi: 10.1186/s12864-018-5304-7 (PMC6296094; doi:10.1186/s12864-018-5304-7)
Supplement: Supplementary file 15 — Table S13. The primers used in RT-qPCR analysis. (XLSX 13 kb) [file 12864_2018_5304_MOESM15_ESM.xlsx]

## Sheet: Sheet1
Additional file 15: Table S13 The primers used in RT-qPCR analysis.
XH	Gene ID	Description	Primer_name	Primer_ID	Primer (5'-3')	Gene Name (Homology with Arabidopsis thaliana using KOBAS 3.0)
1	107461206	zinc transporter 4	ZIP4_F	Forward	ATGAGGAGGAGGATAGTGA	ZIP4
			ZIP4_R	Reverse	TATTGTTGCGGATGAGGT
2	107460699	natural resistance-associated macrophage protein 5	Nramp5_F	Forward	GCTATTACTGGAACCTATGC	Nramp6
			Nram5_R	Reverse	CGATGCGATGACGATTAG
3	107618045	natural resistance-associated macrophage protein 6	Nramp6_F	Forward	GCGTCTGTTACTTGGATG	Nramp6
			Nramp6_R	Reverse	CTGCTGCTGATGTTAGTG
4	107496250	ABC transporter C family member 3	ABCC3_F	Forward	GTTGCCTTAGCCTTGTTG	ABCC3/MRP3
			ABCC3_R	Reverse	GTTGCCTTCATCCTTGTATC
5	107466097	ABC transporter C family member 4	ABCC4_F	Forward	CACACTCCACACAAATCAA	ABCC4/MRP4
			ABCC4_R	Reverse	TCGCCATTCAACAATAACC
6	G001485	ABC transporter G family member 36	ABCC36_F	Forward	GCTCCTATGCCTTATGCTA	ABCC36/PDR8
			ABCC36_R	Reverse	CTTCTCCACCTTCCAGTC
7	107459920	pleiotropic drug resistance 1	PDR1_F	Forward	CACTCTCGCTCTCACTTAT	PDR12
			PDR1_R	Reverse	GTTCTGTTGTCACCTATCTTG
8	107462988	protein DETOXIFICATION 43	DTX43_F	Forward	GCTGCTACTCAATCAATCAA	FRD3
			DTX43_R	Reverse	TTCCCATCCTCCAAACTC
9	107629798	metal-nicotianamine transporter YSL7	YSL7_F	Forward	CCGTTCTTCTTCCTCCTT	YSL7
			YSL7_R	Reverse	TCCTGATTCCTGACTTGG
10	107472005	metal tolerance protein 9	MTP9_F	Forward	CAAGGAGGAGATGAAGGAA
			MTP9_R	Reverse	ATGAAGCCAGACAAGAGAT
11	107460163	endoglucanase 10	EG10_F	Forward	AACATTGGTCGTCGTAGA	GH9B7
			EG10_R	Reverse	TGCCTATCTTCGGTAACAA
12	107491306	alpha-xylosidase 1	XYL1_F	Forward	ATTAGATGGAAGCGGAGTA	XYL1
			XYL1_R	Reverse	GATGTTCAAGCCTGTCAA
13	107490329	pectinesterase53	PE53_F	Forward	GACGCCATTGATTCTCTTC
			PE53_R	Reverse	ACCTGCTCCTTCTATTGTT
14	107461716	beta-galactosidase 8	β-Gal8_F	Forward	GGAGGATTGGATGTTATTGAG	β-Gal8
			β-Gal8_R	Reverse	ATGGTTCGTTGTTGGTTC
15	107469846	cellulose synthase	CesA_F	Forward	CGTGTGCTACTCCTGATA
			CesA_R	Reverse	TCTCTTCCGTTGACCATC
16	107487976	laccase-11-like	LAC11_F	Forward	CACAGTAGTTGAGGTTGATG	LAC11
			LAC11_R	Reverse	GAAGTTGATGAGGAAGAGAAG
17		β-actin	β-actin_F	Forward	CTGAAAGATTCCGATGCCCTGA
			β-actin_R	Reverse	AACCACCACTCAAGACAATGTTACCA
